# Supplementary material for: The Metalloproteinase ADAMTS5 Is Expressed by Interstitial Inflammatory Cells in IgA Nephropathy and Is Proteolytically Active on the Kidney Matrix
Source: J Immunol. 2020 Sep 11;205(8):2243–54. doi: 10.4049/jimmunol.2000448 (PMC7533710; doi:10.4049/jimmunol.2000448)
Supplement: Data Supplement [file JI_2000448.zip]

Archive with 5 entries (5 files):
- JI_2000448_Supplemental_Figures_1.pdf
- JI_2000448_Supplemental_Table_1.xlsx
- JI_2000448_Supplemental_Table_2.xlsx
- JI_2000448_Supplemental_Table_3.xls
- manifest.xml
