# Supplementary material for: The Metalloproteinase ADAMTS5 Is Expressed by Interstitial Inflammatory Cells in IgA Nephropathy and Is Proteolytically Active on the Kidney Matrix
Source: J Immunol. 2020 Sep 11;205(8):2243–54. doi: 10.4049/jimmunol.2000448 (PMC7533710; doi:10.4049/jimmunol.2000448)
Supplement: Data Supplement [file JI_2000448.zip › JI_2000448_Supplemental_Table_1.xlsx]

## Sheet: Sheet1
Supplemental Table 1
The GSE35488 microarray was downloaded from GEO-NCBI. Microarray was analysed by GEO-NCBI and we used the publically-available data without changes. Adjusted p-values and log fold-changes are indicated according to GEO-NCBI. The study was performed by Reich HN, et al, 2010 https://www.ncbi.nlm.nih.gov/pubmed/20976140. Please note metalloproteinases (MMPs), ADAMTSs and TIMPs are highlighted in col…
Gene	adj.P.Val	logFC			Gene	adj.P.Val	logFC			ADAMTSs (Green), MMPs (Pink) & TIMPs (blue) are also presented here. ADAMTS5 & TIMP3 are highlighted in red.
A1CF	0.925	-0.0562407			ADAMTS1	0.915	-0.133569
A2BP1	0.582	-0.0851784			ADAMTS12	0.977	0.00598378
A2M	0.271	0.441052			ADAMTS13	0.473	0.117294
A4GALT	0.913	-0.0283637			ADAMTS2	0.782	-0.053337
A4GNT	0.759	-0.0557972			ADAMTS3	0.915	0.0181408
AAAS	0.988	0.00368141			ADAMTS5	0.0393	0.460222
AACS	0.11	0.308545			ADAMTS6	0.601	-0.116002
AADAC	0.581	-0.100699			ADAMTS7	0.949	0.0260386
AAGAB	0.813	0.034018			ADAMTS8	0.683	-0.0544852
AAK1	0.195	-0.209524			ADAMTSL2	0.492	0.106105
AAMP	0.451	0.0918449			ADAMTSL3	0.701	0.0879518
AANAT	0.436	0.13356			MMP9	0.497	0.158085
AARS	0.141	0.193467			MMP8	0.259	-0.156839
AARSD1	0.701	-0.0618445			MMP7	0.324	1.17669
AASDHPPT	0.655	0.105129			MMP3	0.984	-0.00279532
AASS	0.81	-0.056692			MMP28	0.49	-0.0972644
AATF	0.729	0.0613197			MMP27	0.967	0.00911275
AATK	0.138	-0.190479			MMP26	0.933	-0.0246484
ABAT	0.995	-0.00427331			MMP25	0.343	-0.121048
ABCA1	0.0747	0.437356			MMP24	0.858	-0.0263288
ABCA11P	0.625	-0.0695453			MMP20	0.768	-0.0401085
ABCA12	0.738	0.0336839			MMP2	0.959	0.0096558
ABCA2	0.837	0.0271415			MMP19	0.564	-0.0682063
ABCA3	0.687	0.0901743			MMP17	0.995	0.00196946
ABCA4	0.694	-0.0600012			MMP16	0.867	-0.0175154
ABCA5	0.913	-0.0248201			MMP15	0.342	0.171366
ABCA6	0.704	-0.0634723			MMP14	0.692	-0.0567971
ABCA7	0.837	-0.0428575			MMP13	0.916	0.0196554
ABCA8	0.798	0.132104			MMP12	0.35	-0.168135
ABCB1	0.84	0.0585888			MMP11	0.619	0.0575584
ABCB11	0.654	-0.0392446			MMP10	0.526	-0.0874001
ABCB4	0.801	0.075062			MMP1	0.575	0.0710718
ABCB6	0.983	-0.00864973			TIMP1	0.385	0.880602
ABCB7	0.436	0.140823			TIMP2	0.778	-0.052886
ABCB8	0.554	0.0984831			TIMP3	0.0343	-0.278238
ABCB9	0.886	-0.0290722			TIMP4	0.46	-0.116873
ABCC1	0.5	0.103884
ABCC10	0.224	0.163735
ABCC2	0.668	-0.153366
ABCC3	0.48	0.246076
ABCC4	0.556	0.135018
ABCC5	0.881	0.0434684
ABCC6	0.713	-0.130219
ABCC8	0.195	-0.204291
ABCC9	0.691	-0.0511324
ABCD1	0.564	-0.0951665
ABCD2	0.451	-0.105798
ABCD3	0.456	-0.166707
ABCD4	0.448	0.108166
ABCE1	0.969	-0.00966526
ABCF1	0.978	0.00520284
ABCF2	0.861	0.0195616
ABCF3	0.65	-0.0768
ABCG1	0.071	0.432485
ABCG2	0.707	-0.183319
ABCG4	0.486	-0.108636
ABCG5	0.589	-0.068246
ABHD10	0.707	0.127953
ABHD11	0.745	0.089915
ABHD14A	0.899	-0.0891806
ABHD2	0.896	0.0215749
ABHD3	0.863	0.0337486
ABHD4	0.925	0.0238496
ABHD5	0.429	0.184537
ABHD6	0.966	0.0213906
ABHD8	0.79	0.0477689
ABI1	0.626	0.129087
ABI2	0.315	-0.108059
ABL1	0.589	0.093169
ABL2	0.944	-0.0155709
ABLIM1	0.11	0.193177
ABLIM3	0.205	0.338874
ABO	0.808	-0.0477557
ABP1	0.893	0.146924
ABR	0.761	0.142434
ABT1	0.912	-0.0240106
ABTB2	0.0317	-0.333174
ACAA1	0.169	-0.443347
ACAA2	0.696	0.0951653
ACACA	0.437	0.166336
ACACB	0.726	0.0527975
ACAD10	0.0392	0.29414
ACAD8	0.493	0.247333
ACADL	0.976	-0.00941242
ACADM	0.51	-0.266209
ACADS	0.842	-0.0402212
ACADSB	0.865	0.0964595
ACADVL	0.699	0.0752864
ACAN	0.751	0.0394469
ACAP1	0.976	-0.00640431
ACAP2	0.948	0.0197214
ACAT1	0.815	-0.0626787
ACAT2	0.816	0.0813142
ACBD3	0.781	-0.0436884
ACBD4	0.403	-0.175476
ACCN1	0.594	-0.10164
ACCN2	0.985	0.00302026
ACCN3	0.942	0.0211944
ACCN4	0.837	-0.0481324
ACD	0.537	0.0810064
ACE	0.688	0.0612951
ACE2	0.964	-0.0212434
ACHE	0.947	-0.0100283
ACIN1	0.692	0.0765289
ACLY	0.789	0.0525705
ACN9	0.972	0.00673547
ACO1	0.967	0.0161002
ACO2	0.811	0.073849
ACOT11	0.687	0.115157
ACOT13	0.254	-0.352929
ACOT7	0.645	-0.196585
ACOT8	0.975	0.00832316
ACOT9	0.868	0.0459557
ACOX1	0.679	-0.103136
ACOX2	0.454	-0.317181
ACOX3	0.905	0.0254265
ACOXL	0.662	0.039465
ACP1	0.917	-0.0209148
ACP2	0.735	0.0610749
ACP5	0.804	0.0903724
ACP6	0.934	0.0341461
ACPP	0.6	-0.208741
ACRV1	0.277	-0.189436
ACSBG1	0.508	-0.103981
ACSBG2	0.604	-0.117123
ACSF2	0.934	0.0518719
ACSL1	0.736	0.103909
ACSL3	0.967	0.0089781
ACSL4	0.601	0.150647
ACSL5	0.566	-0.0981874
ACSL6	0.922	0.0131046
ACSM1	0.619	-0.0664292
ACSM3	0.98	-0.013696
ACSM5	0.914	-0.0418207
ACSS3	0.423	0.191749
ACTA1	0.489	-0.0894105
ACTA2	0.945	0.0558982
ACTB	0.289	0.324228
ACTC1	0.938	0.0269542
ACTG1	0.977	-0.00967524
ACTG2	0.756	-0.0457249
ACTL6A	0.942	-0.0225749
ACTL6B	0.957	-0.0089553
ACTL7A	0.846	-0.0469419
ACTL7B	0.346	0.104069
ACTL8	0.983	-0.00528973
ACTN1	0.414	0.392594
ACTN2	0.419	-0.0810131
ACTN3	0.687	0.0633592
ACTN4	0.795	0.0667151
ACTR10	0.726	0.0600102
ACTR1A	0.345	0.147894
ACTR1B	0.726	-0.0644918
ACTR2	0.774	0.0614025
ACTR3	0.566	0.189366
ACTR3B	0.728	0.0724308
ACTR5	0.597	0.0723542
ACTR6	0.284	0.326742
ACTR8	0.266	0.165791
ACVR1	0.961	0.0138674
ACVR1B	0.462	0.0683094
ACVR2A	0.947	-0.0115538
ACVR2B	0.923	-0.027616
ACVRL1	0.217	-0.169091
ACY1	0.552	-0.244696
ACYP1	0.169	0.282953
ACYP2	0.0498	0.262605
ADA	0.955	0.0108268
ADAM10	0.169	0.224495
ADAM11	0.868	-0.0397478
ADAM12	0.486	-0.0992377
ADAM15	0.798	0.0541611
ADAM17	0.994	-0.00177477
ADAM18	0.184	-0.172947
ADAM19	0.311	-0.126763
ADAM2	0.696	-0.0533981
ADAM20	0.602	-0.0756048
ADAM21	0.896	-0.0369759
ADAM22	0.584	-0.0608049
ADAM23	0.399	-0.125452
ADAM28	0.967	-0.0060256
ADAM29	0.624	-0.0742684
ADAM30	0.461	-0.125375
ADAM3A	0.489	-0.0645292
ADAM5P	0.0608	-0.24919
ADAM7	0.735	-0.0494167
ADAM8	0.941	-0.0108796
ADAM9	0.148	0.484899
ADAMDEC1	0.888	-0.0348907
ADAMTS1	0.915	-0.133569
ADAMTS12	0.977	0.00598378
ADAMTS13	0.473	0.117294
ADAMTS2	0.782	-0.053337
ADAMTS3	0.915	0.0181408
ADAMTS5	0.0393	0.460222
ADAMTS6	0.601	-0.116002
ADAMTS7	0.949	0.0260386
ADAMTS8	0.683	-0.0544852
ADAMTSL2	0.492	0.106105
ADAMTSL3	0.701	0.0879518
ADAP1	0.818	-0.0438872
ADAP2	0.322	0.189058
ADAR	0.071	0.233069
ADARB1	0.998	-0.00030306
ADARB2	0.619	0.0663709
ADAT1	0.579	0.093231
ADCK2	0.674	-0.049697
ADCY1	0.961	-0.00761512
ADCY10	0.602	-0.0559449
ADCY2	0.867	-0.0293675
ADCY3	0.983	0.00354593
ADCY6	0.87	-0.0342879
ADCY7	0.735	0.0513033
ADCY8	0.448	-0.0979889
ADCY9	0.768	0.0579019
ADCYAP1	0.497	-0.114254
ADCYAP1R1	0.701	-0.0934475
ADD1	0.834	0.032258
ADD2	0.57	-0.1155
ADD3	0.789	-0.0714575
ADH1A	0.275	-0.140122
ADH1B	0.967	0.032579
ADH1C	0.954	-0.0245904
ADH5	0.667	-0.09367
ADH6	0.679	-0.171838
ADH7	0.467	-0.0769872
ADI1	0.37	-0.325354
ADIPOQ	0.542	-0.0589613
ADIPOR1	0.43	-0.166487
ADIPOR2	0.479	-0.101836
ADK	0.803	0.0371622
ADM	0.0209	-1.07834
ADM2	0.869	-0.0350165
ADNP	0.757	0.0884522
ADNP2	0.819	0.0308605
ADO	0.901	-0.0229946
ADORA1	0.971	0.00713232
ADORA2A	0.664	0.0501394
ADORA2B	0.585	-0.0767617
ADORA3	0.998	0.00070767
ADPGK	0.834	0.0388574
ADPRH	0.776	-0.0341916
ADRA1A	0.934	-0.0106544
ADRA1B	0.824	-0.0287216
ADRA1D	0.426	0.067784
ADRA2A	0.564	0.09004
ADRA2B	0.374	-0.139407
ADRA2C	0.446	-0.13665
ADRB1	0.996	0.00102888
ADRB2	0.421	-0.157773
ADRB3	0.528	-0.0716042
ADRBK1	0.808	-0.0374421
ADRBK2	0.568	-0.057597
ADRM1	0.351	-0.114413
ADSL	0.938	-0.0133117
ADSS	0.981	-0.00681371
AEBP1	0.545	0.232956
AEN	0.147	-0.162267
AES	0.423	0.145929
AFAP1	0.995	-0.00097138
AFF1	0.959	0.00881851
AFF2	0.945	-0.0133628
AFF3	0.888	0.0187248
AFF4	0.699	-0.0857799
AFG3L2	0.105	0.197474
AFM	0.312	-0.622871
AFP	0.738	0.0973871
AFTPH	0.936	-0.0207246
AGA	0.0378	0.328451
AGAP1	0.939	-0.0226298
AGAP2	0.945	0.0101121
AGBL2	0.849	-0.0370332
AGBL5	0.97	0.00992409
AGER	0.648	-0.0521409
AGFG1	0.881	0.0319349
AGFG2	0.807	-0.0344013
AGGF1	0.261	0.138793
AGK	0.429	-0.105029
AGL	0.687	0.166771
AGPAT1	0.833	0.0312532
AGPAT2	0.567	0.10826
AGPAT3	0.884	-0.0523373
AGPAT4	0.957	0.0111033
AGPAT5	0.883	0.0644346
AGPS	0.207	0.314196
AGR2	0.569	0.338461
AGRN	0.235	0.16761
AGRP	0.866	0.0406514
AGT	0.645	0.286739
AGTPBP1	0.539	0.106384
AGTR1	0.881	-0.0320718
AGTR2	0.459	-0.0710757
AGXT	0.848	-0.173861
AGXT2L1	0.448	-0.588927
AHCTF1	0.557	0.0902379
AHCY	0.765	-0.115929
AHCYL1	0.942	0.0235277
AHCYL2	0.95	0.0138482
AHDC1	0.966	-0.00710188
AHI1	0.754	-0.0366256
AHNAK	0.917	-0.0300589
AHNAK2	0.777	0.0474565
AHR	0.506	0.155314
AHSA1	0.806	0.045748
AHSG	0.619	-0.0494919
AICDA	0.87	-0.0325189
AIDA	0.436	0.377462
AIF1	0.087	-0.286976
AIFM1	0.241	0.229105
AIM1	0.409	0.232063
AIM1L	0.675	-0.0697018
AIM2	0.289	-0.178865
AIMP1	0.503	0.119663
AIMP2	0.591	0.0973351
AIP	0.91	-0.0240586
AIPL1	0.849	-0.0385265
AIRE	0.855	-0.0437852
AJAP1	0.817	0.0537654
AK1	0.408	0.112207
AK2	0.98	0.00627138
AK5	0.5	-0.0951486
AKAP1	0.566	0.0979037
AKAP10	0.856	-0.0456339
AKAP11	0.544	-0.074424
AKAP12	0.861	0.151242
AKAP13	0.25	-0.204587
AKAP3	0.431	-0.124345
AKAP4	0.587	-0.074852
AKAP5	0.549	-0.078435
AKAP6	0.629	-0.0601229
AKAP7	0.349	0.145646
AKAP8	0.938	-0.0120468
AKAP8L	0.445	0.100893
AKAP9	0.966	0.00739244
AKIRIN1	0.0836	-0.390422
AKR1A1	0.647	-0.104249
AKR1B1	0.417	0.296019
AKR1B10	0.959	-0.0766607
AKR1C1	0.651	-0.211145
AKR1C2	0.557	0.302547
AKR1C3	0.533	-0.150169
AKR1C4	0.694	-0.0524686
AKR1D1	0.126	-0.1537
AKR7A2	0.957	0.0166076
AKR7A3	0.752	-0.123612
AKT1	0.37	0.149484
AKT2	0.7	0.0533114
AKT3	0.449	-0.138228
AKTIP	0.295	0.1622
ALAD	0.584	-0.208076
ALAS1	0.465	0.274698
ALAS2	0.959	-0.0139489
ALB	0.0391	-1.55928
ALCAM	0.712	0.0933158
ALDH18A1	0.178	0.321547
ALDH1A1	0.558	0.145933
ALDH1A2	0.682	-0.0919333
ALDH1A3	0.812	0.0564819
ALDH1B1	0.683	0.149642
ALDH1L1	0.612	-0.213685
ALDH2	0.786	-0.0766618
ALDH3A1	0.424	-0.15179
ALDH3A2	0.539	-0.258484
ALDH3B1	0.794	-0.0688571
ALDH3B2	0.647	-0.0394509
ALDH4A1	0.942	-0.0323611
ALDH5A1	0.675	0.086172
ALDH6A1	0.675	-0.169895
ALDH7A1	0.914	0.0516346
ALDH8A1	0.657	0.152419
ALDH9A1	0.771	0.0668001
ALDOA	0.479	0.128147
ALDOB	0.477	-0.155595
ALDOC	0.55	-0.12282
ALG12	0.913	0.0269492
ALG13	0.813	-0.0746075
ALG13	0.92	0.0176868
ALG3	0.968	0.00862698
ALG5	0.94	0.023744
ALG6	0.752	0.0625785
ALG8	0.951	0.0161405
ALG9	0.674	0.102945
ALK	0.441	-0.0965823
ALKBH1	0.803	0.0373571
ALKBH4	0.914	-0.0198259
ALLC	0.774	-0.0564224
ALMS1	0.422	0.115447
ALOX12	0.856	-0.0285589
ALOX12B	0.544	-0.0862534
ALOX12P2	0.793	-0.0467069
ALOX15	0.336	-0.112791
ALOX15B	0.562	-0.126957
ALOX5	0.587	0.137261
ALOX5AP	0.704	0.250677
ALOXE3	0.555	-0.09331
ALPI	0.922	0.0214962
ALPK3	0.668	-0.0849454
ALPL	0.51	-0.291557
ALPP	0.763	-0.0749183
ALPPL2	0.874	-0.0376518
ALS2CL	0.192	-0.265549
ALS2CR8	0.941	-0.0094076
ALX1	0.874	-0.0345869
ALX3	0.813	0.036642
ALX4	0.259	0.136332
AMACR	0.0117	0.773929
AMBN	0.589	-0.0928756
AMBP	0.491	-0.317523
AMBRA1	0.411	0.0607928
AMD1	0.273	-0.231553
AMDHD2	0.17	0.277449
AMELX	0.701	-0.0374939
AMELY	0.621	-0.0706483
AMFR	0.599	-0.20904
AMH	0.905	-0.0312369
AMHR2	0.494	-0.0985177
AMIGO2	0.225	-0.384385
AMMECR1	0.0558	0.390912
AMN	0.786	-0.0513495
AMOT	0.0747	0.296108
AMOTL2	0.701	-0.147583
AMPD1	0.643	-0.0919005
AMPD2	0.542	0.114084
AMPD3	0.564	-0.0662079
AMPH	0.285	-0.235657
AMT	0.638	-0.132579
AMZ2	0.52	-0.110735
ANAPC10	0.758	-0.0779356
ANAPC13	0.999	-0.00032077
ANAPC2	0.766	-0.068176
ANAPC5	0.848	-0.0315354
ANG	0.936	-0.0343122
ANGEL1	0.852	-0.024328
ANGEL2	0.755	0.0553491
ANGPT1	0.967	-0.0113039
ANGPT2	0.764	-0.0276704
ANGPT4	0.936	-0.0268371
ANGPTL2	0.368	-0.115242
ANGPTL3	1	-0.00016759
ANGPTL4	0.065	-0.19846
ANGPTL7	0.816	0.0476259
ANK1	0.861	-0.0220845
ANK2	0.618	-0.308034
ANK3	0.525	0.132752
ANKFY1	0.941	-0.0170688
ANKHD1	0.968	-0.00759906
ANKLE2	0.941	-0.0226081
ANKMY1	0.757	0.0473282
ANKMY2	0.0595	0.29725
ANKRA2	0.119	0.250875
ANKRD1	0.716	-0.0499281
ANKRD10	0.957	-0.0129445
ANKRD11	0.276	-0.137068
ANKRD12	0.895	0.0148844
ANKRD17	0.0948	0.241787
ANKRD2	0.657	0.170078
ANKRD26	0.994	0.00218478
ANKRD27	0.999	-0.00051624
ANKRD28	0.0594	0.199309
ANKRD46	0.686	-0.151016
ANKRD49	0.35	0.165405
ANKRD5	0.75	-0.0384185
ANKRD55	0.548	-0.117135
ANKRD57	0.0158	-0.708752
ANKRD6	0.0988	0.257755
ANKRD7	0.811	-0.0496939
ANKS1A	0.0972	0.223564
ANKS1B	0.895	0.0202414
ANKZF1	0.427	0.135649
ANO1	0.564	-0.0667549
ANO10	0.605	-0.0679215
ANO2	0.636	-0.0677966
ANO3	0.87	0.0248765
ANP32A	0.999	0.00034915
ANP32B	0.839	0.034202
ANP32C	0.66	-0.0803903
ANP32D	0.261	-0.118786
ANP32E	0.796	0.0640632
ANPEP	0.158	0.312833
ANTXR1	0.755	0.0360607
ANXA1	0.844	-0.151359
ANXA10	0.352	-0.190558
ANXA11	0.264	0.190482
ANXA13	0.276	0.468388
ANXA2	0.714	0.277348
ANXA2P1	0.273	-0.127583
ANXA2P3	0.75	-0.0549607
ANXA3	0.371	0.396769
ANXA4	0.152	0.317472
ANXA5	0.674	0.176865
ANXA6	0.548	0.137613
ANXA7	0.601	0.0740938
ANXA9	0.925	-0.0404004
AOAH	0.375	0.231587
AOC2	0.666	-0.0778557
AOC3	0.745	0.109875
AOX1	0.316	0.388006
AP1B1	0.907	0.0290394
AP1G1	0.214	0.192395
AP1G2	0.919	0.0232242
AP1M2	0.371	-0.178206
AP1S1	0.752	0.0874225
AP1S2	0.896	0.0411948
AP2A2	0.388	0.145234
AP2B1	0.182	0.219657
AP2M1	0.339	0.184285
AP2S1	0.113	0.247456
AP3B1	0.913	0.0179103
AP3B2	0.989	-0.00311554
AP3D1	0.148	0.167788
AP3M2	0.0856	0.259866
AP3S2	0.436	-0.139216
AP4E1	0.431	-0.0803396
AP4M1	0.874	0.0378874
AP4S1	0.913	0.0157717
APAF1	0.811	-0.0312925
APBA1	0.0403	-0.264164
APBA2	0.832	-0.0332447
APBA3	0.564	0.0872653
APBB1	0.344	-0.157411
APBB1IP	0.828	-0.035815
APBB2	0.899	0.0200955
APBB3	0.762	-0.0590356
APC	0.936	0.00808513
APC2	0.942	-0.0125884
APCS	0.945	-0.0186959
APEH	0.813	0.0496393
APEX1	0.798	0.0651219
APEX2	0.704	-0.0751219
APH1A	0.96	0.00758654
APH1B	0.598	-0.0854227
API5	0.779	-0.053731
APITD1	0.811	-0.0978945
APLNR	0.841	0.0405512
APLP1	0.234	-0.203025
APLP2	0.0595	0.218095
APOA1	0.725	0.0763
APOA2	0.832	0.0526056
APOA4	0.277	-0.160364
APOB	0.991	0.00299974
APOB48R	0.479	0.115252
APOBEC1	0.934	-0.0154415
APOBEC2	0.229	-0.199644
APOBEC3A	0.663	0.0659011
APOBEC3B	0.978	-0.0114807
APOBEC3C	0.613	-0.0704777
APOBEC3F	0.524	0.120934
APOBEC3G	0.343	0.20839
APOC1	0.39	0.614869
APOC2	0.994	0.00488926
APOC3	0.304	-0.882742
APOC4	0.28	-0.162513
APOD	0.0608	-0.384962
APOE	0.765	0.0990443
APOF	0.704	0.035004
APOH	0.206	-1.12734
APOL1	0.289	0.150273
APOL2	0.719	0.0449507
APOL3	0.776	0.0433251
APOL5	0.956	-0.0149995
APOL6	0.858	-0.046659
APOLD1	0.000427	-0.615915
APOM	0.479	-0.364572
APOO	0.968	0.0105154
APOOL	0.951	0.010641
APP	0.047	0.274593
APPBP2	0.591	-0.0780102
APPL1	0.993	0.00250841
APPL2	0.928	-0.0220469
APRT	0.763	0.0550439
APTX	0.83	0.0552336
AQP1	0.912	-0.0399671
AQP2	0.619	-0.302196
AQP3	0.846	-0.0748504
AQP4	0.408	-0.0716761
AQP6	0.893	0.0284849
AQP7	0.757	0.100858
AQP8	0.809	-0.0681308
AQP9	0.884	-0.0382326
AQR	0.47	0.118268
AR	0.809	-0.0472019
ARAF	0.567	0.0869138
ARAP1	0.396	0.094913
ARAP2	0.377	0.152604
ARAP3	0.73	0.040282
ARC	0.000603	-0.40911
ARCN1	0.719	0.0721899
ARD1A	0.448	0.144048
ARD1B	0.749	-0.0674096
ARF1	0.655	0.0664283
ARF3	0.808	0.0322988
ARF4	0.959	0.015688
ARF5	0.919	0.0261232
ARF6	0.236	-0.200142
ARFGAP1	0.43	0.111817
ARFGAP2	0.199	0.191786
ARFGAP3	0.877	0.046395
ARFGEF1	0.0417	0.234373
ARFGEF2	0.712	0.0459049
ARFIP1	0.15	0.24828
ARFIP2	0.37	-0.135294
ARFRP1	0.864	-0.0264686
ARG1	0.289	-0.129992
ARG2	0.271	-0.317945
ARGLU1	0.822	-0.0631075
ARHGAP1	0.0767	0.180092
ARHGAP10	0.895	0.0347093
ARHGAP11A	0.835	-0.0258966
ARHGAP12	0.113	0.275478
ARHGAP15	0.361	0.323245
ARHGAP17	0.688	0.0758427
ARHGAP19	0.893	0.017498
ARHGAP22	0.333	-0.0956837
ARHGAP24	0.778	0.0814466
ARHGAP25	0.932	-0.0177307
ARHGAP26	0.219	0.089278
ARHGAP28	0.289	-0.149565
ARHGAP29	0.83	0.0807958
ARHGAP4	0.699	0.0627529
ARHGAP5	0.789	0.067281
ARHGAP6	0.444	0.0843781
ARHGDIA	0.558	0.0804626
ARHGDIB	0.422	0.366916
ARHGDIG	0.731	-0.0566862
ARHGEF1	0.323	-0.178966
ARHGEF10	0.139	0.238362
ARHGEF10L	0.436	0.146949
ARHGEF11	0.647	0.0591735
ARHGEF12	0.26	0.10374
ARHGEF15	0.692	-0.0613054
ARHGEF16	0.734	-0.0607871
ARHGEF17	0.436	-0.126946
ARHGEF18	0.335	0.155221
ARHGEF2	0.969	-0.0051756
ARHGEF3	0.867	0.0498235
ARHGEF4	0.769	-0.0368257
ARHGEF5	0.605	-0.090229
ARHGEF6	0.871	0.0317113
ARHGEF7	0.396	0.128199
ARHGEF9	0.738	-0.0699363
ARID1A	0.891	0.0174737
ARID3A	0.656	-0.0623747
ARID4A	0.379	-0.161433
ARID4B	0.755	0.0747096
ARID5A	0.545	-0.105157
ARID5B	0.0251	-0.377995
ARIH1	0.511	-0.106869
ARIH2	0.535	-0.0569962
ARL1	0.121	0.165644
ARL14	0.0836	-0.127145
ARL15	0.199	-0.223281
ARL2	0.967	0.007351
ARL2BP	0.979	-0.00453318
ARL3	0.797	0.0362788
ARL4C	0.854	-0.112975
ARL4D	0.753	0.0805832
ARL5A	0.473	-0.207089
ARL6IP1	0.552	0.149194
ARL6IP4	0.544	-0.0897804
ARL6IP5	0.252	0.352926
ARL8B	0.702	0.0616007
ARMC1	0.798	0.0904759
ARMC6	0.868	-0.0335163
ARMC7	0.845	-0.0417589
ARMC8	0.932	-0.0112402
ARMC9	0.533	0.0720665
ARMCX1	0.279	0.236201
ARMCX2	0.671	0.0974468
ARMCX3	0.632	0.146023
ARMCX5	0.0135	0.269319
ARNT	0.886	-0.0172039
ARNT2	0.53	0.196688
ARNTL	0.411	0.208692
ARNTL2	0.914	0.0224795
ARPC1A	0.571	0.101678
ARPC1B	0.342	0.550282
ARPC2	0.554	0.129194
ARPC4	0.525	0.0790368
ARPC5	0.579	0.145048
ARPC5L	0.934	0.0211144
ARPP-21	0.213	-0.1605
ARPP19	0.554	-0.0850353
ARR3	0.915	0.0314844
ARRB1	0.834	-0.0423008
ARRB2	0.916	-0.0250007
ARSA	0.642	0.092605
ARSB	0.489	-0.216125
ARSD	0.558	-0.125062
ARSE	0.41	-0.325115
ARSF	0.728	-0.164281
ARSJ	0.9	-0.0206257
ART1	0.525	-0.145219
ART3	0.714	-0.0562423
ART4	0.235	-0.265201
ARTN	0.975	-0.00527645
ARVCF	0.761	-0.0644164
ASAH1	0.833	0.0477976
ASAP1	0.651	0.0774885
ASAP2	0.181	0.391189
ASAP3	0.55	0.086697
ASB1	0.521	0.0530727
ASB13	0.936	0.0260112
ASB4	0.713	-0.0382857
ASB6	0.563	-0.0871528
ASB7	0.383	-0.166243
ASB8	0.703	0.0589272
ASB9	0.207	-0.462036
ASCC1	0.483	0.119305
ASCC2	0.97	0.00927284
ASCC3	0.546	0.130628
ASCL1	0.758	-0.0413449
ASCL2	0.899	0.0148873
ASCL3	0.557	-0.111996
ASF1A	0.0178	0.496675
ASF1B	0.97	0.00950422
ASGR1	0.915	0.0278385
ASGR2	0.934	0.0269272
ASH1L	0.322	-0.173117
ASH2L	0.692	0.0613874
ASIP	0.944	-0.0166401
ASL	0.899	-0.0442978
ASNA1	0.495	0.128421
ASNS	0.462	0.194687
ASNSD1	0.934	0.0219834
ASPA	0.519	-0.332758
ASPH	0.503	0.0635915
ASPHD1	0.846	0.0448327
ASPM	0.802	-0.0418553
ASPN	0.692	-0.147658
ASPSCR1	0.598	0.115349
ASRGL1	0.448	0.305171
ASS1	0.318	-0.311143
ASTE1	0.873	0.0548361
ASTN1	0.525	-0.0806265
ASTN2	0.957	-0.00676064
ASXL1	0.687	0.0589657
ASXL2	0.714	0.0777334
ATAD2	0.726	0.0490691
ATAD2B	0.16	0.163376
ATAD3A	0.683	-0.0673257
ATAD4	0.244	0.281903
ATAD5	0.544	-0.0957241
ATF2	0.545	0.107133
ATF3	8.13e-15	-2.72285
ATF5	0.88	-0.0249174
ATF6	0.931	-0.0171565
ATF6B	0.91	-0.0138467
ATF7	0.438	-0.12038
ATF7IP	0.138	0.207667
ATF7IP2	0.694	-0.0784158
ATG12	0.699	0.0590494
ATG2A	0.4	0.119345
ATG2B	0.869	0.0308965
ATG3	0.899	0.0379968
ATG4A	0.639	0.0857433
ATG4B	0.957	0.00791097
ATG5	0.356	0.134097
ATG7	0.53	0.144582
ATG9A	0.646	0.0872275
ATHL1	0.961	-0.0143165
ATIC	0.373	0.189864
ATM	0.837	0.0210759
ATMIN	0.395	0.130497
ATN1	0.954	-0.0077233
ATOH1	0.26	-0.176567
ATOX1	0.445	0.164935
ATP10A	0.352	-0.120897
ATP10B	0.291	-0.242191
ATP10D	0.148	0.475703
ATP11A	0.461	0.0940272
ATP11B	0.977	0.00506318
ATP12A	0.527	-0.217072
ATP13A1	0.21	0.225846
ATP13A2	0.952	-0.013308
ATP1A1	0.672	-0.09243
ATP1A2	0.431	-0.0870855
ATP1A3	0.477	-0.0997627
ATP1B1	0.877	-0.0378674
ATP1B2	0.653	-0.0933509
ATP1B3	0.835	-0.0705118
ATP1B4	0.63	-0.0547378
ATP2A1	0.732	0.0979784
ATP2A2	0.58	0.103775
ATP2A3	0.562	-0.0551609
ATP2B1	0.351	-0.135147
ATP2B2	0.907	-0.0192231
ATP2B3	0.752	-0.0541587
ATP2B4	0.48	0.101685
ATP2C1	0.903	-0.0214478
ATP2C2	0.956	0.0214514
ATP4A	0.416	-0.122701
ATP4B	0.899	0.0278125
ATP5A1	0.384	0.068462
ATP5B	0.774	-0.0354757
ATP5C1	0.895	-0.021338
ATP5D	0.185	0.157037
ATP5E	0.658	0.112896
ATP5F1	0.428	0.126272
ATP5G1	0.809	0.0562575
ATP5G2	0.811	-0.0618416
ATP5G3	0.989	0.00305304
ATP5H	0.729	0.0465335
ATP5I	0.693	0.0662897
ATP5J	0.893	-0.0520767
ATP5J2	0.579	0.0966444
ATP5L	0.871	0.0281303
ATP5O	0.769	0.0442822
ATP5S	0.373	0.09845
ATP5SL	0.937	-0.0153685
ATP6AP1	0.0809	0.224584
ATP6AP2	0.976	0.00699724
ATP6V0A1	0.589	0.100827
ATP6V0A2	0.741	-0.0755053
ATP6V0A4	0.914	-0.0374725
ATP6V0B	0.993	-0.00286762
ATP6V0C	0.704	0.052958
ATP6V0D1	0.675	0.0799697
ATP6V0E1	0.58	0.09391
ATP6V0E2	0.994	0.00375956
ATP6V1A	0.987	0.00443404
ATP6V1B1	0.991	-0.0060417
ATP6V1B2	0.554	-0.148217
ATP6V1C1	0.77	0.0588586
ATP6V1D	0.481	0.130637
ATP6V1E1	0.961	-0.0108918
ATP6V1F	0.75	-0.0605283
ATP6V1G1	0.938	-0.0152534
ATP6V1G2	0.13	-0.198474
ATP6V1H	0.346	0.126328
ATP7A	0.908	0.0247061
ATP7B	0.778	0.0555404
ATP8A1	0.654	-0.0637077
ATP8A2	0.57	-0.0920445
ATP8B2	0.859	0.0282414
ATP8B3	0.934	-0.0172559
ATP8B4	0.372	0.124698
ATP9A	0.247	0.342192
ATP9B	0.746	0.0346582
ATPAF2	0.898	-0.0343975
ATPIF1	0.321	0.202837
ATR	0.0489	0.269407
ATRN	0.647	0.0850547
ATRNL1	0.745	0.0353823
ATRX	0.411	0.0674593
ATXN1	0.366	0.160439
ATXN10	0.735	0.0529577
ATXN2	0.696	-0.107947
ATXN2L	0.169	-0.120575
ATXN3	0.576	0.0708707
ATXN3L	0.59	-0.0845915
ATXN7	0.401	-0.132313
ATXN7L1	0.808	-0.0690624
ATXN8OS	0.542	-0.108249
AUH	0.993	0.00357748
AUP1	0.968	0.0103111
AURKA	0.239	0.170217
AURKAIP1	0.728	-0.0458293
AURKB	0.542	0.110549
AURKC	0.575	-0.145704
AUTS2	0.968	0.0147743
AVEN	0.849	0.0387243
AVIL	0.807	-0.051768
AVL9	0.518	-0.0943875
AVP	0.964	0.0131724
AVPI1	0.124	-0.242749
AVPR1A	0.169	-0.115979
AVPR1B	0.748	-0.0726205
AVPR2	0.941	0.0133456
AXIN1	0.855	-0.0402261
AXL	0.387	-0.115391
AZGP1	0.814	-0.165847
AZGP1P1	0.818	0.0554535
AZI1	0.273	0.136248
AZI2	0.913	-0.0187067
AZIN1	0.809	0.0546707
AZU1	0.99	-0.00273234
B2M	0.146	0.321472
B3GALNT1	0.105	0.306123
B3GALT1	0.4	-0.123065
B3GALT2	0.51	-0.0473561
B3GALT4	0.848	0.0344209
B3GALT5	0.688	-0.0647418
B3GAT1	0.866	0.0520448
B3GAT3	0.555	0.0620446
B3GNT1	0.945	0.0226926
B3GNT2	0.272	-0.159985
B3GNT3	0.601	-0.0997417
B3GNT4	0.852	0.0568201
B3GNTL1	0.667	0.0788711
B4GALNT1	0.87	0.0397787
B4GALT1	0.878	0.0275536
B4GALT2	0.678	0.0874844
B4GALT3	0.899	0.0272121
B4GALT4	0.336	0.133949
B4GALT5	0.224	0.356164
B4GALT6	0.832	-0.0291408
B4GALT7	0.914	0.0165983
B9D1	0.482	0.117685
B9D2	0.943	-0.0222606
BAALC	0.484	-0.0800501
BAAT	0.716	-0.0673674
BACE1	0.915	0.0272421
BACE2	0.647	-0.139937
BACH1	0.181	-0.104763
BACH2	0.77	-0.0503111
Bacillus subtilis /REF=L38424 /DEF=B subtilis dapB, jojF, jojG genes corresponding to nucleotides 1439-1846 of L38424 /LEN=1931 (-5, -M, -3 represent transcript regions 5 prime, Middle, and 3 prime respectively)	0.79	-0.0299189
Bacillus subtilis /REF=L38424 /DEF=B subtilis dapB, jojF, jojG genes corresponding to nucleotides 2055-2578 of L38424 /LEN=1931 (-5, -M, -3 represent transcript regions 5 prime, Middle, and 3 prime respectively)	0.899	-0.0122928
Bacillus subtilis /REF=L38424 /DEF=B subtilis dapB, jojF, jojG genes corresponding to nucleotides 2634-3089 of L38424 /LEN=1931 (-5, -M, -3 represent transcript regions 5 prime, Middle, and 3 prime respectively)	0.971	-0.00456877
Bacillus subtilis /REF=M24537 /DEF=B subtilis pheB, pheA genes corresponding to nucleotides 2116-2382 of M24537 /LEN=1409 (-5, -M, -3 represent transcript regions 5 prime, Middle, and 3 prime respectively)	0.963	-0.00491262
Bacillus subtilis /REF=M24537 /DEF=B subtilis pheB, pheA genes corresponding to nucleotides 2484-2875 of M24537 /LEN=1409 (-5, -M, -3 represent transcript regions 5 prime, Middle, and 3 prime respectively)	0.619	-0.054824
Bacillus subtilis /REF=M24537 /DEF=B subtilis pheB, pheA genes corresponding to nucleotides 2897-3200 of M24537 /LEN=1409 (-5, -M, -3 represent transcript regions 5 prime, Middle, and 3 prime respectively)	0.897	-0.0250866
Bacillus subtilis /REF=X04603 /DEF=B subtilis thrC, thrB genes corresponding to nucleotides 1689-2151 of X04603 /LEN=2073 (-5, -M, -3 represent transcript regions 5 prime, Middle, and 3 prime respectively)	0.842	-0.0307705
Bacillus subtilis /REF=X04603 /DEF=B subtilis thrC, thrB genes corresponding to nucleotides 288-932 of X04603 /LEN=2073 (-5, -M, -3 represent transcript regions 5 prime, Middle, and 3 prime respectively)	0.891	0.0240201
Bacillus subtilis /REF=X04603 /DEF=B subtilis thrC, thrB genes corresponding to nucleotides 995-1562 of X04603 /LEN=2073 (-5, -M, -3 represent transcript regions 5 prime, Middle, and 3 prime respectively)	0.301	-0.148133
Bacillus subtilis /REF=X17013 /DEF=B subtilis lys gene for diaminopimelate decarboxylase corresponding to nucleotides 1008-1263 of X17013 /LEN=1108 (-5, -M, -3 represent transcript regions 5 prime, Middle, and 3 prime respectively)	0.235	0.110226
Bacillus subtilis /REF=X17013 /DEF=B subtilis lys gene for diaminopimelate decarboxylase corresponding to nucleotides 411-659 of X17013 /LEN=1108 (-5, -M, -3 represent transcript regions 5 prime, Middle, and 3 prime respectively)	0.798	0.0270983
Bacillus subtilis /REF=X17013 /DEF=B subtilis lys gene for diaminopimelate decarboxylase corresponding to nucleotides 673-1002 of X17013 /LEN=1108 (-5, -M, -3 represent transcript regions 5 prime, Middle, and 3 prime respectively)	0.939	-0.0104246
Bacteriophage /REF=X03453 /DEF=Bacteriophage P1 cre recombinase protein corresponding to nucleotides 1032-1270 of X03453 /LEN=1058 (-5 and -3 represent transcript regions 5 prime and 3 prime respectively)	0.647	-0.0743563
Bacteriophage /REF=X03453 /DEF=Bacteriophage P1 cre recombinase protein corresponding to nucleotides 581-1001 of X03453 /LEN=1058 (-5 and -3 represent transcript regions 5 prime and 3 prime respectively)	0.834	-0.0458435
BAD	0.934	0.0230249
BAG1	0.424	-0.119338
BAG2	0.718	0.0968839
BAG3	0.0503	-0.51862
BAG4	0.842	-0.0361247
BAG5	0.963	0.0108243
BAHCC1	0.88	0.0319632
BAHD1	0.82	-0.0332931
BAI1	0.965	-0.00840865
BAI2	0.549	-0.0955575
BAI3	0.364	-0.121694
BAIAP2	0.00376	-0.257534
BAIAP3	0.821	0.0349081
BAK1	0.827	0.0845121
BAMBI	0.689	0.143853
BANF1	0.143	0.293839
BANK1	0.934	-0.0302265
BANP	0.187	0.236596
BAP1	0.838	0.0334736
BARD1	0.769	0.0628842
BARX1	0.671	-0.062088
BARX2	0.495	-0.134385
BASP1	0.736	0.145558
BAT1	0.289	0.291769
BAT2	0.917	-0.0240414
BAT2D1	0.881	-0.0269552
BAT3	0.488	0.124035
BATF	0.868	-0.0291092
BATF3	0.569	-0.0784251
BAX	0.019	0.477879
BAZ1A	0.4	-0.120149
BAZ1B	0.647	-0.0640133
BAZ2A	0.784	-0.0314297
BAZ2B	0.294	0.207003
BBC3	0.63	-0.0833337
BBOX1	0.824	0.0585127
BBS1	0.971	0.00861808
BBS10	0.24	0.345275
BBS4	0.542	0.064633
BBS7	0.996	-0.00090356
BBS9	0.701	0.032591
BCAM	0.792	0.0484595
BCAN	0.546	-0.0654396
BCAP29	0.935	0.0132393
BCAP31	0.624	0.0816131
BCAR3	0.216	0.173217
BCAS1	0.953	-0.0112651
BCAS2	0.564	-0.111609
BCAS3	0.544	-0.115172
BCAS4	0.945	-0.0151985
BCAT1	0.905	0.0199443
BCAT2	0.619	0.122255
BCCIP	0.668	-0.128252
BCHE	0.294	0.581167
BCKDHA	0.804	0.0582591
BCKDHB	0.44	0.124221
BCKDK	0.831	0.0513491
BCL10	0.212	-0.236086
BCL11A	0.996	-0.00069469
BCL11B	0.948	0.00952173
BCL2	0.814	0.0344458
BCL2A1	0.837	0.0427406
BCL2L1	0.97	0.0052953
BCL2L10	0.848	-0.0373423
BCL2L11	0.831	-0.0249494
BCL2L13	0.955	0.021064
BCL2L14	0.278	-0.179528
BCL2L2	0.957	-0.0141545
BCL3	0.353	-0.174953
BCL6	0.272	0.236145
BCL7A	0.57	-0.106518
BCL7B	0.619	-0.0880965
BCL7C	0.913	-0.0310837
BCL9	0.603	-0.0979625
BCLAF1	0.3	0.14222
BCMO1	0.937	-0.013614
BCOR	0.746	-0.0510987
BCORL1	0.85	-0.0474391
BCR	0.725	0.0856241
BCS1L	0.111	0.263391
BDH1	0.329	0.198747
BDH2	0.542	-0.164154
BDKRB1	0.446	-0.109665
BDKRB2	0.0313	-0.431099
BDNF	0.993	-0.00144213
BECN1	0.576	0.114104
BEGAIN	0.509	-0.10271
BEND5	0.1	0.41193
BEST1	0.726	-0.0752528
BEST2	0.412	-0.175743
BET1	0.453	0.150907
BET1L	0.412	0.122061
BEX1	0.21	-0.271869
BEX4	0.849	-0.0561758
BFAR	0.779	0.0560442
BFSP1	0.624	-0.0549355
BFSP2	0.906	0.0156165
BGLAP	0.582	0.0954875
BGN	0.604	0.0900628
BHLHB9	0.00106	0.485962
BHLHE40	8.26e-06	-0.929086
BHLHE41	0.477	-0.156775
BHMT	0.735	-0.164713
BHMT2	0.656	-0.147962
BICC1	0.894	0.0433361
BICD1	0.979	-0.00469299
BICD2	0.792	-0.0411399
BID	0.774	-0.0523253
BIK	0.325	-0.247423
BIN1	0.692	-0.082374
BIN2	0.886	-0.033298
BIN3	0.754	-0.0444337
BIRC2	0.347	0.140905
BIRC3	0.563	-0.210921
BIRC5	0.371	0.112118
BIRC7	0.703	0.0796572
BLCAP	0.681	0.0666685
BLK	0.809	0.0367508
BLM	0.587	-0.121897
BLMH	0.531	0.113127
BLNK	0.28	0.342766
BLOC1S1	0.77	-0.0537723
BLVRA	0.307	0.158028
BLVRB	0.859	-0.0465458
BMI1	0.59	0.15994
BMP1	0.957	-0.0115934
BMP10	0.448	-0.116686
BMP15	0.446	-0.108817
BMP2	0.449	-0.154586
BMP2K	0.589	0.0552869
BMP3	0.939	0.0165639
BMP4	0.563	0.110367
BMP5	0.998	0.00053714
BMP6	0.67	-0.108941
BMP7	0.375	-0.0888966
BMP8A	0.831	-0.0320507
BMP8B	0.501	-0.144565
BMPR1A	0.896	-0.0376252
BMPR1B	0.315	-0.194368
BMPR2	0.7	0.0673473
BMS1	0.195	0.166903
BMX	0.442	-0.176707
BNC1	0.65	-0.0627782
BNC2	0.672	0.127008
BNIP1	0.75	-0.0334917
BNIP2	0.701	0.071166
BNIP3	0.884	-0.0394142
BNIP3L	0.656	-0.0808394
BOLA1	0.996	0.00149918
BPGM	0.589	0.147299
BPHL	0.436	-0.389757
BPI	0.917	-0.107412
BPTF	0.72	-0.0747522
BRAF	0.346	-0.180734
BRAP	0.973	-0.0052798
BRCA1	0.777	-0.0402584
BRCA2	0.66	-0.0426548
BRCC3	0.716	0.0714947
BRD1	0.701	0.060528
BRD2	0.546	-0.168602
BRD3	0.181	0.301713
BRD4	0.971	0.0161588
BRD7	0.209	0.336623
BRD7P3	0.842	-0.0452275
BRD8	0.187	0.106209
BRD9	0.476	0.101032
BRDT	0.912	-0.0161828
BRE	0.527	0.0873172
BRF1	0.58	0.0685866
BRF2	0.182	0.133495
BRIP1	0.574	-0.0616779
BRMS1	0.837	0.0415716
BRP44	0.993	0.00322951
BRP44L	0.261	-0.272732
BRPF1	0.782	-0.0502021
BRSK2	0.712	-0.0598853
BRWD1	0.636	0.0401983
BRWD2	0.406	0.196439
BSCL2	0.251	0.16366
BSDC1	0.515	-0.0947428
BSG	0.726	0.0956796
BSN	0.399	-0.1555
BSPRY	0.685	-0.0972619
BST1	0.904	-0.0486789
BST2	0.507	0.2541
BTAF1	0.868	0.0421231
BTBD1	0.361	0.195549
BTBD2	0.913	0.0263489
BTBD3	0.192	0.353119
BTBD7	0.833	-0.0402228
BTC	0.838	-0.0255723
BTD	0.977	0.0085592
BTF3	0.571	0.135587
BTG1	0.92	-0.0308198
BTG2	0.00262	-0.705399
BTG3	0.0117	-0.653258
BTG4	0.854	0.0372837
BTK	0.544	-0.118943
BTN1A1	0.988	-0.00503539
BTN2A1	0.679	0.0461728
BTN2A2	0.536	0.0829252
BTN2A3	0.899	0.032854
BTN3A1	0.848	0.031501
BTN3A2	0.235	0.338231
BTN3A3	0.262	0.137859
BTNL2	0.385	-0.194855
BTNL3	0.479	-0.139549
BTNL8	0.714	-0.0708852
BTRC	0.412	-0.0904013
BUB1	0.669	-0.0500091
BUB1B	0.517	0.100075
BUB3	0.0609	0.208898
BUD31	0.256	0.187337
BXDC2	0.381	-0.123126
BXDC5	0.336	0.158215
BYSL	0.897	-0.0349325
BZRAP1	0.908	0.0244513
BZRPL1	0.42	-0.167148
BZW2	0.52	0.140872
C10orf10	0.554	0.119363
C10orf110	0.422	-0.169346
C10orf116	0.638	-0.331755
C10orf118	0.942	-0.0167083
C10orf119	0.941	-0.0163683
C10orf12	0.932	0.0130513
C10orf137	0.815	0.0326384
C10orf18	0.477	0.163172
C10orf2	0.17	0.218984
C10orf28	0.834	-0.0278652
C10orf57	0.567	0.106758
C10orf68	0.406	-0.169336
C10orf76	0.185	0.118944
C10orf79	0.714	-0.0308489
C10orf84	0.508	-0.0829576
C10orf88	0.348	0.126106
C10orf92	0.97	0.00574281
C10orf95	0.789	0.0613167
C11orf1	0.65	-0.0786586
C11orf10	0.36	0.167097
C11orf16	0.715	-0.0684741
C11orf17	0.465	0.109629
C11orf2	0.667	-0.0770162
C11orf24	0.175	-0.168145
C11orf30	0.72	0.0398153
C11orf48	0.997	-0.00102599
C11orf49	0.0643	0.192504
C11orf51	0.636	0.0759457
C11orf57	0.448	0.125458
C11orf58	0.948	0.025082
C11orf60	0.521	-0.145178
C11orf61	0.996	-0.00169327
C11orf63	0.762	-0.0748792
C11orf67	0.923	0.0204957
C11orf68	0.734	-0.0493414
C11orf71	0.427	-0.278122
C11orf73	0.596	0.0904933
C11orf75	0.605	0.187666
C11orf80	0.907	-0.0401619
C11orf9	0.801	0.0289939
C12orf10	0.966	0.014131
C12orf11	0.152	0.230263
C12orf24	0.666	0.0796633
C12orf29	0.889	-0.0602235
C12orf35	0.247	0.247429
C12orf39	0.817	-0.0538145
C12orf4	0.899	0.0234884
C12orf41	0.56	-0.116866
C12orf43	0.83	0.0421966
C12orf44	0.0747	-0.230096
C12orf47	0.338	0.0649104
C12orf48	0.601	0.0549875
C12orf49	0.856	-0.0357548
C12orf5	0.722	-0.124103
C12orf52	0.727	0.0687005
C13orf1	0.435	-0.135213
C13orf15	0.519	-0.342934
C13orf18	0.904	-0.0141433
C13orf23	0.846	-0.0349477
C13orf27	0.781	-0.082515
C13orf34	0.194	0.143313
C14orf1	0.71	0.0414282
C14orf101	0.642	0.125015
C14orf104	0.878	0.0480401
C14orf105	0.636	0.098402
C14orf106	0.804	0.0265021
C14orf115	0.897	0.0342196
C14orf118	0.843	-0.0380903
C14orf132	0.692	-0.0737557
C14orf133	0.0477	0.211401
C14orf135	0.626	0.0813602
C14orf138	0.817	0.0306694
C14orf139	0.395	-0.191109
C14orf143	0.959	0.0066751
C14orf147	0.45	-0.139845
C14orf156	0.989	-0.00487488
C14orf159	0.26	0.169384
C14orf162	0.683	-0.0884504
C14orf166	0.232	0.156522
C14orf169	0.936	-0.0189104
C14orf2	0.509	0.104033
C14orf45	0.484	0.116612
C14orf79	0.734	-0.0515664
C14orf93	0.537	-0.097028
C15orf2	0.771	0.0701702
C15orf24	0.907	0.0272411
C15orf28	0.57	0.0669919
C15orf29	0.757	0.0543395
C15orf34	0.543	-0.0624664
C15orf39	0.813	0.0363625
C15orf44	0.817	0.032791
C15orf5	0.0257	-0.212683
C15orf63	0.989	0.00390585
C16orf28	0.881	0.0192105
C16orf3	0.919	-0.0179766
C16orf35	0.859	0.0261657
C16orf42	0.885	0.022903
C16orf45	0.326	0.222089
C16orf5	0.43	0.142919
C16orf53	0.48	-0.102428
C16orf57	0.544	0.0954818
C16orf58	0.429	-0.121273
C16orf59	0.97	0.0105994
C16orf61	0.783	-0.0608108
C16orf62	0.624	0.0628607
C16orf68	0.075	-0.258902
C16orf7	0.394	0.116077
C16orf71	0.949	-0.013868
C16orf80	0.557	0.134483
C16orf88	0.181	0.206422
C16orf94	0.465	-0.0971296
C17orf101	0.815	0.0318151
C17orf39	0.803	-0.056483
C17orf48	0.679	0.0705259
C17orf53	0.388	-0.153358
C17orf59	0.939	0.0201599
C17orf60	0.957	-0.009978
C17orf62	0.356	0.171964
C17orf63	0.86	0.0425016
C17orf68	0.392	0.144364
C17orf70	0.732	0.0496251
C17orf71	0.828	0.0488854
C17orf73	0.901	0.0188926
C17orf75	0.948	0.0183246
C17orf80	0.957	0.0132996
C17orf81	0.971	-0.0260309
C17orf85	0.937	-0.0185666
C17orf88	0.712	-0.104006
C17orf90	0.433	0.0884105
C17orf91	0.000451	-0.849408
C18orf1	0.976	-0.00429628
C18orf10	0.26	0.261701
C18orf22	0.489	0.116121
C18orf24	0.954	0.0073552
C18orf25	0.476	-0.0793135
C18orf8	0.587	-0.140154
C19orf10	0.674	0.0852419
C19orf2	0.542	0.0746415
C19orf21	0.588	-0.10179
C19orf22	0.815	0.0299442
C19orf24	0.944	0.0200341
C19orf29	0.809	-0.0305072
C19orf36	0.983	0.00599185
C19orf40	0.683	0.0730436
C19orf42	0.0446	0.234516
C19orf50	0.959	-0.0117195
C19orf53	0.786	-0.0467733
C19orf54	0.236	0.152691
C19orf56	0.483	0.121207
C19orf57	0.382	-0.140417
C19orf6	0.687	0.0648098
C19orf60	0.762	0.0472354
C19orf61	0.875	-0.0276252
C19orf62	0.68	-0.0646093
C19orf66	0.895	-0.013801
C19orf73	0.619	-0.0703533
C1D	0.813	0.114465
C1GALT1	0.996	-0.00156558
C1GALT1C1	0.138	0.293563
C1orf103	0.0839	0.274447
C1orf105	0.562	-0.133185
C1orf107	0.546	0.0541192
C1orf109	0.291	0.102893
C1orf112	0.384	0.0833244
C1orf113	0.494	-0.101748
C1orf114	0.991	0.00363491
C1orf115	0.733	-0.0953671
C1orf116	0.92	0.015618
C1orf123	0.95	0.0129088
C1orf129	0.566	-0.0608912
C1orf135	0.724	-0.0796157
C1orf14	0.0806	-0.194043
C1orf144	0.83	-0.031994
C1orf156	0.0226	0.345541
C1orf159	0.486	-0.110388
C1orf163	0.589	0.0893958
C1orf174	0.288	0.214796
C1orf175	0.835	-0.0405253
C1orf183	0.316	-0.198275
C1orf21	0.553	-0.10897
C1orf216	0.769	-0.0728286
C1orf218	0.971	0.0129893
C1orf222	0.676	-0.0787483
C1orf25	0.0367	0.34951
C1orf27	0.732	0.0653624
C1orf35	0.675	0.082059
C1orf38	0.721	0.0769978
C1orf50	0.936	0.014813
C1orf54	0.544	0.253565
C1orf56	0.542	-0.124223
C1orf61	0.848	-0.0434075
C1orf63	0.651	0.127888
C1orf66	0.822	-0.0392173
C1orf77	0.259	0.179617
C1orf89	0.549	0.115867
C1orf9	0.762	-0.0779194
C1QA	0.319	0.503481
C1QB	0.466	0.559819
C1QBP	0.762	0.078309
C1QL1	0.148	-0.183885
C1QTNF1	0.968	-0.00905616
C1QTNF3	0.828	-0.047886
C1R	0.288	0.572923
C1RL	0.183	0.241316
C1S	0.162	0.84752
C2	0.206	0.600057
C20orf103	0.612	-0.116933
C20orf11	0.63	0.0739615
C20orf111	0.672	-0.0694879
C20orf12	0.415	0.149495
C20orf19	0.902	0.0435469
C20orf195	0.868	0.0365808
C20orf20	0.712	0.0730659
C20orf24	0.771	0.0971009
C20orf27	0.525	0.0836757
C20orf29	0.849	0.0253246
C20orf3	0.137	0.215043
C20orf39	0.9	-0.046259
C20orf4	0.0595	0.179193
C20orf43	0.662	0.0707759
C20orf46	0.461	-0.120021
C21orf2	0.92	-0.0217652
C21orf33	0.993	-0.00359311
C21orf45	0.942	0.0255068
C21orf59	0.416	0.13804
C21orf62	0.947	-0.0200488
C21orf66	0.907	-0.0261906
C21orf7	0.959	0.00698375
C21orf91	0.0594	-0.218517
C22orf26	0.895	-0.0273151
C22orf28	0.72	0.0756794
C22orf29	0.958	-0.0110524
C22orf31	0.859	-0.0394896
C22orf43	0.774	0.072195
C22orf9	0.398	0.168394
C2CD2	0.0758	0.443088
C2CD2L	0.96	-0.00902959
C2orf18	0.67	0.0975235
C2orf24	0.648	0.0712948
C2orf28	0.628	-0.0684474
C2orf3	0.349	-0.17108
C2orf34	0.933	-0.0152878
C2orf42	0.712	0.0756311
C2orf43	0.385	0.148195
C2orf44	0.941	-0.0150347
C2orf47	0.527	-0.133985
C2orf49	0.42	-0.093084
C2orf54	0.758	0.131517
C2orf56	0.895	-0.0163456
C2orf67	0.139	0.279384
C2orf72	0.675	-0.0766233
C2orf83	0.11	-0.201035
C3	0.223	1.30544
C3AR1	0.458	-0.226889
C3orf14	0.493	0.166403
C3orf18	0.395	-0.127985
C3orf27	0.566	-0.103431
C3orf32	0.436	-0.15588
C3orf36	0.676	-0.0750059
C3orf37	0.917	-0.0193127
C3orf52	0.00585	-0.638658
C3orf63	0.956	-0.0147261
C3orf64	0.449	0.110433
C4BPA	0.878	-0.0317927
C4BPB	0.87	-0.0344224
C4orf16	0.64	-0.180346
C4orf18	0.992	-0.0019869
C4orf19	0.874	-0.04271
C4orf27	0.371	0.200008
C4orf29	0.959	0.00781731
C4orf31	0.00348	-1.28137
C4orf41	0.0065	0.2407
C4orf43	0.997	0.00079891
C4orf6	0.568	0.065905
C4orf8	0.0307	0.310395
C5	0.56	0.158757
C5AR1	0.653	-0.0559299
C5orf13	0.745	0.148783
C5orf15	0.309	0.219015
C5orf23	0.923	-0.0674481
C5orf28	0.43	0.186607
C5orf30	0.0345	-0.197864
C5orf4	0.742	0.0361916
C5orf42	0.648	-0.0628817
C5orf44	0.897	0.0366843
C5orf45	0.448	0.112472
C5orf54	0.00416	0.404855
C6	0.633	0.205241
C6orf10	0.241	-0.14993
C6orf103	0.815	-0.0300517
C6orf105	0.686	-0.146178
C6orf106	0.842	-0.0291013
C6orf108	0.728	-0.0743312
C6orf120	0.423	0.14341
C6orf130	0.075	0.376184
C6orf134	0.496	-0.115273
C6orf145	0.0691	-0.418882
C6orf15	0.395	-0.157348
C6orf155	0.0595	-0.359524
C6orf162	0.983	-0.00325907
C6orf208	0.849	-0.0520682
C6orf211	0.291	0.330187
C6orf25	0.724	-0.0625821
C6orf26	0.82	-0.0305999
C6orf27	0.779	-0.0333721
C6orf35	0.326	0.155322
C6orf47	0.318	0.105198
C6orf48	0.837	0.0625309
C6orf54	0.813	-0.0346136
C6orf62	0.381	-0.152093
C6orf64	0.776	0.052891
C6orf97	0.648	-0.0753628
C7	0.52	0.383215
C7orf10	0.715	-0.160573
C7orf16	0.9	-0.0245731
C7orf23	0.329	0.234388
C7orf25	0.114	0.136569
C7orf26	0.375	-0.085575
C7orf42	0.675	-0.0706345
C7orf43	0.936	-0.0168076
C7orf44	0.522	-0.123509
C7orf49	0.721	0.0683191
C7orf54	0.917	0.0202307
C7orf58	0.77	-0.101476
C7orf63	0.875	0.0401303
C7orf64	0.782	0.0623937
C7orf68	0.343	0.128245
C7orf69	0.653	-0.0936203
C8A	0.873	-0.0246427
C8B	0.79	-0.0548557
C8G	0.502	0.247264
C8orf17	0.385	-0.126976
C8orf33	0.16	0.33126
C8orf4	0.171	-0.489222
C8orf41	0.856	-0.0429927
C8orf44	0.844	-0.0290936
C8orf51	0.498	0.106542
C8orf55	0.936	-0.0219631
C8orf79	0.367	-0.109619
C9orf114	0.675	0.0743463
C9orf116	0.569	0.0567916
C9orf156	0.719	-0.0489252
C9orf16	0.708	0.0828348
C9orf167	0.322	0.160361
C9orf27	0.42	-0.210685
C9orf3	0.558	-0.126788
C9orf40	0.941	0.0131976
C9orf45	0.765	-0.0611992
C9orf46	0.251	0.217252
C9orf6	0.745	0.0718336
C9orf68	0.179	-0.204232
C9orf7	0.307	0.0962514
C9orf78	0.987	-0.00492794
C9orf82	0.746	0.093916
C9orf9	0.988	-0.00281858
C9orf95	0.589	-0.186109
CA1	0.602	-0.11622
CA10	0.134	-0.138308
CA11	0.224	-0.131709
CA12	0.914	-0.0380107
CA14	0.66	-0.101333
CA2	0.436	-0.191735
CA3	0.895	0.015538
CA4	0.834	-0.0840158
CA5A	0.647	-0.0876613
CA5B	0.585	-0.138109
CA6	0.358	-0.148777
CA7	0.341	-0.175083
CA8	0.000869	-0.421551
CA9	0.375	-0.164551
CAB39	0.633	0.0798369
CAB39L	0.232	-0.178382
CABC1	0.935	0.029469
CABIN1	0.833	0.0288222
CABP1	0.62	0.0614373
CABP2	0.754	0.0838266
CABP5	0.724	-0.0647868
CABYR	0.856	0.0309514
CACNA1A	0.808	-0.0279202
CACNA1B	0.632	0.0742153
CACNA1C	0.451	-0.087744
CACNA1D	0.993	-0.00247285
CACNA1E	0.959	-0.0064429
CACNA1F	0.477	-0.14158
CACNA1G	0.803	-0.0265866
CACNA1H	0.859	-0.0412329
CACNA1I	0.43	-0.0997024
CACNA1S	0.959	-0.00928053
CACNA2D1	0.997	-0.00096957
CACNA2D2	0.539	0.121899
CACNA2D3	0.506	0.126211
CACNB1	0.538	-0.0742251
CACNB2	0.557	-0.101613
CACNB3	0.694	0.0686297
CACNB4	0.615	-0.125145
CACNG1	0.792	-0.040378
CACNG2	0.826	-0.0445217
CACNG3	0.474	-0.126598
CACNG4	0.679	-0.0574227
CACNG5	0.654	-0.0686676
CACYBP	0.763	-0.0523465
CAD	0.343	0.171962
CADM1	0.828	0.0409539
CADM3	0.748	-0.0356193
CADM4	0.327	0.126037
CADPS	0.546	-0.103523
CADPS2	0.916	-0.0327151
CALB1	0.758	-0.221205
CALB2	0.997	-0.00067109
CALCA	0.9	-0.0173315
CALCB	0.505	-0.109166
CALCOCO1	0.21	-0.176712
CALCOCO2	0.835	0.0339067
CALCR	0.0267	-0.17088
CALCRL	0.604	0.0990888
CALD1	0.927	0.0204948
CALHM2	0.668	0.0508895
CALM1	0.466	-0.154517
CALM2	0.347	0.168551
CALM3	0.0866	0.182224
CALML3	0.619	-0.320745
CALML4	0.821	-0.0843943
CALML5	0.699	0.0648369
CALR	0.796	0.0471867
CALU	0.995	-0.00120712
CALY	0.973	0.00609131
CAMK1	0.409	0.155629
CAMK1D	0.305	-0.130005
CAMK1G	0.919	-0.0155319
CAMK2A	0.248	-0.16443
CAMK2B	0.844	-0.0279146
CAMK2G	0.724	-0.0946851
CAMK4	0.704	-0.0525786
CAMKK2	0.433	0.0984933
CAMKV	0.694	-0.0761323
CAMLG	0.721	0.068047
CAMP	0.927	0.0147765
CAMSAP1	0.945	-0.0100422
CAMSAP1L1	0.277	-0.103091
CAMTA1	0.97	0.0124213
CAMTA2	0.898	0.0230874
CAND1	0.63	0.0853428
CAND2	0.959	0.00940201
CANT1	0.588	0.0945405
CANX	0.483	0.125859
CAP1	0.65	0.115418
CAP2	0.163	0.258705
CAPG	0.0827	0.663907
CAPN1	0.211	0.245169
CAPN10	0.959	-0.00662398
CAPN11	0.439	-0.122618
CAPN2	0.484	0.174458
CAPN3	0.699	0.253175
CAPN5	0.653	0.0752387
CAPN6	0.734	0.0500696
CAPN7	0.744	0.0723495
CAPN9	0.955	-0.00914033
CAPNS1	0.238	0.143955
CAPRIN1	0.173	0.20281
CAPRIN2	0.44	0.174149
CAPZA1	0.692	0.13859
CAPZA2	0.373	0.178971
CAPZB	0.236	0.169426
CARD10	0.446	0.111809
CARD14	0.726	-0.0519982
CARD8	0.347	0.148706
CARD9	0.774	0.0650379
CARHSP1	0.828	0.102318
CARKD	0.13	0.240171
CARM1	0.988	-0.00343194
CARS	0.52	0.103848
CARS2	0.289	0.219328
CARTPT	0.765	-0.0411308
CASC1	0.967	-0.00525471
CASC3	0.68	0.06483
CASD1	0.595	0.149259
CASK	0.237	0.323018
CASKIN2	0.705	-0.039673
CASP1	0.307	0.263404
CASP10	0.461	-0.104655
CASP2	0.661	0.0538968
CASP3	0.913	0.0413487
CASP4	0.375	0.222777
CASP5	0.959	0.00755393
CASP6	0.00416	0.354766
CASP7	0.959	0.0138371
CASP8	0.14	0.180901
CASP8AP2	0.582	0.10548
CASP9	0.993	0.00192885
CASQ1	0.333	-0.214806
CASQ2	0.959	-0.0144294
CASR	0.958	0.0169327
CASS4	0.899	-0.0206116
CAST	0.676	-0.0863142
CASZ1	0.935	-0.0169516
CAT	0.284	-0.239312
CATSPERB	0.473	-0.0967807
CATSPERG	0.434	-0.117449
CAV1	0.602	-0.185071
CAV2	0.91	0.0542409
CAV3	0.243	-0.155275
CBARA1	0.427	-0.219062
CBFA2T2	0.734	-0.0433242
CBFA2T3	0.529	0.0952098
CBFB	0.869	-0.0493787
CBL	0.544	-0.101524
CBLB	0.996	0.00127881
CBLC	0.828	-0.0296619
CBLL1	0.959	-0.00579321
CBLN1	0.817	-0.0392046
CBR1	0.388	0.203114
CBR3	0.56	0.0937471
CBR4	0.446	0.192838
CBS	0.645	-0.0677582
CBX1	0.167	0.37798
CBX2	0.901	-0.0255124
CBX3	0.512	0.133014
CBX4	0.779	0.0509057
CBX5	0.445	0.143856
CBX6	0.124	0.341861
CBX7	0.891	-0.0391951
CBX8	0.879	0.0316127
CBY1	0.0358	0.257777
CC2D1A	0.253	0.0958127
CCBL1	0.84	0.0389262
CCBL2	0.909	0.0492752
CCBP2	0.62	-0.0764926
CCDC101	0.997	0.00051909
CCDC102B	0.351	-0.0817413
CCDC106	0.568	-0.0760949
CCDC109B	0.689	0.136106
CCDC121	0.809	0.0354814
CCDC130	0.788	-0.0409925
CCDC134	0.694	-0.0766135
CCDC15	0.377	-0.149983
CCDC19	0.133	-0.161192
CCDC21	0.945	0.0208843
CCDC22	0.871	0.0351017
CCDC25	0.809	0.0423235
CCDC28A	0.989	-0.00409036
CCDC28B	0.334	-0.109011
CCDC33	0.951	0.0170224
CCDC40	0.899	0.0213702
CCDC41	0.957	0.00925087
CCDC46	0.342	0.115427
CCDC47	0.82	0.067303
CCDC48	0.525	-0.14438
CCDC49	0.501	-0.0964998
CCDC51	0.0791	0.282688
CCDC52	0.564	-0.0620467
CCDC53	0.77	0.0661525
CCDC56	0.512	0.115378
CCDC59	0.779	0.0848992
CCDC6	0.939	-0.0345402
CCDC68	0.0905	-0.228941
CCDC69	0.903	0.0261293
CCDC70	0.624	-0.0839255
CCDC76	0.978	-0.00825745
CCDC81	0.678	-0.058395
CCDC85B	0.815	-0.0314126
CCDC86	0.253	-0.218455
CCDC87	0.817	0.0440195
CCDC88A	0.829	0.0275402
CCDC9	0.936	0.0137705
CCDC90A	0.0972	-0.268506
CCDC90B	0.425	0.170952
CCDC91	0.874	0.0590111
CCDC92	0.116	0.17774
CCDC93	0.342	0.110193
CCDC94	0.734	0.0583642
CCDC99	0.0846	0.221731
CCHCR1	0.522	0.0495458
CCIN	0.834	-0.045462
CCK	0.658	-0.0701568
CCKAR	0.79	-0.0573604
CCKBR	0.472	-0.127282
CCL1	0.951	0.0155543
CCL11	0.325	-0.141795
CCL13	0.936	-0.0192597
CCL14	0.75	0.0551038
CCL15	0.16	0.347208
CCL16	0.318	-0.191129
CCL17	0.542	-0.113764
CCL18	0.648	0.0666451
CCL19	0.62	0.338658
CCL2	0.000263	-1.55603
CCL20	0.861	0.226408
CCL21	0.386	0.182266
CCL22	0.232	-0.20576
CCL23	0.758	0.0339457
CCL24	0.704	-0.0536034
CCL25	0.956	0.0210303
CCL27	0.881	-0.0259739
CCL4	0.00269	-0.446566
CCL5	0.504	0.192066
CCL7	0.475	-0.0913325
CCL8	0.259	-0.152306
CCNA1	0.449	-0.141053
CCNA2	0.879	0.0427405
CCNB1	0.233	0.273525
CCNB1IP1	0.602	-0.151682
CCNB2	0.82	-0.0681863
CCNC	0.995	-0.0021477
CCND1	0.774	0.0548786
CCND2	0.999	-0.00022337
CCND3	0.629	0.105128
CCNE1	0.996	-0.00118253
CCNE2	0.489	-0.0648367
CCNF	0.873	-0.0208981
CCNG1	0.665	-0.101304
CCNG2	0.435	0.179378
CCNH	0.793	-0.0465118
CCNI	0.973	0.00626094
CCNJ	0.584	-0.0928347
CCNJL	0.833	-0.0465897
CCNK	0.334	-0.134635
CCNL1	0.000437	-0.520594
CCNL2	0.144	0.230227
CCNO	0.995	-0.00191501
CCNT1	0.765	0.053388
CCNT2	0.975	0.00400064
CCPG1	0.825	-0.0402102
CCR1	0.931	0.0190885
CCR10	0.871	-0.0315126
CCR2	0.856	0.0470999
CCR3	0.348	-0.174995
CCR4	0.49	-0.137458
CCR5	0.906	-0.0258756
CCR6	0.846	0.0250931
CCR7	0.705	-0.0871587
CCR8	0.498	-0.179271
CCR9	0.881	-0.025816
CCRK	0.809	0.0450755
CCRL2	0.436	-0.11898
CCRN4L	0.00711	-0.417626
CCS	0.446	-0.142114
CCT2	0.895	-0.0315703
CCT3	0.422	0.173365
CCT4	0.44	0.118713
CCT5	0.545	0.140275
CCT6A	0.0607	0.2753
CCT6B	0.638	-0.118251
CCT7	0.921	0.0218896
CCT8	0.396	0.17806
CCT8L2	0.526	-0.145561
CD14	0.937	-0.0525215
CD151	0.629	0.194142
CD160	0.971	0.00717045
CD163	0.549	0.380941
CD164	0.922	0.0294145
CD177	0.408	-0.157744
CD180	0.692	0.063956
CD19	0.185	-0.168322
CD1A	0.0702	-0.309904
CD1B	0.384	-0.143436
CD1C	0.712	0.0911287
CD1D	0.895	0.0198991
CD1E	0.625	-0.0685035
CD2	0.908	-0.0333857
CD200	0.636	-0.0786314
CD207	0.652	-0.113516
CD209	0.933	-0.018119
CD22	0.417	-0.0963893
CD226	0.601	-0.0583217
CD24	0.125	0.480259
CD244	0.48	-0.138333
CD247	0.526	0.0961239
CD248	0.185	-0.177954
CD27	0.441	0.14077
CD28	0.835	-0.0253093
CD2AP	0.575	0.152546
CD2BP2	0.52	0.124484
CD300A	0.719	0.0515303
CD300C	0.335	0.125294
CD302	0.174	0.352532
CD320	0.772	-0.0563507
CD33	0.817	-0.0524636
CD34	0.978	0.00646407
CD36	0.964	-0.0100968
CD37	0.804	-0.051037
CD38	0.93	0.0254011
CD3D	0.376	0.307941
CD3E	0.391	-0.182095
CD3EAP	0.57	-0.126085
CD3G	0.235	-0.22912
CD4	0.958	0.015009
CD40	0.995	-0.00121137
CD40LG	0.753	-0.0562499
CD44	0.631	0.150682
CD46	0.182	0.207674
CD47	0.421	0.227781
CD48	0.259	0.539642
CD5	0.983	-0.00412673
CD52	0.34	0.318009
CD53	0.731	0.176235
CD55	0.399	-0.161998
CD58	0.35	0.269166
CD59	0.281	0.219217
CD5L	0.496	-0.130762
CD6	0.117	-0.150711
CD63	0.259	0.216875
CD68	0.589	0.114092
CD69	0.848	0.0319958
CD7	0.502	0.0746931
CD70	0.563	-0.122114
CD72	0.936	0.0175737
CD74	0.0478	0.785972
CD79A	0.709	-0.0655529
CD79B	0.983	-0.00429349
CD80	0.0607	-0.363584
CD81	0.152	0.250274
CD82	0.981	-0.00505151
CD83	0.049	-0.525565
CD84	0.635	-0.08063
CD86	0.952	-0.00984795
CD8A	0.373	-0.139357
CD8B	0.883	-0.0187912
CD9	0.761	0.105846
CD93	0.999	-0.0003249
CD96	0.342	-0.111845
CD97	0.316	0.233448
CDA	0.799	-0.0889023
CDADC1	0.5	0.15764
CDC123	0.512	0.126066
CDC14A	0.346	-0.0720228
CDC14B	0.875	-0.0658963
CDC16	0.289	0.140324
CDC2	0.389	0.202862
CDC20	0.241	0.382891
CDC23	0.0632	0.362813
CDC25A	0.773	-0.0451001
CDC25B	0.274	0.323187
CDC25C	0.917	-0.0174351
CDC27	0.839	0.0313935
CDC2L2	0.863	0.070013
CDC2L5	0.901	0.0207184
CDC2L6	0.476	0.0636501
CDC34	0.934	-0.0234561
CDC37	0.366	0.143999
CDC37L1	0.439	-0.195592
CDC40	0.569	0.0766045
CDC42	0.991	-0.0012242
CDC42BPA	0.636	-0.0453481
CDC42BPB	0.0499	0.23845
CDC42EP1	0.473	-0.112082
CDC42EP2	0.464	-0.0874509
CDC42EP3	0.0125	-0.361572
CDC42EP4	0.808	-0.0347695
CDC42SE1	0.0396	-0.371781
CDC45L	0.956	-0.0165086
CDC5L	0.828	-0.0391217
CDC6	0.666	0.0578911
CDC7	0.578	0.121947
CDC73	0.435	0.135241
CDCA3	0.962	0.0104041
CDCA4	0.978	0.00429276
CDCA8	0.941	0.0136892
CDCP1	0.751	0.0615071
CDH1	0.957	-0.014569
CDH10	0.606	-0.0780822
CDH11	0.351	0.239709
CDH12	0.736	-0.0528215
CDH13	0.945	-0.026799
CDH15	0.399	-0.127081
CDH16	0.134	0.297921
CDH17	0.498	-0.10812
CDH18	0.73	-0.0714206
CDH19	0.598	-0.051936
CDH2	0.253	0.185368
CDH20	0.959	-0.00766758
CDH22	0.84	0.0390538
CDH3	0.257	0.319908
CDH4	0.512	-0.0823581
CDH5	0.52	0.128715
CDH6	0.175	0.566477
CDH7	0.8	0.0554719
CDH8	0.318	-0.112559
CDH9	0.726	-0.0545334
CDIPT	0.0394	0.236362
CDK10	0.993	-0.00213954
CDK2	0.282	-0.130525
CDK2AP1	0.948	0.023097
CDK2AP2	0.396	0.359416
CDK3	0.93	-0.0310784
CDK4	0.675	0.0612295
CDK5	0.95	-0.0193214
CDK5R1	0.564	-0.0574543
CDK5R2	0.195	0.129212
CDK5RAP1	0.908	-0.0275568
CDK5RAP2	0.675	0.0737822
CDK5RAP3	0.801	0.046416
CDK6	0.134	-0.21241
CDK7	0.454	0.177154
CDK9	0.21	-0.207507
CDKAL1	0.874	-0.0245255
CDKL1	0.616	-0.117499
CDKL2	0.546	-0.119678
CDKL3	0.981	0.00718129
CDKL5	0.694	-0.0542074
CDKN1A	0.00022	-0.938347
CDKN1B	0.0361	0.510938
CDKN1C	0.293	-0.268609
CDKN2A	0.512	-0.0708864
CDKN2AIP	0.81	-0.0475701
CDKN2B	0.719	-0.049865
CDKN2C	0.934	0.020792
CDKN2D	0.945	-0.0127498
CDKN3	0.4	0.16926
CDO1	0.958	0.0258218
CDON	0.508	-0.0999045
CDR1	0.504	0.0577599
CDR2	0.14	-0.383605
CDR2L	0.85	0.0436436
CDRT1	0.726	0.0925299
CDS1	0.956	0.0149362
CDS2	0.975	0.00844412
CDSN	0.924	-0.0311577
CDT1	0.41	0.101429
CDV3	0.818	-0.054973
CDX1	0.521	-0.130187
CDX2	0.0847	-0.298007
CDX4	0.372	-0.134561
CDYL	0.901	0.0169844
CEACAM1	0.574	0.116618
CEACAM21	0.381	-0.105246
CEACAM3	0.667	0.0690193
CEACAM4	0.767	-0.0438849
CEACAM5	0.68	-0.116168
CEACAM6	0.484	-0.0799037
CEACAM7	0.898	0.0159772
CEACAM8	0.525	-0.0704231
CEBPA	0.936	0.0276553
CEBPB	0.221	-0.636617
CEBPD	0.000857	-0.996912
CEBPE	0.917	0.0208639
CEBPG	0.105	-0.283527
CEBPZ	0.17	0.263092
CECR1	0.0261	0.593439
CECR5	0.57	0.105482
CEL	0.0456	-0.368169
CELA2A	0.745	0.0490119
CELA2B	0.343	-0.119111
CELA3A	0.868	-0.046996
CELA3B	0.574	-0.101437
CELP	0.38	-0.230594
CELSR1	0.715	-0.0380961
CELSR2	0.45	0.0870014
CELSR3	0.537	-0.0787216
CEND1	0.925	0.0193199
CENPA	0.668	0.0551854
CENPB	0.587	-0.067364
CENPC1	0.874	-0.0539458
CENPE	0.569	-0.101894
CENPF	0.819	0.0310736
CENPI	0.698	-0.0624641
CENPJ	0.798	-0.0351776
CENPM	0.055	0.33628
CENPN	0.569	-0.106437
CENPO	0.935	-0.0185709
[truncated: 10,017 more rows]
