# Supplementary material for: The Metalloproteinase ADAMTS5 Is Expressed by Interstitial Inflammatory Cells in IgA Nephropathy and Is Proteolytically Active on the Kidney Matrix
Source: J Immunol. 2020 Sep 11;205(8):2243–54. doi: 10.4049/jimmunol.2000448 (PMC7533710; doi:10.4049/jimmunol.2000448)
Supplement: Data Supplement [file JI_2000448.zip › JI_2000448_Supplemental_Table_2.xlsx]

## Sheet: ADAMTS5-95% 20190908_6022_Scaff
Supplemental Table 2: Shotgun LC-MS/MS proteomics analysis of 3 untreated control rat kidney explants (CON 1-3) versus 3 ADAMTS5-treated rat kidney explants (TS5 1-3). Normalised total spectra are presented together with fold-change in spectra (TS5/CON) and T-Test p-value, to estimate relative differences in protein abundance between controls and ADAMTS5-treated kidney extracts. In addition to fu…
Identified Proteins (GN is gene name)	Accession Number	Molecular Weight	CON1	CON2	CON3	TS5-1	TS5-2	TS5-3	FOLD TS5/CON	TTEST
Enoyl-CoA hydratase, mitochondrial OS=Rattus norvegicus GN=Echs1 PE=1 SV=1	ECHM_RAT	32 kDa	1	1	1	6.7769	6.9586	6.8674	6.86763	3.82939e-08
Cluster of Histone H3 OS=Rattus norvegicus GN=Hist2h3c2 PE=1 SV=1 (D3ZJ08_RAT)	D3ZJ08_RAT [3]	15 kDa	1	1	1	4.2356	4.3492	4.2921	4.2923	5.90236e-08
Carboxylic ester hydrolase OS=Rattus norvegicus GN=Ces2g PE=1 SV=1	D3ZXQ0_RAT	63 kDa	1	1	1	4.2356	4.3492	4.2921	4.2923	5.90236e-08
Cluster of Ketimine reductase mu-crystallin OS=Rattus norvegicus GN=Crym PE=1 SV=1 (CRYM_RAT)	CRYM_RAT	34 kDa	1	1	1	3.3884	3.4793	3.4337	3.4338	8.10161e-08
Proteasome (Prosome, macropain) 26S subunit, non-ATPase, 7 (Predicted) OS=Rattus norvegicus GN=Psmd7 PE=1 SV=1	D4AEH3_RAT	36 kDa	1	1	1	3.3884	3.4793	3.4337	3.4338	8.10161e-08
Proteasome activator complex subunit 2 OS=Rattus norvegicus GN=Psme2 PE=2 SV=3	PSME2_RAT	27 kDa	1	1	1	3.3884	3.4793	3.4337	3.4338	8.10161e-08
Protein Txndc5 OS=Rattus norvegicus GN=Txndc5 PE=1 SV=1	D3ZZC1_RAT	46 kDa	1	1	1	2.5413	2.6095	2.5753	2.57537	1.46201e-07
Transmembrane emp24 domain-containing protein 7 OS=Rattus norvegicus GN=Tmed7 PE=1 SV=1	TMED7_RAT	25 kDa	1	1	1	2.5413	2.6095	2.5753	2.57537	1.46201e-07
3-hydroxyisobutyrate dehydrogenase, mitochondrial OS=Rattus norvegicus GN=Hibadh PE=1 SV=3	3HIDH_RAT	35 kDa	1	1	1	2.5413	2.6095	2.5753	2.57537	1.46201e-07
Programmed cell death 6-interacting protein OS=Rattus norvegicus GN=Pdcd6ip PE=1 SV=1	A0A140TAA4_RAT (+1)	96 kDa	1	1	1	1.6942	1.7397	1.7168	1.7169	6.74592e-07
3-hydroxybutyrate dehydrogenase type 2 OS=Rattus norvegicus GN=Bdh2 PE=1 SV=1	A0A0A0MXX5_RAT (+1)	28 kDa	1	1	1	1.6942	1.7397	1.7168	1.7169	6.74592e-07
Peroxisomal trans-2-enoyl-CoA reductase OS=Rattus norvegicus GN=Pecr PE=1 SV=1	A0A0G2JVG4_RAT (+1)	33 kDa	1	1	1	1.6942	1.7397	1.7168	1.7169	6.74592e-07
60S ribosomal protein L12 OS=Rattus norvegicus GN=Rpl12 PE=3 SV=1	A0A140TAC5_RAT (+2)	18 kDa	1	1	1	1.6942	1.7397	1.7168	1.7169	6.74592e-07
Galectin-3-binding protein OS=Rattus norvegicus GN=Lgals3bp PE=1 SV=2	LG3BP_RAT	64 kDa	1	1	1	1.6942	1.7397	1.7168	1.7169	6.74592e-07
Isocitrate dehydrogenase [NAD] subunit, mitochondrial OS=Rattus norvegicus GN=Idh3a PE=1 SV=2	F1LNF7_RAT (+1)	41 kDa	1	1	1	1.6942	1.7397	1.7168	1.7169	6.74592e-07
Protein Myl10 OS=Rattus norvegicus GN=Myl10 PE=4 SV=3	D3ZCI9_RAT	17 kDa	1	1	1	1.6942	1.7397	1.7168	1.7169	6.74592e-07
Profilin OS=Rattus norvegicus GN=Pfn2 PE=3 SV=1	D3ZDU5_RAT (+1)	16 kDa	1	1	1	1.6942	1.7397	1.7168	1.7169	6.74592e-07
Mitochondrial fission 1 protein OS=Rattus norvegicus GN=Fis1 PE=1 SV=1	FIS1_RAT	17 kDa	1	1	1	1.6942	1.7397	1.7168	1.7169	6.74592e-07
Neudesin OS=Rattus norvegicus GN=Nenf PE=2 SV=1	NENF_RAT	19 kDa	1	1	1	1.6942	1.7397	1.7168	1.7169	6.74592e-07
Aldehyde dehydrogenase family 16 member A1 OS=Rattus norvegicus GN=Aldh16a1 PE=2 SV=1	A16A1_RAT	85 kDa	1	1	1	1.6942	1.7397	1.7168	1.7169	6.74592e-07
Macrophage-capping protein OS=Rattus norvegicus GN=Capg PE=1 SV=1	CAPG_RAT	39 kDa	1	1	1	1.6942	1.7397	1.7168	1.7169	6.74592e-07
Voltage-dependent calcium channel subunit alpha-2/delta-1 OS=Rattus norvegicus GN=Cacna2d1 PE=1 SV=1	A0A0G2K7E5_RAT (+4)	123 kDa	1	1	1	1.6942	1.7397	1.7168	1.7169	6.74592e-07
Beta-hexosaminidase subunit alpha OS=Rattus norvegicus GN=Hexa PE=2 SV=1	HEXA_RAT	61 kDa	1	1	1	1.6942	1.7397	1.7168	1.7169	6.74592e-07
Lysosomal alpha-glucosidase OS=Rattus norvegicus GN=Gaa PE=2 SV=1	LYAG_RAT (+1)	106 kDa	1	1	1	1.6942	1.7397	1.7168	1.7169	6.74592e-07
Fibrillin 1, isoform CRA_a OS=Rattus norvegicus GN=Fbn1 PE=1 SV=1	G3V9M6_RAT	312 kDa	15.785	16.785	15.307	1	1	1	0.0626606	4.28362e-06
Protein Lamc1 OS=Rattus norvegicus GN=Lamc1 PE=1 SV=1	F1MAA7_RAT	177 kDa	24.805	25.177	24.236	7.624	6.0888	6.8674	0.277294	4.29685e-06
Protein Atp6v1a OS=Rattus norvegicus GN=Atp6v1a PE=1 SV=1	D4A133_RAT	68 kDa	10.148	11.989	10.205	33.884	33.054	32.62	3.07829	5.97884e-06
Prohibitin-2 OS=Rattus norvegicus GN=Phb2 PE=1 SV=1	A0A0G2KB63_RAT (+1)	33 kDa	2.255	2.3978	2.5512	5.0827	5.219	5.1505	2.14495	8.1832e-06
Major vault protein OS=Rattus norvegicus GN=Mvp PE=1 SV=1	A0A140TAE0_RAT (+1)	97 kDa	1	3.5968	1	22.025	22.616	21.46	11.8105	2.64874e-05
ATPase, H+ transporting, V1 subunit E isoform 1, isoform CRA_a OS=Rattus norvegicus GN=Atp6v1e1 PE=1 SV=1	G3V7L8_RAT	26 kDa	2.255	2.3978	2.5512	4.2356	4.3492	4.2921	1.78747	3.252e-05
Electron transfer flavoprotein subunit beta OS=Rattus norvegicus GN=Etfb PE=2 SV=3	ETFB_RAT	28 kDa	3.3826	3.5968	3.8268	1	1	1	0.277618	3.48493e-05
Fibronectin OS=Rattus norvegicus GN=Fn1 PE=1 SV=2	A0A096P6L8_RAT (+1)	272 kDa	12.403	10.79	11.48	1.6942	1	1	0.106544	3.83485e-05
Liver carboxylesterase 4 OS=Rattus norvegicus PE=2 SV=2	EST4_RAT	62 kDa	28.188	27.575	29.339	56.756	54.799	52.364	1.92615	4.37685e-05
Uncharacterized protein OS=Rattus norvegicus PE=1 SV=3	F1LTJ5_RAT	263 kDa	38.336	37.166	42.095	10.165	11.308	10.301	0.270194	4.81599e-05
60 kDa heat shock protein, mitochondrial OS=Rattus norvegicus GN=Hspd1 PE=1 SV=1	CH60_RAT	61 kDa	13.53	14.387	12.756	36.426	33.923	37.77	2.65825	5.13004e-05
Myosin, heavy polypeptide 9, non-muscle OS=Rattus norvegicus GN=Myh9 PE=1 SV=1	G3V6P7_RAT	226 kDa	40.591	39.564	44.646	70.31	73.066	71.249	1.71974	6.83995e-05
Spectrin alpha chain, non-erythrocytic 1 OS=Rattus norvegicus GN=Sptan1 PE=1 SV=1	Q6IRK8_RAT (+1)	282 kDa	39.463	37.166	42.095	71.157	75.675	72.107	1.8441	7.23072e-05
Laminin, alpha 5, isoform CRA_a OS=Rattus norvegicus GN=Lama5 PE=1 SV=2	F1MAN8_RAT	404 kDa	25.933	25.177	29.339	5.0827	4.3492	5.1505	0.181263	7.32746e-05
V-type proton ATPase subunit B, brain isoform OS=Rattus norvegicus GN=Atp6v1b2 PE=1 SV=1	VATB2_RAT	57 kDa	10.148	9.5913	8.9291	27.108	28.704	30.903	3.02476	7.44464e-05
Lumican OS=Rattus norvegicus GN=Lum PE=1 SV=1	LUM_RAT	38 kDa	3.3826	3.5968	3.8268	8.4711	7.8285	7.7258	2.2233	7.79534e-05
Fibrinogen beta chain OS=Rattus norvegicus GN=Fgb PE=1 SV=4	FIBB_RAT	54 kDa	2.255	2.3978	2.5512	1	1	1	0.416435	8.12131e-05
Protein Mylk OS=Rattus norvegicus GN=Mylk PE=1 SV=1	A0A0G2K0Q7_RAT (+1)	214 kDa	2.255	2.3978	2.5512	1	1	1	0.416435	8.12131e-05
Protein Itga8 OS=Rattus norvegicus GN=Itga8 PE=1 SV=1	B5DEG1_RAT	118 kDa	2.255	2.3978	2.5512	1	1	1	0.416435	8.12131e-05
Protein Hnrnpu OS=Rattus norvegicus GN=Hnrnpu PE=1 SV=1	A0A0G2JZ52_RAT (+1)	88 kDa	2.255	2.3978	2.5512	1	1	1	0.416435	8.12131e-05
40S ribosomal protein SA OS=Rattus norvegicus GN=Rpsa PE=1 SV=3	RSSA_RAT	33 kDa	2.255	2.3978	2.5512	1	1	1	0.416435	8.12131e-05
Protein L3hypdh OS=Rattus norvegicus GN=L3hypdh PE=1 SV=1	D3ZV91_RAT	38 kDa	2.255	2.3978	2.5512	1	1	1	0.416435	8.12131e-05
Protein Lamb1 OS=Rattus norvegicus GN=Lamb1 PE=1 SV=3	D3ZQN7_RAT	197 kDa	16.913	14.387	15.307	4.2356	4.3492	3.4337	0.257869	0.000129718
Apoptosis-inducing factor 1, mitochondrial OS=Rattus norvegicus GN=Aifm1 PE=1 SV=1	A0A0G2K7K2_RAT (+1)	66 kDa	4.5101	4.7957	5.1024	9.3182	9.5681	10.301	2.02574	0.000133309
Voltage-dependent anion-selective channel protein 1 OS=Rattus norvegicus GN=Vdac1 PE=1 SV=4	VDAC1_RAT	31 kDa	23.678	25.177	24.236	17.789	18.266	18.027	0.739927	0.000159002
Annexin OS=Rattus norvegicus GN=Anxa11 PE=1 SV=1	Q5XI77_RAT	54 kDa	9.0202	8.3924	8.9291	5.0827	4.3492	4.2921	0.520999	0.000196339
Cluster of Protein Susd2 OS=Rattus norvegicus GN=Susd2 PE=1 SV=1 (A0A0G2K0Q8_RAT)	A0A0G2K0Q8_RAT [3]	91 kDa	10.148	10.79	10.205	6.7769	6.0888	6.0089	0.606062	0.000212421
Nicotinamide nucleotide transhydrogenase OS=Rattus norvegicus GN=Nnt PE=1 SV=1	Q5BJZ3_RAT	114 kDa	1	1	1	8.4711	8.6983	6.8674	8.01227	0.000261605
Adenylate kinase 2, mitochondrial OS=Rattus norvegicus GN=Ak2 PE=1 SV=1	A0A0G2JSG6_RAT (+1)	26 kDa	3.3826	4.7957	3.8268	14.401	12.178	12.876	3.28652	0.000298642
Rab GDP dissociation inhibitor beta OS=Rattus norvegicus GN=Gdi2 PE=1 SV=2	GDIB_RAT	51 kDa	5.6376	5.9946	5.1024	8.4711	8.6983	8.5842	1.53894	0.000356676
Protein Scin OS=Rattus norvegicus GN=Scin PE=1 SV=1	E9PU64_RAT	80 kDa	1	1	1	4.2356	5.219	4.2921	4.58223	0.000357292
Triosephosphate isomerase OS=Rattus norvegicus GN=Tpi1 PE=1 SV=2	TPIS_RAT	27 kDa	27.06	22.779	25.512	11.012	11.308	11.159	0.444307	0.000371255
Versican core protein (Fragments) OS=Rattus norvegicus GN=Vcan PE=2 SV=2	CSPG2_RAT	300 kDa	4.5101	3.5968	3.8268	1	1	1	0.251389	0.000408302
60S ribosomal protein L5 OS=Rattus norvegicus GN=Rpl5 PE=1 SV=3	RL5_RAT	34 kDa	4.5101	3.5968	3.8268	1	1	1	0.251389	0.000408302
Gamma-glutamyltranspeptidase 1 OS=Rattus norvegicus GN=Ggt1 PE=1 SV=4	GGT1_RAT	62 kDa	21.423	23.978	25.512	10.165	8.6983	10.301	0.411269	0.000429286
Transitional endoplasmic reticulum ATPase OS=Rattus norvegicus GN=Vcp PE=1 SV=3	TERA_RAT	89 kDa	4.5101	4.7957	3.8268	17.789	18.266	14.593	3.85666	0.000461214
Bifunctional epoxide hydrolase 2 OS=Rattus norvegicus GN=Ephx2 PE=1 SV=1	HYES_RAT	62 kDa	2.255	2.3978	1	9.3182	11.308	9.4426	5.31928	0.000481078
Collagen alpha-1(XII) chain OS=Rattus norvegicus GN=Col12a1 PE=1 SV=1	A0A0G2KAJ7_RAT	343 kDa	11.275	15.586	14.032	1	1	1	0.0733622	0.000557583
Cluster of Liver carboxylesterase B-1 OS=Rattus norvegicus PE=1 SV=1 (EST5_RAT)	EST5_RAT	62 kDa	1	1	1	22.872	16.527	18.885	19.428	0.000572531
Cubilin OS=Rattus norvegicus GN=Cubn PE=1 SV=2	CUBN_RAT (+1)	399 kDa	30.443	27.575	31.89	17.789	16.527	17.168	0.57263	0.000630124
Cluster of Alanyl (Membrane) aminopeptidase OS=Rattus norvegicus GN=Anpep PE=1 SV=1 (A0A0G2JVE6_RAT)	A0A0G2JVE6_RAT [2]	109 kDa	47.356	44.36	42.095	22.872	17.397	23.177	0.474146	0.000632465
Fatty acid-binding protein, heart OS=Rattus norvegicus GN=Fabp3 PE=1 SV=2	FABPH_RAT	15 kDa	5.6376	5.9946	5.1024	1.6942	2.6095	1.7168	0.359764	0.000849985
Annexin A2 OS=Rattus norvegicus GN=Anxa2 PE=1 SV=2	ANXA2_RAT	39 kDa	14.658	15.586	16.583	10.165	8.6983	9.4426	0.604478	0.000905704
Dihydrolipoamide S-succinyltransferase (E2 component of 2-oxo-glutarate complex), isoform CRA_a OS=Rattus norvegicus GN=Dlst PE=1 SV=1	G3V6P2_RAT (+1)	49 kDa	15.785	16.785	16.583	12.707	13.047	12.018	0.768458	0.000910163
Annexin OS=Rattus norvegicus GN=Anxa6 PE=1 SV=1	Q6IMZ3_RAT	76 kDa	32.698	35.968	39.543	18.636	15.657	17.168	0.47557	0.000929875
Isocitrate dehydrogenase [NADP] cytoplasmic OS=Rattus norvegicus GN=Idh1 PE=1 SV=1	IDHC_RAT	47 kDa	3.3826	4.7957	3.8268	11.012	13.917	12.018	3.07761	0.000933493
Cytochrome b-c1 complex subunit 1, mitochondrial OS=Rattus norvegicus GN=Uqcrc1 PE=1 SV=1	QCR1_RAT	53 kDa	11.275	10.79	12.756	27.955	27.835	23.177	2.2678	0.000937548
MICOS complex subunit MIC60 OS=Rattus norvegicus GN=Immt PE=1 SV=1	A0A0G2JVH4_RAT	86 kDa	5.6376	5.9946	7.6536	12.707	14.787	14.593	2.18228	0.00111762
Glucose-6-phosphate isomerase OS=Rattus norvegicus GN=Gpi PE=1 SV=1	G6PI_RAT	63 kDa	5.6376	5.9946	5.1024	12.707	15.657	12.876	2.46436	0.00118116
ATP synthase subunit beta, mitochondrial OS=Rattus norvegicus GN=Atp5b PE=1 SV=2	ATPB_RAT (+1)	56 kDa	16.913	17.984	17.858	30.496	36.533	31.762	1.87264	0.00119887
ATP synthase subunit d, mitochondrial OS=Rattus norvegicus GN=Atp5h PE=1 SV=3	ATP5H_RAT	19 kDa	1	1	1	10.165	6.9586	8.5842	8.56927	0.00121786
Stomatin-like protein 2, mitochondrial OS=Rattus norvegicus GN=Stoml2 PE=1 SV=1	STML2_RAT	38 kDa	3.3826	2.3978	5.1024	10.165	11.308	10.301	2.91965	0.00131332
D-amino-acid oxidase OS=Rattus norvegicus GN=Dao PE=1 SV=1	A0A0G2JUK6_RAT (+1)	39 kDa	1	1	1	3.3884	2.6095	3.4337	3.14387	0.0013149
Leukotriene A(4) hydrolase OS=Rattus norvegicus GN=Lta4h PE=1 SV=1	Q499P2_RAT	69 kDa	1	1	1	3.3884	2.6095	3.4337	3.14387	0.0013149
Low-density lipoprotein receptor-related protein 2 OS=Rattus norvegicus GN=Lrp2 PE=1 SV=1	A0A0G2K9W7_RAT (+1)	519 kDa	158.98	153.46	132.66	72.005	84.374	78.116	0.526837	0.00132258
Annexin A1 OS=Rattus norvegicus GN=Anxa1 PE=1 SV=2	ANXA1_RAT	39 kDa	20.295	19.183	19.134	11.86	13.917	11.159	0.630178	0.00136417
Granulin, isoform CRA_c OS=Rattus norvegicus GN=Grn PE=4 SV=1	G3V8V1_RAT (+1)	65 kDa	2.255	2.3978	2.5512	1.6942	1.7397	1.7168	0.714978	0.00138201
Protein Gla OS=Rattus norvegicus GN=Gla PE=1 SV=2	D3ZJF9_RAT	48 kDa	2.255	2.3978	2.5512	1.6942	1.7397	1.7168	0.714978	0.00138201
NADH dehydrogenase [ubiquinone] flavoprotein 2, mitochondrial OS=Rattus norvegicus GN=Ndufv2 PE=1 SV=2	NDUV2_RAT	27 kDa	2.255	2.3978	2.5512	1.6942	1.7397	1.7168	0.714978	0.00138201
CD82 antigen OS=Rattus norvegicus GN=Cd82 PE=1 SV=1	CD82_RAT (+1)	29 kDa	4.5101	3.5968	5.1024	1	1	1	0.227113	0.00147811
Protein Col6a1 OS=Rattus norvegicus GN=Col6a1 PE=1 SV=1	D3ZUL3_RAT	109 kDa	23.678	17.984	19.134	6.7769	4.3492	6.0089	0.281844	0.00150039
Protein Tinag OS=Rattus norvegicus GN=Tinag PE=3 SV=1	A0A0G2KAE5_RAT	49 kDa	10.148	13.188	8.9291	1	1	1	0.0929797	0.00152816
Thiosulfate sulfurtransferase OS=Rattus norvegicus GN=Tst PE=1 SV=3	THTR_RAT	33 kDa	4.5101	3.5968	2.5512	9.3182	11.308	9.4426	2.82122	0.00164884
Cluster of Sarcoplasmic/endoplasmic reticulum calcium ATPase 2 OS=Rattus norvegicus GN=Atp2a2 PE=1 SV=1 (AT2A2_RAT)	AT2A2_RAT	115 kDa	1	1	1	3.3884	3.4793	2.5753	3.14767	0.00171392
Protein disulfide-isomerase OS=Rattus norvegicus GN=Pdia3 PE=1 SV=1	A0A0H2UHM5_RAT (+1)	57 kDa	7.8926	8.3924	6.378	12.707	13.047	12.018	1.66668	0.001744
Protein Nomo1 OS=Rattus norvegicus GN=Nomo1 PE=1 SV=1	D3ZSA9_RAT	133 kDa	11.275	11.989	10.205	6.7769	5.219	5.1505	0.512307	0.00184255
Alpha-2-macroglobulin receptor-associated protein OS=Rattus norvegicus GN=Lrpap1 PE=1 SV=2	AMRP_RAT	42 kDa	1	2.3978	1	12.707	11.308	8.5842	7.41262	0.0019238
Agrin OS=Rattus norvegicus GN=Agrn PE=1 SV=2	AGRIN_RAT (+2)	209 kDa	4.5101	5.9946	6.378	1	1	1.7168	0.220154	0.00207296
Alkaline phosphatase, tissue-nonspecific isozyme OS=Rattus norvegicus GN=Alpl PE=1 SV=2	PPBT_RAT	58 kDa	5.6376	4.7957	5.1024	3.3884	3.4793	3.4337	0.663079	0.00213157
Cluster of Propionyl coenzyme A carboxylase, beta polypeptide OS=Rattus norvegicus GN=Pccb PE=1 SV=1 (Q68FZ8_RAT)	Q68FZ8_RAT [2]	59 kDa	4.5101	4.7957	6.378	9.3182	10.438	10.301	1.91645	0.00213424
Endoplasmic reticulum aminopeptidase 1 OS=Rattus norvegicus GN=Erap1 PE=2 SV=2	ERAP1_RAT (+1)	106 kDa	2.255	1	1	5.0827	4.3492	5.1505	3.42712	0.00217468
Dihydrolipoyllysine-residue acetyltransferase component of pyruvate dehydrogenase complex, mitochondrial OS=Rattus norvegicus GN=Dlat PE=1 SV=3	ODP2_RAT	67 kDa	15.785	16.785	17.858	10.165	11.308	12.018	0.664135	0.00218658
Cytochrome b-c1 complex subunit 2, mitochondrial OS=Rattus norvegicus GN=Uqcrc2 PE=1 SV=2	QCR2_RAT	48 kDa	1	2.3978	2.5512	9.3182	7.8285	6.8674	4.03666	0.00225812
Sodium/potassium-transporting ATPase subunit gamma OS=Rattus norvegicus GN=Fxyd2 PE=2 SV=2	ATNG_RAT	7 kDa	5.6376	5.9946	5.1024	1	1	2.5753	0.273404	0.00228722
Cluster of Myl9 protein OS=Rattus norvegicus GN=Myl9 PE=1 SV=1 (B0BMS8_RAT)	B0BMS8_RAT [2]	20 kDa	1	1	1	5.0827	4.3492	3.4337	4.28853	0.00232059
Cluster of Glutamyl aminopeptidase OS=Rattus norvegicus GN=Enpep PE=1 SV=1 (A0A0G2JTI8_RAT)	A0A0G2JTI8_RAT [2]	108 kDa	18.04	15.586	15.307	10.165	10.438	10.301	0.631557	0.00232189
Cluster of Protein Sptbn1 OS=Rattus norvegicus GN=Sptbn1 PE=1 SV=1 (A0A0G2K8W9_RAT)	A0A0G2K8W9_RAT [2]	273 kDa	23.678	21.581	25.512	33.037	35.663	32.62	1.43166	0.0023511
Cluster of Corticosteroid 11-beta-dehydrogenase isozyme 1 OS=Rattus norvegicus GN=Hsd11b1 PE=1 SV=1 (Q6TUH9_RAT)	Q6TUH9_RAT [2]	128 kDa	3.3826	3.5968	2.5512	1	1	1	0.314776	0.00240799
Protein Ugp2 OS=Rattus norvegicus GN=Ugp2 PE=1 SV=1	A0A0G2K542_RAT (+1)	57 kDa	1	2.3978	1	5.9298	5.219	6.8674	4.09664	0.00243614
Acyl-Coenzyme A dehydrogenase, very long chain OS=Rattus norvegicus GN=Acadvl PE=1 SV=1	Q5M9H2_RAT	71 kDa	1	1	1	4.2356	4.3492	6.0089	4.86457	0.00252088
Cytoplasmic dynein 1 heavy chain 1 OS=Rattus norvegicus GN=Dync1h1 PE=1 SV=1	DYHC1_RAT (+2)	532 kDa	3.3826	4.7957	5.1024	1	1	1	0.225892	0.00293886
Cation-dependent mannose-6-phosphate receptor OS=Rattus norvegicus GN=M6pr PE=1 SV=1	MPRD_RAT	31 kDa	4.5101	3.5968	5.1024	1.6942	1	1	0.279667	0.00305433
Unconventional myosin-Ic OS=Rattus norvegicus GN=Myo1c PE=1 SV=2	MYO1C_RAT	120 kDa	1	1	1	4.2356	5.219	3.4337	4.2961	0.00308839
Fumarate hydratase, mitochondrial OS=Rattus norvegicus GN=Fh PE=1 SV=1	FUMH_RAT	54 kDa	1	1	1	6.7769	6.0888	4.2921	5.71927	0.00311241
Trifunctional enzyme subunit alpha, mitochondrial OS=Rattus norvegicus GN=Hadha PE=1 SV=2	ECHA_RAT	83 kDa	3.3826	1	3.8268	10.165	8.6983	8.5842	3.34342	0.0032055
Stress-70 protein, mitochondrial OS=Rattus norvegicus GN=Hspa9 PE=1 SV=1	F1M953_RAT	74 kDa	4.5101	3.5968	5.1024	1	1.7397	1	0.283111	0.00328091
Nucleobindin-1 OS=Rattus norvegicus GN=Nucb1 PE=1 SV=1	NUCB1_RAT	54 kDa	1	2.3978	2.5512	7.624	6.0888	8.5842	3.74802	0.00343461
Cluster of Serotransferrin OS=Rattus norvegicus GN=Tf PE=1 SV=1 (A0A0G2QC06_RAT)	A0A0G2QC06_RAT	107 kDa	13.53	17.984	17.858	6.7769	7.8285	6.8674	0.434919	0.00346148
Enoyl-CoA delta isomerase 1, mitochondrial OS=Rattus norvegicus GN=Eci1 PE=1 SV=1	ECI1_RAT (+1)	32 kDa	1	1	1	6.7769	5.219	4.2921	5.42933	0.00363275
Cytochrome c oxidase subunit 4 isoform 1, mitochondrial OS=Rattus norvegicus GN=Cox4i1 PE=1 SV=1	COX41_RAT	20 kDa	1	1	1	2.5413	3.4793	2.5753	2.8653	0.00371451
NADH dehydrogenase (Ubiquinone) 1 beta subcomplex, 7 (Predicted) OS=Rattus norvegicus GN=Ndufb7 PE=1 SV=1	D3ZLT1_RAT	17 kDa	1	1	1	2.5413	3.4793	2.5753	2.8653	0.00371451
Carboxylic ester hydrolase OS=Rattus norvegicus GN=Ces2h PE=1 SV=1	Q32Q55_RAT	62 kDa	1	1	1	2.5413	3.4793	2.5753	2.8653	0.00371451
Pyruvate carboxylase, mitochondrial OS=Rattus norvegicus GN=Pc PE=1 SV=1	A0A0G2JTL5_RAT (+1)	140 kDa	4.5101	4.7957	6.378	1.6942	1.7397	1.7168	0.328409	0.00378346
Neprilysin OS=Rattus norvegicus GN=Mme PE=1 SV=2	NEP_RAT	86 kDa	23.678	22.779	19.134	9.3182	12.178	12.876	0.524038	0.00413825
Methylcrotonoyl-CoA carboxylase beta chain, mitochondrial OS=Rattus norvegicus GN=Mccc2 PE=2 SV=1	MCCB_RAT	62 kDa	4.5101	5.9946	3.8268	9.3182	8.6983	10.301	1.97589	0.00416263
Cytochrome c, somatic OS=Rattus norvegicus GN=Cycs PE=1 SV=2	CYC_RAT (+1)	12 kDa	1	3.5968	3.8268	8.4711	7.8285	8.5842	2.95406	0.00423469
Agmatinase, mitochondrial OS=Rattus norvegicus GN=Agmat PE=2 SV=1	SPEB_RAT	38 kDa	6.7651	8.3924	7.6536	2.5413	4.3492	2.5753	0.414965	0.00425292
Protein Dysf OS=Rattus norvegicus GN=Dysf PE=1 SV=1	A0A0G2K7B6_RAT (+1)	242 kDa	3.3826	2.3978	2.5512	1	1	1	0.360075	0.00436901
Chloride intracellular channel protein 4 OS=Rattus norvegicus GN=Clic4 PE=1 SV=3	CLIC4_RAT (+1)	29 kDa	3.3826	2.3978	2.5512	1	1	1	0.360075	0.00436901
Chloride intracellular channel protein 1 OS=Rattus norvegicus GN=Clic1 PE=1 SV=1	CLIC1_RAT	27 kDa	3.3826	2.3978	2.5512	1	1	1	0.360075	0.00436901
Neutral and basic amino acid transport protein rBAT OS=Rattus norvegicus GN=Slc3a1 PE=1 SV=1	SLC31_RAT	79 kDa	14.658	16.785	16.583	8.4711	10.438	11.159	0.62608	0.00469567
Leucine-rich PPR motif-containing protein, mitochondrial OS=Rattus norvegicus GN=Lrpprc PE=1 SV=1	LPPRC_RAT (+1)	157 kDa	4.5101	7.1935	5.1024	1	1	1	0.178508	0.00482096
Cytochrome P450 2C23 OS=Rattus norvegicus GN=Cyp2c23 PE=2 SV=2	CP2CN_RAT (+1)	56 kDa	1	2.3978	1	5.9298	4.3492	6.0089	3.70365	0.00514403
Aldehyde dehydrogenase family 6, subfamily A1, isoform CRA_b OS=Rattus norvegicus GN=Aldh6a1 PE=1 SV=1	G3V7J0_RAT (+1)	58 kDa	7.8926	7.1935	6.378	3.3884	4.3492	2.5753	0.480472	0.00527834
Complement C3 OS=Rattus norvegicus GN=C3 PE=1 SV=3	CO3_RAT (+2)	186 kDa	5.6376	7.1935	5.1024	1.6942	1	2.5753	0.293836	0.0055257
Nitrilase 1, isoform CRA_a OS=Rattus norvegicus GN=Nit1 PE=1 SV=1	F7ESM5_RAT (+1)	32 kDa	3.3826	2.3978	2.5512	5.0827	6.0888	6.8674	2.16512	0.00573204
Cluster of Peroxiredoxin 3 OS=Rattus norvegicus GN=Prdx3 PE=1 SV=1 (G3V7I0_RAT)	G3V7I0_RAT	28 kDa	14.658	14.387	15.307	12.707	13.047	12.018	0.851641	0.00576347
UDP-glucose:glycoprotein glucosyltransferase 1 OS=Rattus norvegicus GN=Uggt1 PE=1 SV=2	UGGG1_RAT	176 kDa	1	1	1	5.9298	6.0888	9.4426	7.15373	0.00579653
Filamin alpha OS=Rattus norvegicus GN=Flna PE=1 SV=1	C0JPT7_RAT	280 kDa	11.275	11.989	15.307	5.0827	5.219	6.8674	0.44513	0.00645385
Laminin subunit beta-2 OS=Rattus norvegicus GN=Lamb2 PE=1 SV=1	LAMB2_RAT (+1)	196 kDa	12.403	8.3924	12.756	3.3884	4.3492	2.5753	0.307376	0.00652739
Cluster of Acyl-coenzyme A thioesterase 2, mitochondrial OS=Rattus norvegicus GN=Acot2 PE=1 SV=1 (ACOT2_RAT)	ACOT2_RAT [2]	50 kDa	1	1	1	4.2356	2.6095	3.4337	3.42627	0.00665865
Protein Mgam OS=Rattus norvegicus GN=Mgam PE=1 SV=3	D3ZTX4_RAT	205 kDa	9.0202	8.3924	7.6536	5.0827	6.0888	6.0089	0.685401	0.00673097
Glutamate dehydrogenase 1, mitochondrial OS=Rattus norvegicus GN=Glud1 PE=1 SV=2	DHE3_RAT	61 kDa	16.913	17.984	16.583	27.108	24.355	22.319	1.43322	0.00686374
Malate dehydrogenase, cytoplasmic OS=Rattus norvegicus GN=Mdh1 PE=1 SV=3	MDHC_RAT	36 kDa	13.53	13.188	14.032	15.248	14.787	15.452	1.11625	0.00736193
Calreticulin OS=Rattus norvegicus GN=Calr PE=1 SV=1	CALR_RAT	48 kDa	39.463	40.763	36.992	33.037	33.923	32.62	0.849528	0.00737634
Cluster of Core histone macro-H2A OS=Rattus norvegicus GN=H2afy PE=1 SV=1 (A0A140TAB4_RAT)	A0A140TAB4_RAT [2]	39 kDa	1	1	1	3.3884	5.219	3.4337	4.0137	0.00749271
IQ motif containing GTPase activating protein 1 (Predicted), isoform CRA_b OS=Rattus norvegicus GN=Iqgap1 PE=1 SV=1	G3V7Q7_RAT	189 kDa	11.275	9.5913	8.9291	6.7769	6.0888	6.0089	0.633474	0.00791859
Protein Pitrm1 OS=Rattus norvegicus GN=Pitrm1 PE=1 SV=1	A0A0G2K6D5_RAT	117 kDa	1	1	1	4.2356	2.6095	4.2921	3.7124	0.0079492
Proteasome subunit beta type-8 OS=Rattus norvegicus GN=Psmb8 PE=1 SV=3	PSB8_RAT	31 kDa	3.3826	3.5968	2.5512	1	1	1.7168	0.389986	0.00825866
ATPase, H+ transporting, lysosomal 38kDa, V0 subunit d1 OS=Rattus norvegicus GN=Atp6v0d1 PE=1 SV=1	Q5M7T6_RAT	40 kDa	3.3826	4.7957	3.8268	6.7769	6.9586	8.5842	1.85918	0.00838637
Complement component 1 Q subcomponent-binding protein, mitochondrial OS=Rattus norvegicus GN=C1qbp PE=1 SV=2	C1QBP_RAT	31 kDa	1	1	1	2.5413	3.4793	4.2921	3.43757	0.00853034
Proteasome (Prosome, macropain) 26S subunit, non-ATPase, 14 OS=Rattus norvegicus GN=Psmd14 PE=1 SV=1	Q4V8E2_RAT	35 kDa	1	1	1	2.5413	3.4793	4.2921	3.43757	0.00853034
Succinyl-CoA:3-ketoacid coenzyme A transferase 1, mitochondrial OS=Rattus norvegicus GN=Oxct1 PE=1 SV=1	SCOT1_RAT	56 kDa	6.7651	5.9946	7.6536	3.3884	4.3492	2.5753	0.505205	0.00866636
Cluster of Pyruvate kinase OS=Rattus norvegicus GN=Pkm PE=1 SV=1 (A0A0G2JVG3_RAT)	A0A0G2JVG3_RAT [2]	53 kDa	1	1	1	4.2356	3.4793	6.0089	4.5746	0.00885058
Dipeptidyl peptidase 4 OS=Rattus norvegicus GN=Dpp4 PE=1 SV=1	A0A0G2JTX5_RAT (+2)	88 kDa	15.785	15.586	20.409	8.4711	10.438	8.5842	0.530964	0.00888562
Nidogen-1 OS=Rattus norvegicus GN=Nid1 PE=1 SV=1	F1LM84_RAT	137 kDa	7.8926	7.1935	6.378	4.2356	5.219	4.2921	0.640451	0.00896438
Laminin, alpha 1 OS=Rattus norvegicus GN=Lama1 PE=1 SV=1	D4A409_RAT	338 kDa	11.275	9.5913	14.032	4.2356	3.4793	6.0089	0.393251	0.00917976
Alpha-N-acetylgalactosaminidase OS=Rattus norvegicus GN=Naga PE=2 SV=1	NAGAB_RAT	47 kDa	1	1	1	2.5413	1.7397	2.5753	2.28543	0.00925473
Annexin OS=Rattus norvegicus GN=Anxa7 PE=1 SV=1	Q6IRJ7_RAT	50 kDa	1	1	1	2.5413	1.7397	2.5753	2.28543	0.00925473
Proteasome (Prosome, macropain) 26S subunit, non-ATPase, 6 OS=Rattus norvegicus GN=Psmd6 PE=1 SV=1	Q6PCT9_RAT	46 kDa	1	1	1	2.5413	1.7397	2.5753	2.28543	0.00925473
Solute carrier family 22 member 6 OS=Rattus norvegicus GN=Slc22a6 PE=1 SV=1	S22A6_RAT	61 kDa	1	1	1	2.5413	1.7397	2.5753	2.28543	0.00925473
Proteasome subunit beta type OS=Rattus norvegicus GN=Psmb9 PE=1 SV=1	Q6MGA6_RAT	23 kDa	1	1	1	2.5413	1.7397	2.5753	2.28543	0.00925473
Protein Rdx OS=Rattus norvegicus GN=Rdx PE=1 SV=1	A0A0G2K095_RAT (+1)	45 kDa	1	1	1	2.5413	1.7397	2.5753	2.28543	0.00925473
Dipeptidyl peptidase 3 OS=Rattus norvegicus GN=Dpp3 PE=1 SV=2	DPP3_RAT	83 kDa	1	1	1	2.5413	1.7397	2.5753	2.28543	0.00925473
Cluster of Aconitate hydratase OS=Rattus norvegicus GN=Aco1 PE=1 SV=1 (G3V6S2_RAT)	G3V6S2_RAT	98 kDa	3.3826	4.7957	3.8268	7.624	6.9586	9.4426	2.00125	0.00927366
Polymerase I and transcript release factor OS=Rattus norvegicus GN=Ptrf PE=1 SV=1	G3V8L9_RAT (+1)	44 kDa	1	1	1	2.5413	4.3492	3.4337	3.4414	0.00946306
F-actin-capping protein subunit alpha-2 OS=Rattus norvegicus GN=Capza2 PE=1 SV=1	CAZA2_RAT	33 kDa	1	1	1	2.5413	4.3492	3.4337	3.4414	0.00946306
Ectonucleotide pyrophosphatase/phosphodiesterase family member 3 OS=Rattus norvegicus GN=Enpp3 PE=1 SV=2	ENPP3_RAT	99 kDa	4.5101	4.7957	7.6536	1	1	1	0.176893	0.00976083
Cluster of Actin, cytoplasmic 1 OS=Rattus norvegicus GN=Actb PE=1 SV=1 (A0A0G2K3K2_RAT)	A0A0G2K3K2_RAT [7]	42 kDa	43.973	43.161	34.441	83.017	61.758	71.249	1.77688	0.0101323
Nucleobindin 2, isoform CRA_b OS=Rattus norvegicus GN=Nucb2 PE=1 SV=1	G3V8R1_RAT (+1)	50 kDa	2.255	2.3978	2.5512	1	1	1.7168	0.515936	0.0101806
Integrin beta 1 (Fibronectin receptor beta) OS=Rattus norvegicus GN=Itgb1 PE=1 SV=1	A0A0G2JSK5_RAT	88 kDa	16.913	15.586	11.48	6.7769	6.0888	7.7258	0.468212	0.0101969
Trimethyllysine dioxygenase, mitochondrial OS=Rattus norvegicus GN=Tmlhe PE=1 SV=2	TMLH_RAT	50 kDa	5.6376	4.7957	3.8268	1.6942	2.6095	1.7168	0.422192	0.0104259
Cluster of Dihydropyrimidinase-related protein 2 OS=Rattus norvegicus GN=Dpysl2 PE=1 SV=1 (DPYL2_RAT)	DPYL2_RAT	62 kDa	3.3826	3.5968	1	6.7769	6.0888	6.8674	2.47301	0.0106992
Ankyrin-3 OS=Rattus norvegicus GN=Ank3 PE=1 SV=1	A0A0G2K0J3_RAT (+2)	284 kDa	4.5101	3.5968	5.1024	1.6942	2.6095	1.7168	0.455777	0.0107601
Glutamine synthetase OS=Rattus norvegicus GN=Glul PE=1 SV=3	GLNA_RAT	42 kDa	1	1	1	2.5413	2.6095	1.7168	2.2892	0.0108731
Actin-related protein 3 OS=Rattus norvegicus GN=Actr3 PE=1 SV=1	A0A0G2K1C0_RAT	48 kDa	1	2.3978	2.5512	4.2356	5.219	4.2921	2.31076	0.0114738
Peroxiredoxin 5, isoform CRA_c OS=Rattus norvegicus GN=Prdx5 PE=1 SV=1	A0A0G2JSS8_RAT (+1)	22 kDa	2.255	1	1	3.3884	4.3492	3.4337	2.62545	0.0115768
Endoplasmin OS=Rattus norvegicus GN=Hsp90b1 PE=1 SV=1	A0A0A0MY09_RAT (+1)	93 kDa	22.55	21.581	17.858	14.401	11.308	13.735	0.636306	0.0117702
Cluster of Protein Myh14 OS=Rattus norvegicus GN=Myh14 PE=1 SV=1 (F1LNF0_RAT)	F1LNF0_RAT [3]	229 kDa	48.483	45.559	44.646	38.967	40.882	41.204	0.872844	0.0121639
Polyubiquitin-C OS=Rattus norvegicus GN=Ubc PE=4 SV=1	F1LML2_RAT (+5)	91 kDa	11.275	11.989	8.9291	6.7769	6.0888	6.8674	0.612961	0.0122263
Regucalcin OS=Rattus norvegicus GN=Rgn PE=1 SV=3	RGN_RAT	33 kDa	9.0202	8.3924	10.205	6.7769	6.9586	6.0089	0.714921	0.0123364
ATPase, H+ transporting, V1 subunit D, isoform CRA_c OS=Rattus norvegicus GN=Atp6v1d PE=1 SV=1	Q6P503_RAT	28 kDa	1	1	1	1.6942	2.6095	2.5753	2.293	0.0124839
Electron transfer flavoprotein-ubiquinone oxidoreductase, mitochondrial OS=Rattus norvegicus GN=Etfdh PE=1 SV=1	ETFD_RAT (+1)	68 kDa	3.3826	3.5968	1	6.7769	7.8285	6.0089	2.58344	0.0129017
Gelsolin OS=Rattus norvegicus GN=Gsn PE=1 SV=1	GELS_RAT	86 kDa	5.6376	5.9946	5.1024	14.401	9.5681	11.159	2.09913	0.0132458
Triokinase/FMN cyclase OS=Rattus norvegicus GN=Tkfc PE=1 SV=1	TKFC_RAT	59 kDa	1	1	2.5512	4.2356	4.3492	3.4337	2.64073	0.013639
Tubulin alpha-4A chain OS=Rattus norvegicus GN=Tuba4a PE=1 SV=1	TBA4A_RAT	50 kDa	4.5101	4.7957	2.5512	1	1	1	0.253015	0.0138586
NADH-ubiquinone oxidoreductase 75 kDa subunit, mitochondrial OS=Rattus norvegicus GN=Ndufs1 PE=1 SV=1	NDUS1_RAT	79 kDa	6.7651	5.9946	6.378	2.5413	4.3492	4.2921	0.584323	0.0138656
Annexin OS=Rattus norvegicus GN=Anxa4 PE=1 SV=1	Q5U362_RAT	36 kDa	12.403	9.5913	10.205	7.624	6.0888	6.0089	0.612488	0.0142674
Acetyl-CoA acetyltransferase, mitochondrial OS=Rattus norvegicus GN=Acat1 PE=1 SV=1	THIL_RAT	45 kDa	5.6376	4.7957	6.378	7.624	9.5681	8.5842	1.53327	0.0145103
Cluster of Histone H2A OS=Rattus norvegicus GN=LOC100910554 PE=1 SV=1 (M0RCL5_RAT)	M0RCL5_RAT [4]	14 kDa	1	1	1	16.942	11.308	7.7258	11.9919	0.0148794
Argininosuccinate synthase OS=Rattus norvegicus GN=Ass1 PE=1 SV=1	ASSY_RAT	46 kDa	7.8926	8.3924	8.9291	5.9298	2.6095	2.5753	0.440809	0.0151046
Aminoacylase-1A OS=Rattus norvegicus GN=Acy1a PE=1 SV=1	ACY1A_RAT	46 kDa	11.275	13.188	11.48	16.942	14.787	18.027	1.3843	0.0151138
Ectonucleoside triphosphate diphosphohydrolase 5 OS=Rattus norvegicus GN=Entpd5 PE=2 SV=1	ENTP5_RAT (+1)	47 kDa	7.8926	9.5913	8.9291	5.0827	5.219	6.8674	0.650025	0.0152289
Peroxisomal multifunctional enzyme type 2 OS=Rattus norvegicus GN=Hsd17b4 PE=1 SV=3	DHB4_RAT	79 kDa	2.255	1	2.5512	6.7769	4.3492	5.1505	2.80331	0.0152492
Lysozyme f2 OS=Rattus norvegicus GN=Lyz2 PE=1 SV=1	F1M8E9_RAT (+1)	17 kDa	5.6376	5.9946	5.1024	4.2356	4.3492	3.4337	0.718183	0.0153997
Protein Npepps OS=Rattus norvegicus GN=Npepps PE=1 SV=1	F1M9V7_RAT	103 kDa	1	1	1	4.2356	2.6095	5.1505	3.99853	0.0156622
Aspartoacylase OS=Rattus norvegicus GN=Aspa PE=1 SV=2	ACY2_RAT	35 kDa	3.3826	2.3978	2.5512	1.6942	1	1	0.443396	0.0157346
4-trimethylaminobutyraldehyde dehydrogenase OS=Rattus norvegicus GN=Aldh9a1 PE=1 SV=1	A0A0G2JSI1_RAT	54 kDa	6.7651	5.9946	6.378	7.624	8.6983	7.7258	1.25658	0.0160122
Fumarylacetoacetate hydrolase domain-containing protein 2 OS=Rattus norvegicus GN=Fahd2 PE=1 SV=1	FAHD2_RAT	35 kDa	4.5101	3.5968	5.1024	1.6942	2.6095	2.5753	0.520769	0.0164415
Protein Tgm2 OS=Rattus norvegicus GN=Tgm2 PE=1 SV=1	Q9WVJ6_RAT	77 kDa	15.785	17.984	11.48	7.624	6.9586	7.7258	0.493014	0.0165101
Integrin alpha 3 variant A OS=Rattus norvegicus GN=Itga3 PE=2 SV=1	D3ZCG9_RAT (+1)	117 kDa	3.3826	2.3978	2.5512	1	1	1.7168	0.446109	0.0166379
Calbindin OS=Rattus norvegicus GN=Calb1 PE=1 SV=2	CALB1_RAT	30 kDa	12.403	10.79	12.756	9.3182	6.9586	6.0089	0.619925	0.016914
Cluster of Eukaryotic translation initiation factor 4A1 OS=Rattus norvegicus GN=Eif4a1 PE=1 SV=1 (Q6P3V8_RAT)	Q6P3V8_RAT	46 kDa	3.3826	4.7957	2.5512	1	1	1	0.279603	0.0170639
CD166 antigen OS=Rattus norvegicus GN=Alcam PE=1 SV=1	CD166_RAT	65 kDa	6.7651	5.9946	6.378	4.2356	5.219	5.1505	0.763159	0.0175188
Syntenin-1 OS=Rattus norvegicus GN=Sdcbp PE=1 SV=1	SDCB1_RAT	32 kDa	4.5101	3.5968	2.5512	1	1	1.7168	0.34873	0.0196625
Cluster of ATP synthase subunit alpha, mitochondrial OS=Rattus norvegicus GN=Atp5a1 PE=1 SV=2 (ATPA_RAT)	ATPA_RAT [3]	60 kDa	14.658	17.984	17.858	12.707	13.047	12.018	0.74796	0.0198444
Cluster of Fructose-bisphosphate aldolase A OS=Rattus norvegicus GN=Aldoa PE=1 SV=2 (ALDOA_RAT)	ALDOA_RAT	39 kDa	2.255	2.3978	2.5512	6.7769	7.8285	4.2921	2.6232	0.0207368
Cytochrome c oxidase subunit 5B, mitochondrial OS=Rattus norvegicus GN=Cox5b PE=1 SV=2	COX5B_RAT	14 kDa	1	1	1	3.3884	6.0888	3.4337	4.30363	0.0208207
Chaperonin containing Tcp1, subunit 6A (Zeta 1) OS=Rattus norvegicus GN=Cct6a PE=1 SV=1	Q3MHS9_RAT	58 kDa	1	1	1	3.3884	6.0888	3.4337	4.30363	0.0208207
Insulin-like growth factor 2 receptor, isoform CRA_b OS=Rattus norvegicus GN=Igf2r PE=1 SV=1	G3V824_RAT	274 kDa	6.7651	7.1935	10.205	3.3884	4.3492	1.7168	0.391266	0.0209678
Glutathione peroxidase OS=Rattus norvegicus GN=Gpx3 PE=1 SV=1	A0A0G2K531_RAT (+1)	25 kDa	4.5101	8.3924	7.6536	2.5413	2.6095	1	0.29922	0.0210075
Cytoskeleton-associated protein 4 (Predicted) OS=Rattus norvegicus GN=Ckap4 PE=1 SV=2	D3ZH41_RAT	36 kDa	1	1	1	2.5413	1.7397	1.7168	1.99927	0.0210924
NADH dehydrogenase [ubiquinone] 1 alpha subcomplex subunit 5 OS=Rattus norvegicus GN=Ndufa5 PE=1 SV=3	NDUA5_RAT	13 kDa	1	1	1	2.5413	1.7397	1.7168	1.99927	0.0210924
Protein Emc1 OS=Rattus norvegicus GN=Emc1 PE=1 SV=1	D4A994_RAT	111 kDa	1	1	1	2.5413	1.7397	1.7168	1.99927	0.0210924
RCG61833 OS=Rattus norvegicus GN=Xdh PE=1 SV=2	F1LQS6_RAT	146 kDa	4.5101	7.1935	6.378	1.6942	2.6095	3.4337	0.427916	0.0214104
Complement C4 (Fragment) OS=Rattus norvegicus GN=C4a PE=1 SV=4	A0A0G2JV52_RAT (+4)	151 kDa	2.255	2.3978	3.8268	1	1	1	0.35379	0.0219695
Aquaporin-1 OS=Rattus norvegicus GN=Aqp1 PE=1 SV=4	AQP1_RAT	29 kDa	2.255	2.3978	3.8268	1	1	1	0.35379	0.0219695
Proteasome subunit beta type OS=Rattus norvegicus GN=Psmb4 PE=1 SV=2	G3V8U9_RAT	26 kDa	9.0202	11.989	10.205	7.624	6.9586	6.8674	0.687187	0.0220442
Isocitrate dehydrogenase [NADP], mitochondrial OS=Rattus norvegicus GN=Idh2 PE=1 SV=2	IDHP_RAT	51 kDa	9.0202	5.9946	5.1024	1.6942	2.6095	2.5753	0.341946	0.022583
Alpha glucosidase 2 alpha neutral subunit (Predicted) OS=Rattus norvegicus GN=Ganab PE=1 SV=1	D3ZAN3_RAT	91 kDa	6.7651	7.1935	7.6536	8.4711	10.438	9.4426	1.31184	0.0226468
Cluster of Tubulin alpha chain OS=Rattus norvegicus GN=LOC100909441 PE=3 SV=1 (A0A0H2UHM7_RAT)	A0A0H2UHM7_RAT [2]	50 kDa	6.7651	7.1935	5.1024	4.2356	1.7397	2.5753	0.448591	0.0226673
Protein disulfide-isomerase A6 OS=Rattus norvegicus GN=Pdia6 PE=1 SV=1	A0A0G2JSZ5_RAT (+1)	49 kDa	5.6376	3.5968	5.1024	6.7769	8.6983	7.7258	1.61828	0.0231514
Protein Hykk OS=Rattus norvegicus GN=Hykk PE=1 SV=1	D3ZUX1_RAT	42 kDa	2.255	2.3978	3.8268	5.9298	4.3492	6.0089	1.92083	0.0242558
Cluster of Myosin light polypeptide 6 OS=Rattus norvegicus GN=Myl6 PE=1 SV=1 (A0A0G2K6J5_RAT)	A0A0G2K6J5_RAT [2]	17 kDa	7.8926	8.3924	10.205	13.554	12.178	11.159	1.39264	0.0246465
Aflatoxin B1 aldehyde reductase member 3 OS=Rattus norvegicus GN=Akr7a3 PE=1 SV=2	ARK73_RAT	37 kDa	1	1	1	1.6942	1.7397	2.5753	2.00307	0.0248487
Cytosolic non-specific dipeptidase OS=Rattus norvegicus GN=Cndp2 PE=1 SV=1	CNDP2_RAT	53 kDa	10.148	9.5913	6.378	5.0827	4.3492	3.4337	0.492608	0.0252723
Choline dehydrogenase, mitochondrial OS=Rattus norvegicus GN=Chdh PE=1 SV=1	CHDH_RAT	66 kDa	3.3826	4.7957	3.8268	2.5413	2.6095	2.5753	0.643568	0.0269019
Folate receptor 1 (Adult), isoform CRA_b OS=Rattus norvegicus GN=Folr1 PE=4 SV=1	G3V8M6_RAT	30 kDa	5.6376	7.1935	7.6536	5.0827	4.3492	4.2921	0.669963	0.0270361
Palmitoyl-protein thioesterase 1 OS=Rattus norvegicus GN=Ppt1 PE=1 SV=1	PPT1_RAT	34 kDa	3.3826	2.3978	2.5512	1.6942	1	1.7168	0.52943	0.0276225
Acylamino-acid-releasing enzyme OS=Rattus norvegicus GN=Apeh PE=1 SV=1	ACPH_RAT	81 kDa	2.255	3.5968	2.5512	1.6942	1	1	0.439629	0.0284989
Protein Vil1 OS=Rattus norvegicus GN=Vil1 PE=1 SV=1	B5DFA0_RAT	93 kDa	7.8926	7.1935	5.1024	9.3182	11.308	12.876	1.65947	0.0287567
F-actin-capping protein subunit alpha-1 OS=Rattus norvegicus GN=Capza1 PE=1 SV=1	CAZA1_RAT	33 kDa	1	1	1	1.6942	2.6095	1.7168	2.00683	0.0288229
Integrin alpha-1 OS=Rattus norvegicus GN=Itga1 PE=1 SV=1	ITA1_RAT	131 kDa	10.148	8.3924	6.378	3.3884	4.3492	5.1505	0.517212	0.0289669
Dipeptidase 1 OS=Rattus norvegicus GN=Dpep1 PE=2 SV=2	DPEP1_RAT	46 kDa	13.53	13.188	10.205	7.624	7.8285	9.4426	0.674244	0.0289888
Solute carrier organic anion transporter family member OS=Rattus norvegicus GN=Slc21a4 PE=3 SV=2	A0A0A0MXT4_RAT (+1)	74 kDa	3.3826	4.7957	2.5512	1	1.7397	1	0.348544	0.0291479
Neurolysin (Metallopeptidase M3 family), isoform CRA_a OS=Rattus norvegicus GN=Nln PE=1 SV=1	A0A0G2JSY3_RAT (+2)	80 kDa	1	1	1	3.3884	1.7397	3.4337	2.85393	0.0291923
4-aminobutyrate aminotransferase, mitochondrial OS=Rattus norvegicus GN=Abat PE=1 SV=3	GABT_RAT	56 kDa	2.255	3.5968	2.5512	1	1	1.7168	0.442318	0.0296571
Glutathione S-transferase P OS=Rattus norvegicus GN=Gstp1 PE=1 SV=2	GSTP1_RAT	23 kDa	2.255	1	2.5512	4.2356	3.4793	3.4337	1.92012	0.0303257
Cluster of Histone H2B OS=Rattus norvegicus GN=LOC102549061 PE=3 SV=1 (A0A0G2JXE0_RAT)	A0A0G2JXE0_RAT [8]	14 kDa	2.255	2.3978	1	4.2356	6.9586	4.2921	2.73958	0.0307657
Selenium-binding protein 1 OS=Rattus norvegicus GN=Selenbp1 PE=1 SV=2	F1LRJ9_RAT (+1)	55 kDa	10.148	10.79	14.032	7.624	7.8285	7.7258	0.662805	0.0309061
NADH dehydrogenase [ubiquinone] 1 alpha subcomplex subunit 8 OS=Rattus norvegicus GN=Ndufa8 PE=1 SV=1	A0A0G2JVL6_RAT	20 kDa	1	1	1	3.3884	2.6095	1.7168	2.57157	0.0312489
Profilin-1 OS=Rattus norvegicus GN=Pfn1 PE=1 SV=2	PROF1_RAT	15 kDa	1	1	1	3.3884	2.6095	1.7168	2.57157	0.0312489
Glucosamine-6-phosphate isomerase OS=Rattus norvegicus GN=Gnpda1 PE=1 SV=2	M0RCH5_RAT	28 kDa	2.255	1	1	4.2356	4.3492	2.5753	2.62282	0.0315789
Coiled-coil domain-containing protein 90B, mitochondrial OS=Rattus norvegicus GN=Ccdc90b PE=2 SV=1	CC90B_RAT	30 kDa	1	1	1	2.5413	1.7397	3.4337	2.57157	0.0325209
Procollagen, type VI, alpha 2, isoform CRA_a OS=Rattus norvegicus GN=Col6a2 PE=1 SV=2	F1LNH3_RAT	110 kDa	5.6376	8.3924	10.205	3.3884	3.4793	4.2921	0.460483	0.0326461
Ceruloplasmin OS=Rattus norvegicus GN=Cp PE=1 SV=1	A0A0G2K9I6_RAT (+1)	124 kDa	21.423	25.177	25.512	20.331	13.917	14.593	0.677294	0.0327473
Integrin, alpha 6, isoform CRA_a OS=Rattus norvegicus GN=Itga6 PE=1 SV=1	G3V667_RAT	119 kDa	7.8926	11.989	7.6536	4.2356	4.3492	5.1505	0.498827	0.0328072
AP-2 complex subunit alpha-2 OS=Rattus norvegicus GN=Ap2a2 PE=1 SV=1	A0A0G2K943_RAT (+2)	102 kDa	4.5101	4.7957	2.5512	1.6942	1.7397	1.7168	0.434402	0.0339073
Heat shock protein 75 kDa, mitochondrial OS=Rattus norvegicus GN=Trap1 PE=1 SV=1	TRAP1_RAT	80 kDa	4.5101	2.3978	2.5512	1	1	1	0.317155	0.033977
Cluster of Major urinary protein OS=Rattus norvegicus PE=1 SV=1 (MUP_RAT)	MUP_RAT [2]	21 kDa	21.423	23.978	21.685	16.095	20.006	15.452	0.768461	0.0341609
Tropomyosin alpha-3 chain OS=Rattus norvegicus GN=Tpm3 PE=1 SV=2	TPM3_RAT	29 kDa	3.3826	4.7957	3.8268	5.9298	5.219	6.8674	1.50071	0.0341654
Dihydrolipoyl dehydrogenase, mitochondrial OS=Rattus norvegicus GN=Dld PE=1 SV=1	DLDH_RAT	54 kDa	13.53	11.989	16.583	9.3182	10.438	8.5842	0.673137	0.0343189
Protein Dnajc13 OS=Rattus norvegicus GN=Dnajc13 PE=1 SV=2	D3ZN27_RAT	255 kDa	6.7651	4.7957	7.6536	8.4711	11.308	11.159	1.61015	0.035321
Protein Ndufb10 OS=Rattus norvegicus GN=Ndufb10 PE=1 SV=1	D4A0T0_RAT	21 kDa	16.913	13.188	16.583	11.86	12.178	11.159	0.753941	0.0355882
Cluster of Carboxylic ester hydrolase OS=Rattus norvegicus GN=LOC501233 PE=1 SV=1 (A0A0G2K9Y7_RAT)	A0A0G2K9Y7_RAT [3]	60 kDa	1	1	1	2.5413	3.4793	1.7168	2.57913	0.0361663
Adenosylhomocysteinase OS=Rattus norvegicus GN=Ahcy PE=1 SV=3	SAHH_RAT	48 kDa	2.255	3.5968	2.5512	5.0827	4.3492	6.8674	1.9397	0.0365131
Cluster of ADP/ATP translocase 2 OS=Rattus norvegicus GN=Slc25a5 PE=1 SV=3 (ADT2_RAT)	ADT2_RAT [3]	33 kDa	7.8926	7.1935	6.378	8.4711	9.5681	8.5842	1.24037	0.0371304
Meprin A subunit beta OS=Rattus norvegicus GN=Mep1b PE=1 SV=3	MEP1B_RAT	79 kDa	5.6376	4.7957	5.1024	3.3884	4.3492	2.5753	0.663819	0.0376003
Sodium/potassium-transporting ATPase subunit beta-1 OS=Rattus norvegicus GN=Atp1b1 PE=1 SV=1	AT1B1_RAT	35 kDa	16.913	17.984	14.032	13.554	10.438	11.159	0.718408	0.0383306
Cluster of Guanine nucleotide-binding protein G(I)/G(S)/G(T) subunit beta-1 OS=Rattus norvegicus GN=Gnb1 PE=1 SV=4 (GBB1_RAT)	GBB1_RAT	37 kDa	1	2.3978	1	2.5413	3.4793	3.4337	2.14978	0.0389475
Calnexin OS=Rattus norvegicus GN=Canx PE=1 SV=1	CALX_RAT	67 kDa	1	2.3978	1	2.5413	4.3492	4.2921	2.54277	0.0400291
Retinoid-inducible serine carboxypeptidase OS=Rattus norvegicus GN=Scpep1 PE=2 SV=1	RISC_RAT	51 kDa	4.5101	2.3978	3.8268	1.6942	1.7397	1.7168	0.479818	0.0403237
Prenylcysteine oxidase OS=Rattus norvegicus GN=Pcyox1 PE=1 SV=1	PCYOX_RAT	56 kDa	5.6376	5.9946	8.9291	3.3884	2.6095	4.2921	0.500455	0.0409086
3-hydroxyacyl-CoA dehydrogenase type-2 OS=Rattus norvegicus GN=Hsd17b10 PE=1 SV=1	B0BMW2_RAT (+1)	27 kDa	6.7651	3.5968	3.8268	7.624	7.8285	7.7258	1.63357	0.0426829
Actin-related protein 2/3 complex subunit 3 OS=Rattus norvegicus GN=Arpc3 PE=1 SV=1	B2GV73_RAT	21 kDa	3.3826	3.5968	3.8268	2.5413	1	2.5753	0.566027	0.0431918
Cluster of Sodium/potassium-transporting ATPase subunit alpha-1 OS=Rattus norvegicus GN=Atp1a1 PE=1 SV=1 (AT1A1_RAT)	AT1A1_RAT [3]	113 kDa	102.6	122.29	105.87	134.69	126.13	127.9	1.17523	0.0434457
Cluster of Sorbitol dehydrogenase OS=Rattus norvegicus GN=Sord PE=1 SV=4 (DHSO_RAT)	DHSO_RAT	38 kDa	5.6376	3.5968	5.1024	3.3884	2.6095	2.5753	0.597986	0.0448269
Protein Myo6 OS=Rattus norvegicus GN=Myo6 PE=1 SV=3	D4A5I9_RAT	148 kDa	10.148	8.3924	5.1024	4.2356	2.6095	3.4337	0.434754	0.0454169
Superoxide dismutase [Cu-Zn] OS=Rattus norvegicus GN=Sod1 PE=1 SV=2	SODC_RAT	16 kDa	7.8926	7.1935	8.9291	5.0827	6.9586	5.1505	0.715872	0.0458368
5'-nucleotidase OS=Rattus norvegicus GN=Nt5e PE=1 SV=1	5NTD_RAT (+1)	64 kDa	2.255	2.3978	3.8268	1	1	1.7168	0.438323	0.0460974
Cluster of Retinal dehydrogenase 1 OS=Rattus norvegicus GN=Aldh1a1 PE=1 SV=1 (A0A0H2UHP1_RAT)	A0A0H2UHP1_RAT [2]	57 kDa	4.5101	1	3.8268	5.9298	6.9586	6.0089	2.02394	0.0471075
5-oxoprolinase OS=Rattus norvegicus GN=Oplah PE=1 SV=2	OPLA_RAT	138 kDa	6.7651	5.9946	6.378	5.9298	5.219	5.1505	0.851685	0.0472052
Omega-amidase NIT2 OS=Rattus norvegicus GN=Nit2 PE=1 SV=1	NIT2_RAT	31 kDa	7.8926	7.1935	8.9291	9.3182	9.5681	9.4426	1.17962	0.0476702
ATP synthase subunit O, mitochondrial OS=Rattus norvegicus GN=Atp5o PE=1 SV=1	ATPO_RAT	23 kDa	3.3826	3.5968	3.8268	1	2.6095	2.5753	0.572338	0.047803
Proteasome subunit alpha type-4 OS=Rattus norvegicus GN=Psma4 PE=1 SV=1	PSA4_RAT	29 kDa	5.6376	7.1935	6.378	3.3884	1.7397	5.1505	0.53509	0.0513706
Tropomyosin alpha-4 chain OS=Rattus norvegicus GN=Tpm4 PE=1 SV=3	TPM4_RAT	29 kDa	3.3826	1	3.8268	5.0827	5.219	5.1505	1.88226	0.0514766
Isocitrate dehydrogenase [NAD] subunit beta, mitochondrial OS=Rattus norvegicus GN=Idh3B PE=2 SV=1	IDH3B_RAT	42 kDa	2.255	4.7957	2.5512	1	1	1	0.312438	0.0517148
Glutamate--cysteine ligase regulatory subunit OS=Rattus norvegicus GN=Gclm PE=1 SV=1	GSH0_RAT	31 kDa	6.7651	4.7957	5.1024	4.2356	3.4793	2.5753	0.61754	0.0523335
Succinate dehydrogenase [ubiquinone] iron-sulfur subunit, mitochondrial OS=Rattus norvegicus GN=Sdhb PE=2 SV=2	SDHB_RAT	32 kDa	6.7651	4.7957	5.1024	4.2356	3.4793	2.5753	0.61754	0.0523335
Phosphotriesterase-related protein OS=Rattus norvegicus GN=Pter PE=2 SV=2	PTER_RAT	39 kDa	4.5101	3.5968	3.8268	2.5413	3.4793	2.5753	0.720305	0.0539864
Cluster of Nucleoside diphosphate kinase B OS=Rattus norvegicus GN=Nme2 PE=1 SV=1 (NDKB_RAT)	NDKB_RAT [2]	17 kDa	12.403	8.3924	11.48	7.624	6.9586	7.7258	0.691189	0.0548102
N-acyl-aromatic-L-amino acid amidohydrolase (carboxylate-forming) OS=Rattus norvegicus GN=Acy3 PE=1 SV=1	ACY3_RAT	35 kDa	15.785	13.188	10.205	8.4711	7.8285	9.4426	0.657058	0.0559536
Adipocyte plasma membrane-associated protein OS=Rattus norvegicus GN=Apmap PE=1 SV=1	A0A0G2K6G2_RAT (+1)	46 kDa	11.275	13.188	8.9291	6.7769	8.6983	6.8674	0.669098	0.0560339
Ethylmalonic encephalopathy 1 OS=Rattus norvegicus GN=Ethe1 PE=1 SV=1	B0BNJ4_RAT	28 kDa	7.8926	5.9946	5.1024	4.2356	4.3492	3.4337	0.632899	0.0560571
Cytosolic 10-formyltetrahydrofolate dehydrogenase OS=Rattus norvegicus GN=Aldh1l1 PE=1 SV=3	AL1L1_RAT	99 kDa	6.7651	4.7957	5.1024	3.3884	4.3492	3.4337	0.670417	0.0561625
14-3-3 protein gamma OS=Rattus norvegicus GN=Ywhag PE=1 SV=2	1433G_RAT	28 kDa	3.3826	3.5968	2.5512	1	2.6095	1	0.483653	0.0582896
Prohibitin OS=Rattus norvegicus GN=Phb PE=1 SV=1	PHB_RAT	30 kDa	1	1	1	1.6942	4.3492	5.1505	3.7313	0.0591106
Voltage-dependent anion-selective channel protein 3 OS=Rattus norvegicus GN=Vdac3 PE=1 SV=1	A0A0G2JSR0_RAT (+1)	31 kDa	3.3826	4.7957	5.1024	2.5413	2.6095	3.4337	0.646389	0.0600988
Na(+)/H(+) exchange regulatory cofactor NHE-RF3 OS=Rattus norvegicus GN=Pdzk1 PE=1 SV=1	A0A0G2K8W0_RAT (+1)	52 kDa	4.5101	3.5968	5.1024	5.9298	6.0888	8.5842	1.55972	0.0629833
GrpE protein homolog OS=Rattus norvegicus GN=Grpel1 PE=1 SV=1	A0A0G2JZA2_RAT (+1)	26 kDa	1	2.3978	1	2.5413	2.6095	3.4337	1.952	0.0632534
Elongation factor 2 OS=Rattus norvegicus GN=Eef2 PE=1 SV=4	EF2_RAT	95 kDa	3.3826	1	3.8268	4.2356	6.0888	6.8674	2.09416	0.0633595
Cytochrome b-c1 complex subunit 7 OS=Rattus norvegicus GN=Uqcrb PE=1 SV=1	B2RYS2_RAT	14 kDa	3.3826	1	2.5512	5.0827	3.4793	5.1505	1.97763	0.0633621
L-lactate dehydrogenase B chain OS=Rattus norvegicus GN=Ldhb PE=1 SV=2	LDHB_RAT	37 kDa	4.5101	3.5968	7.6536	7.624	9.5681	12.018	1.85337	0.0642665
Thioredoxin OS=Rattus norvegicus GN=Txn PE=1 SV=2	THIO_RAT	12 kDa	5.6376	4.7957	3.8268	3.3884	3.4793	3.4337	0.722393	0.0654176
Xaa-Pro dipeptidase OS=Rattus norvegicus GN=Pepd PE=2 SV=1	PEPD_RAT	55 kDa	13.53	14.387	12.756	12.707	11.308	10.301	0.843705	0.0655399
Protein Hgd OS=Rattus norvegicus GN=Hgd PE=1 SV=1	G3V6C2_RAT	50 kDa	3.3826	2.3978	3.8268	1	1	2.5753	0.476237	0.0675363
Protein Cct7 OS=Rattus norvegicus GN=Cct7 PE=1 SV=1	D4AC23_RAT	60 kDa	2.255	2.3978	2.5512	3.3884	3.4793	2.5753	1.3108	0.0675489
Peptidyl-prolyl cis-trans isomerase OS=Rattus norvegicus GN=Ppic PE=1 SV=1	Q6AYQ9_RAT	23 kDa	2.255	2.3978	2.5512	3.3884	3.4793	2.5753	1.3108	0.0675489
Proteasome subunit alpha type-1 OS=Rattus norvegicus GN=Psma1 PE=1 SV=2	PSA1_RAT	30 kDa	6.7651	7.1935	5.1024	4.2356	5.219	4.2921	0.721195	0.0678803
14-3-3 protein epsilon OS=Rattus norvegicus GN=Ywhae PE=1 SV=1	1433E_RAT	29 kDa	3.3826	2.3978	2.5512	3.3884	6.0888	5.1505	1.75569	0.0687151
Cluster of Tropomyosin 1, alpha, isoform CRA_a OS=Rattus norvegicus GN=Tpm1 PE=1 SV=1 (Q923Z2_RAT)	Q923Z2_RAT [3]	33 kDa	6.7651	8.3924	6.378	8.4711	11.308	9.4426	1.35691	0.0687599
Monoglyceride lipase OS=Rattus norvegicus GN=Mgll PE=1 SV=1	A0A0G2JYI5_RAT (+1)	35 kDa	1	1	2.5512	2.5413	4.3492	6.0089	2.83429	0.0689995
Acad9 protein OS=Rattus norvegicus GN=Acad9 PE=1 SV=1	B1WC61_RAT	69 kDa	2.255	3.5968	1	5.0827	3.4793	5.1505	2.0013	0.0692842
26S proteasome non-ATPase regulatory subunit 1 OS=Rattus norvegicus GN=Psmd1 PE=1 SV=1	A0A0G2JTW5_RAT (+1)	106 kDa	1	1	1	2.5413	1.7397	4.2921	2.8577	0.069312
Lambda-crystallin homolog OS=Rattus norvegicus GN=Cryl1 PE=1 SV=3	CRYL1_RAT	35 kDa	7.8926	8.3924	5.1024	9.3182	9.5681	11.159	1.40481	0.0699433
Calumenin OS=Rattus norvegicus GN=Calu PE=1 SV=1	G3V6S3_RAT	37 kDa	5.6376	4.7957	3.8268	7.624	6.0888	6.0089	1.383	0.0700662
Peptidyl-prolyl cis-trans isomerase OS=Rattus norvegicus GN=Ppia PE=1 SV=1	A0A0G2K1P0_RAT (+2)	18 kDa	4.5101	3.5968	5.1024	3.3884	2.6095	3.4337	0.714012	0.070148
Fatty aldehyde dehydrogenase OS=Rattus norvegicus GN=Aldh3a2 PE=1 SV=1	A0A0G2JY43_RAT (+1)	65 kDa	4.5101	4.7957	3.8268	5.0827	6.0888	5.1505	1.24286	0.0703118
Fibrinogen gamma chain OS=Rattus norvegicus GN=Fgg PE=1 SV=3	FIBG_RAT	51 kDa	2.255	2.3978	3.8268	1.6942	1	1.7168	0.52019	0.0706757
Glucosylceramidase OS=Rattus norvegicus GN=Gba PE=1 SV=1	B2RYC9_RAT	57 kDa	2.255	2.3978	5.1024	1	1	1	0.307528	0.0719019
Cluster of AP complex subunit beta OS=Rattus norvegicus GN=Ap1b1 PE=1 SV=1 (A0A0G2K2V2_RAT)	A0A0G2K2V2_RAT [4]	104 kDa	6.7651	10.79	8.9291	5.0827	3.4793	6.8674	0.582589	0.0724114
Cytochrome c oxidase subunit 5A, mitochondrial OS=Rattus norvegicus GN=Cox5a PE=1 SV=1	COX5A_RAT	16 kDa	1	1	3.8268	5.0827	3.4793	5.1505	2.35335	0.0732726
T-complex protein 1 subunit gamma OS=Rattus norvegicus GN=Cct3 PE=1 SV=1	TCPG_RAT	61 kDa	4.5101	3.5968	2.5512	1.6942	2.6095	1.7168	0.564876	0.0734758
Epithelial cell adhesion molecule OS=Rattus norvegicus GN=Epcam PE=1 SV=1	EPCAM_RAT	35 kDa	13.53	13.188	8.9291	6.7769	8.6983	8.5842	0.674933	0.0738818
Procollagen, type XVIII, alpha 1, isoform CRA_a OS=Rattus norvegicus GN=Col18a1 PE=1 SV=2	F1LR02_RAT	135 kDa	5.6376	2.3978	5.1024	2.5413	1.7397	1	0.40197	0.0753908
blastpHomologue_4.0e-171	zz|FGCZCont0179_P00761|TRYP_PIG	24 kDa	18.04	14.387	15.307	14.401	11.308	10.301	0.754389	0.0770406
Cluster of Cathepsin D OS=Rattus norvegicus GN=Ctsd PE=1 SV=1 (CATD_RAT)	CATD_RAT [2]	45 kDa	9.0202	9.5913	11.48	2.5413	8.6983	5.1505	0.544675	0.0774191
Transmembrane emp24 domain-containing protein 10 OS=Rattus norvegicus GN=Tmed10 PE=1 SV=2	TMEDA_RAT	25 kDa	2.255	3.5968	2.5512	3.3884	4.3492	4.2921	1.4316	0.0776923
Aconitate hydratase, mitochondrial OS=Rattus norvegicus GN=Aco2 PE=1 SV=2	ACON_RAT	85 kDa	15.785	19.183	20.409	16.095	12.178	14.593	0.774076	0.0806043
Membrane-bound aminopeptidase P OS=Rattus norvegicus GN=Xpnpep2 PE=1 SV=1	Q99MA2_RAT	76 kDa	4.5101	4.7957	7.6536	4.2356	2.6095	1.7168	0.504847	0.0878696
Plastin 3 (T-isoform), isoform CRA_a OS=Rattus norvegicus GN=Pls3 PE=1 SV=2	F1LPK7_RAT (+1)	71 kDa	1	1	2.5512	2.5413	3.4793	2.5753	1.88871	0.0884493
Glutamate carboxypeptidase 2 OS=Rattus norvegicus GN=Folh1 PE=1 SV=1	FOLH1_RAT (+1)	85 kDa	3.3826	4.7957	2.5512	1	2.6095	1.7168	0.496416	0.0885292
Voltage-dependent anion-selective channel protein 2 OS=Rattus norvegicus GN=Vdac2 PE=1 SV=2	VDAC2_RAT	32 kDa	5.6376	4.7957	7.6536	2.5413	4.3492	4.2921	0.618271	0.0902245
Lman2 protein OS=Rattus norvegicus GN=Lman2 PE=1 SV=1	B0BNG3_RAT	40 kDa	3.3826	3.5968	3.8268	2.5413	3.4793	2.5753	0.79546	0.0912749
Cluster of Glycine cleavage system H protein, mitochondrial OS=Rattus norvegicus GN=Gcsh PE=2 SV=1 (GCSH_RAT)	GCSH_RAT	18 kDa	3.3826	3.5968	3.8268	2.5413	3.4793	2.5753	0.79546	0.0912749
Transketolase OS=Rattus norvegicus GN=Tkt PE=1 SV=1	TKT_RAT	68 kDa	12.403	10.79	8.9291	5.9298	9.5681	6.8674	0.696259	0.0932474
T-complex protein 1 subunit delta OS=Rattus norvegicus GN=Cct4 PE=1 SV=3	TCPD_RAT	58 kDa	11.275	9.5913	5.1024	4.2356	4.3492	5.1505	0.528918	0.0940052
Aspartate aminotransferase, cytoplasmic OS=Rattus norvegicus GN=Got1 PE=1 SV=3	AATC_RAT	46 kDa	6.7651	7.1935	7.6536	5.9298	6.9586	6.0089	0.874381	0.0965803
Tropomyosin beta chain OS=Rattus norvegicus GN=Tpm2 PE=1 SV=1	TPM2_RAT	33 kDa	4.5101	3.5968	5.1024	5.0827	6.0888	7.7258	1.43061	0.0990914
Alpha-soluble NSF attachment protein OS=Rattus norvegicus GN=Napa PE=1 SV=2	SNAA_RAT	33 kDa	4.5101	3.5968	5.1024	9.3182	6.9586	5.1505	1.62214	0.0997512
Protein disulfide-isomerase A4 OS=Rattus norvegicus GN=Pdia4 PE=1 SV=1	G3V6T7_RAT (+1)	73 kDa	6.7651	4.7957	3.8268	8.4711	9.5681	6.0089	1.56282	0.101371
4F2 cell-surface antigen heavy chain OS=Rattus norvegicus GN=Slc3a2 PE=1 SV=1	4F2_RAT (+1)	58 kDa	14.658	15.586	15.307	12.707	10.438	14.593	0.828478	0.102079
Adhesion G protein-coupled receptor F5 OS=Rattus norvegicus GN=Adgrf5 PE=1 SV=1	A0A0G2JZZ0_RAT (+1)	153 kDa	4.5101	2.3978	2.5512	1.6942	1.7397	1.7168	0.544523	0.102301
Proteasome subunit beta type-1 OS=Rattus norvegicus GN=Psmb1 PE=1 SV=3	PSB1_RAT (+1)	26 kDa	4.5101	3.5968	3.8268	1	3.4793	2.5753	0.591149	0.103692
Histone H4 OS=Rattus norvegicus GN=Hist1h4b PE=1 SV=2	H4_RAT	11 kDa	7.8926	8.3924	2.5512	11.012	9.5681	10.301	1.63945	0.104086
Flot2 protein OS=Rattus norvegicus GN=Flot2 PE=1 SV=1	Q5XIW9_RAT	39 kDa	3.3826	4.7957	3.8268	5.9298	4.3492	6.0089	1.35675	0.104739
Phenylalanine-4-hydroxylase OS=Rattus norvegicus GN=Pah PE=1 SV=3	PH4H_RAT	52 kDa	4.5101	3.5968	1	6.7769	6.0888	4.2921	1.88404	0.105234
Alpha-aminoadipic semialdehyde dehydrogenase OS=Rattus norvegicus GN=Aldh7a1 PE=1 SV=2	AL7A1_RAT	59 kDa	12.403	13.188	14.032	8.4711	13.047	8.5842	0.759718	0.114736
Peroxisomal acyl-coenzyme A oxidase 1 OS=Rattus norvegicus GN=Acox1 PE=1 SV=1	ACOX1_RAT (+1)	75 kDa	13.53	13.188	11.48	8.4711	10.438	12.018	0.809652	0.114858
Proteasome subunit beta type OS=Rattus norvegicus GN=Psmb5 PE=1 SV=1	G3V7Q6_RAT (+1)	29 kDa	3.3826	2.3978	2.5512	1	2.6095	1	0.553255	0.114939
Cluster of Annexin A5 OS=Rattus norvegicus GN=Anxa5 PE=1 SV=3 (ANXA5_RAT)	ANXA5_RAT	36 kDa	14.658	10.79	7.6536	6.7769	6.0888	7.7258	0.62207	0.115544
Protein Prom1 OS=Rattus norvegicus GN=Prom1 PE=4 SV=1	A0A0G2JWD0_RAT	98 kDa	1	1	1	2.5413	1	2.5753	2.03887	0.116164
Mitochondrial 2-oxoglutarate/malate carrier protein OS=Rattus norvegicus GN=Slc25a11 PE=1 SV=1	G3V6H5_RAT	34 kDa	1	1	1	1	1.7397	1.7168	1.4855	0.116215
Protein Endod1 OS=Rattus norvegicus GN=Endod1 PE=4 SV=2	D3ZIP8_RAT	38 kDa	1	1	1	1	1.7397	1.7168	1.4855	0.116215
Enoyl-CoA hydratase domain-containing protein 3, mitochondrial OS=Rattus norvegicus GN=Echdc3 PE=2 SV=1	ECHD3_RAT	32 kDa	1	1	1	1	1.7397	1.7168	1.4855	0.116215
GPI transamidase component PIG-S OS=Rattus norvegicus GN=Pigs PE=2 SV=3	PIGS_RAT	62 kDa	1	1	1	1	1.7397	1.7168	1.4855	0.116215
Cluster of ER lipid raft associated 1 OS=Rattus norvegicus GN=Erlin1 PE=1 SV=1 (B1WBY7_RAT)	B1WBY7_RAT	39 kDa	1	1	1	1	1.7397	1.7168	1.4855	0.116215
Retinol-binding protein 1 OS=Rattus norvegicus GN=Rbp1 PE=1 SV=2	RET1_RAT	16 kDa	1	1	1	1	1.7397	1.7168	1.4855	0.116215
Arginase-2, mitochondrial OS=Rattus norvegicus GN=Arg2 PE=2 SV=1	ARGI2_RAT (+1)	39 kDa	1	1	1	1	1.7397	1.7168	1.4855	0.116215
Ubiquinone biosynthesis O-methyltransferase, mitochondrial OS=Rattus norvegicus GN=Coq3 PE=2 SV=2	COQ3_RAT	39 kDa	1	1	1	1	1.7397	1.7168	1.4855	0.116215
Caprin-1 OS=Rattus norvegicus GN=Caprin1 PE=1 SV=1	A0A0G2K8H0_RAT (+1)	80 kDa	1	1	1	1	1.7397	1.7168	1.4855	0.116215
Protein LOC100360940 OS=Rattus norvegicus GN=LOC100360940 PE=4 SV=2	D4A7Z5_RAT (+1)	29 kDa	1	1	1	1	1.7397	1.7168	1.4855	0.116215
Phosphoserine phosphatase OS=Rattus norvegicus GN=Psph PE=2 SV=1	SERB_RAT	25 kDa	1	1	1	1	1.7397	1.7168	1.4855	0.116215
Cluster of Protein Gstm7 OS=Rattus norvegicus GN=Gstm7 PE=1 SV=1 (A0A0G2K4U2_RAT)	A0A0G2K4U2_RAT	26 kDa	1	1	1	1.6942	1	1.7168	1.47033	0.116219
Glutathione S-transferase omega 1, isoform CRA_a OS=Rattus norvegicus GN=Gsto1 PE=1 SV=1	A0A096MJ04_RAT (+2)	25 kDa	1	1	1	1.6942	1	1.7168	1.47033	0.116219
N(G),N(G)-dimethylarginine dimethylaminohydrolase 2 OS=Rattus norvegicus GN=Ddah2 PE=1 SV=1	DDAH2_RAT	30 kDa	1	1	1	1.6942	1	1.7168	1.47033	0.116219
ATPase, H transporting, lysosomal V1 subunit G3 (Predicted), isoform CRA_a OS=Rattus norvegicus GN=Atp6v1g3 PE=1 SV=1	D3ZTZ4_RAT	14 kDa	1	1	1	1.6942	1	1.7168	1.47033	0.116219
Peptidyl-prolyl cis-trans isomerase FKBP1A OS=Rattus norvegicus GN=Fkbp1a PE=1 SV=3	FKB1A_RAT	12 kDa	1	1	1	1.6942	1	1.7168	1.47033	0.116219
Sideroflexin-1 OS=Rattus norvegicus GN=Sfxn1 PE=2 SV=4	SFXN1_RAT	36 kDa	1	1	1	1.6942	1	1.7168	1.47033	0.116219
Similar to Myosin light chain 1 slow a (Predicted) OS=Rattus norvegicus GN=RGD1560334_predicted PE=4 SV=1	D3ZHA7_RAT	23 kDa	1	1	1	2.5413	2.6095	1	2.05027	0.116303
Legumain OS=Rattus norvegicus GN=Lgmn PE=1 SV=1	LGMN_RAT (+1)	49 kDa	1	1	1	1.6942	1.7397	1	1.47797	0.116517
Protein Cdh13 OS=Rattus norvegicus GN=Cdh13 PE=4 SV=3	F1M7X3_RAT (+1)	66 kDa	1	1	1	1.6942	1.7397	1	1.47797	0.116517
15 kDa selenoprotein OS=Rattus norvegicus GN=Sep15 PE=1 SV=1	A0A0G2KAY8_RAT (+1)	18 kDa	1	1	1	1.6942	1.7397	1	1.47797	0.116517
Isochorismatase domain-containing protein 1 OS=Rattus norvegicus GN=LOC103694869 PE=1 SV=1	F2Z3T7_RAT	32 kDa	1	1	1	1.6942	1.7397	1	1.47797	0.116517
DNA topoisomerase 1 OS=Rattus norvegicus GN=Top1 PE=1 SV=1	A0A0G2K3V7_RAT (+1)	89 kDa	1	1	1	1.6942	1.7397	1	1.47797	0.116517
Clusterin OS=Rattus norvegicus GN=Clu PE=1 SV=2	CLUS_RAT (+1)	51 kDa	1	1	1	1.6942	1.7397	1	1.47797	0.116517
Kynurenine formamidase OS=Rattus norvegicus GN=Afmid PE=1 SV=1	M0RC77_RAT	34 kDa	1	4.7957	5.1024	1	1	1	0.275277	0.116716
ADP-ribosylation factor 3 OS=Rattus norvegicus GN=Arf3 PE=1 SV=1	A0A0G2JV81_RAT (+4)	21 kDa	3.3826	3.5968	1	1	1	1	0.375968	0.116852
Apolipoprotein E OS=Rattus norvegicus GN=Apoe PE=1 SV=1	A0A0G2K151_RAT (+1)	41 kDa	2.255	2.3978	2.5512	3.3884	4.3492	2.5753	1.43155	0.116939
Protein S100-A6 OS=Rattus norvegicus GN=S100a6 PE=1 SV=3	S10A6_RAT	10 kDa	1	2.3978	2.5512	1	1	1	0.504286	0.117192
Protein Pld4 OS=Rattus norvegicus GN=Pld4 PE=1 SV=1	G3V904_RAT	59 kDa	1	2.3978	2.5512	1	1	1	0.504286	0.117192
Casein kinase II subunit alpha OS=Rattus norvegicus GN=Csnk2a1 PE=1 SV=2	CSK21_RAT	45 kDa	1	2.3978	2.5512	1	1	1	0.504286	0.117192
Lysosome membrane protein 2 OS=Rattus norvegicus GN=Scarb2 PE=1 SV=2	SCRB2_RAT	54 kDa	1	2.3978	2.5512	1	1	1	0.504286	0.117192
Threonine synthase-like 2 OS=Rattus norvegicus GN=Thnsl2 PE=2 SV=1	THNS2_RAT	54 kDa	1	2.3978	2.5512	1	1	1	0.504286	0.117192
Cluster of RCG63708 OS=Rattus norvegicus GN=LOC103692829 PE=4 SV=1 (A0A0G2JXD0_RAT)	A0A0G2JXD0_RAT [4]	21 kDa	1	2.3978	2.5512	1	1	1	0.504286	0.117192
Malectin OS=Rattus norvegicus GN=Mlec PE=1 SV=1	A0A0G2K121_RAT (+1)	33 kDa	2.255	2.3978	1	1	1	1	0.53071	0.117268
Cadherin-related family member 5 OS=Rattus norvegicus GN=Cdhr5 PE=1 SV=1	CDHR5_RAT	91 kDa	2.255	2.3978	1	1	1	1	0.53071	0.117268
Protein Ptprj OS=Rattus norvegicus GN=Ptprj PE=1 SV=1	A0A0G2JXZ9_RAT	142 kDa	2.255	2.3978	1	1	1	1	0.53071	0.117268
Cullin-associated NEDD8-dissociated protein 1 OS=Rattus norvegicus GN=Cand1 PE=1 SV=1	CAND1_RAT	136 kDa	2.255	2.3978	1	1	1	1	0.53071	0.117268
Amnionless (Predicted) OS=Rattus norvegicus GN=Amn PE=4 SV=1	D3ZFK9_RAT	49 kDa	2.255	2.3978	1	1	1	1	0.53071	0.117268
Phenazine biosynthesis-like domain-containing protein OS=Rattus norvegicus GN=Pbld PE=2 SV=1	PBLD_RAT	32 kDa	2.255	2.3978	1	1	1	1	0.53071	0.117268
Integrin beta OS=Rattus norvegicus GN=Itgb2 PE=1 SV=1	B2RYB8_RAT	85 kDa	2.255	2.3978	1	1	1	1	0.53071	0.117268
Phosphate carrier protein, mitochondrial OS=Rattus norvegicus GN=Slc25a3 PE=1 SV=1	G3V741_RAT (+2)	40 kDa	2.255	2.3978	2.5512	2.5413	2.6095	2.5753	1.07247	0.118388
Meprin A subunit alpha OS=Rattus norvegicus GN=Mep1a PE=1 SV=2	MEP1A_RAT	85 kDa	2.255	1	2.5512	1	1	1	0.516689	0.120529
Aldose reductase OS=Rattus norvegicus GN=Akr1b1 PE=1 SV=3	ALDR_RAT	36 kDa	2.255	1	2.5512	1	1	1	0.516689	0.120529
Mitochondrial peptide methionine sulfoxide reductase OS=Rattus norvegicus GN=Msra PE=1 SV=1	MSRA_RAT	26 kDa	2.255	1	2.5512	1	1	1	0.516689	0.120529
Ras-related protein Rab-1A OS=Rattus norvegicus GN=Rab1A PE=1 SV=3	RAB1A_RAT	23 kDa	2.255	1	2.5512	1	1	1	0.516689	0.120529
Adenylate kinase 4, mitochondrial OS=Rattus norvegicus GN=Ak4 PE=2 SV=1	KAD4_RAT	25 kDa	2.255	1	2.5512	1	1	1	0.516689	0.120529
Protein Col4a2 OS=Rattus norvegicus GN=Col4a2 PE=1 SV=3	F1M6Q3_RAT	161 kDa	2.255	1	2.5512	1	1	1	0.516689	0.120529
Lipocalin 7, isoform CRA_a OS=Rattus norvegicus GN=Tinagl1 PE=1 SV=1	Q4V8N0_RAT (+1)	53 kDa	2.255	1	2.5512	1	1	1	0.516689	0.120529
Isocitrate dehydrogenase [NAD] subunit gamma 1, mitochondrial OS=Rattus norvegicus GN=Idh3g PE=1 SV=2	IDHG1_RAT (+1)	43 kDa	2.255	1	2.5512	1	1	1	0.516689	0.120529
N(G),N(G)-dimethylarginine dimethylaminohydrolase 1 OS=Rattus norvegicus GN=Ddah1 PE=1 SV=3	DDAH1_RAT	31 kDa	9.0202	7.1935	10.205	7.624	6.9586	6.0089	0.779429	0.122209
Peptidyl-prolyl cis-trans isomerase B OS=Rattus norvegicus GN=Ppib PE=1 SV=3	PPIB_RAT	24 kDa	3.3826	2.3978	1	3.3884	3.4793	4.2921	1.64589	0.122935
Lysosome-associated membrane glycoprotein 1 OS=Rattus norvegicus GN=Lamp1 PE=1 SV=1	LAMP1_RAT	44 kDa	3.3826	3.5968	5.1024	2.5413	3.4793	1.7168	0.640418	0.123088
BWK4 OS=Rattus norvegicus GN=Erp44 PE=1 SV=1	Q5VLR5_RAT	47 kDa	5.6376	3.5968	2.5512	5.9298	6.0888	5.1505	1.45679	0.132371
Peroxiredoxin-6 OS=Rattus norvegicus GN=Prdx6 PE=1 SV=3	PRDX6_RAT	25 kDa	6.7651	7.1935	5.1024	5.0827	5.219	5.1505	0.810671	0.132871
Dipeptidyl peptidase 2 OS=Rattus norvegicus GN=Dpp7 PE=1 SV=1	DPP2_RAT	55 kDa	6.7651	5.9946	6.378	5.0827	6.0888	3.4337	0.763164	0.133861
Epoxide hydrolase 1 OS=Rattus norvegicus GN=Ephx1 PE=1 SV=1	HYEP_RAT	53 kDa	5.6376	5.9946	3.8268	6.7769	6.0888	9.4426	1.44306	0.135385
Protein LOC103689954 OS=Rattus norvegicus GN=LOC103689954 PE=3 SV=2	D4A617_RAT (+2)	52 kDa	1	1	1	2.5413	1	3.4337	2.325	0.135765
COP9 (Constitutive photomorphogenic) homolog, subunit 6 (Arabidopsis thaliana) (Predicted), isoform CRA_a OS=Rattus norvegicus GN=Cops6 PE=1 SV=1	D3ZI16_RAT	38 kDa	1	1	1	2.5413	1	3.4337	2.325	0.135765
Cluster of Propionyl-CoA carboxylase alpha chain, mitochondrial OS=Rattus norvegicus GN=Pcca PE=1 SV=1 (A0A0G2K401_RAT)	A0A0G2K401_RAT [2]	80 kDa	4.5101	4.7957	2.5512	6.7769	6.9586	4.2921	1.52042	0.138146
Acylpyruvase FAHD1, mitochondrial OS=Rattus norvegicus GN=Fahd1 PE=1 SV=1	FAHD1_RAT	24 kDa	3.3826	1	3.8268	5.9298	5.219	3.4337	1.77632	0.13832
C-type mannose receptor 2 OS=Rattus norvegicus GN=Mrc2 PE=1 SV=2	F1LMA7_RAT (+1)	171 kDa	2.255	3.5968	3.8268	5.9298	5.219	3.4337	1.50667	0.140025
Protein S100-A11 OS=Rattus norvegicus GN=S100a11 PE=3 SV=1	S10AB_RAT	11 kDa	3.3826	2.3978	1	1	1	1	0.442452	0.142376
Oxidation resistance protein 1 OS=Rattus norvegicus GN=C7 PE=1 SV=1	A0A0G2K7X7_RAT	94 kDa	3.3826	2.3978	1	1	1	1	0.442452	0.142376
Protein Cdh16 OS=Rattus norvegicus GN=Cdh16 PE=1 SV=1	G3V7L4_RAT	90 kDa	13.53	11.989	10.205	19.484	17.397	12.018	1.3688	0.144081
Quinone oxidoreductase OS=Rattus norvegicus GN=Cryz PE=2 SV=1	QOR_RAT	35 kDa	4.5101	3.5968	3.8268	3.3884	1.7397	3.4337	0.717447	0.144609
Hippocalcin-like protein 1 OS=Rattus norvegicus GN=Hpcal1 PE=1 SV=2	HPCL1_RAT	22 kDa	5.6376	1	5.1024	1	1	1.7168	0.316593	0.145912
Cluster of Heat shock cognate 71 kDa protein OS=Rattus norvegicus GN=Hspa8 PE=1 SV=1 (HSP7C_RAT)	HSP7C_RAT [2]	71 kDa	15.785	14.387	15.307	11.86	14.787	13.735	0.887926	0.147975
V-type proton ATPase subunit a OS=Rattus norvegicus GN=Atp6v0a4 PE=3 SV=1	A0A0G2JW72_RAT (+1)	95 kDa	3.3826	3.5968	3.8268	4.2356	4.3492	6.8674	1.42994	0.149129
Hemoglobin subunit alpha-1/2 OS=Rattus norvegicus GN=Hba1 PE=1 SV=3	HBA_RAT	15 kDa	3.3826	3.5968	3.8268	2.5413	1	3.4337	0.645463	0.151784
Biglycan OS=Rattus norvegicus GN=Bgn PE=1 SV=1	PGS1_RAT	42 kDa	5.6376	8.3924	7.6536	5.9298	5.219	6.0089	0.791275	0.15451
Barrier-to-autointegration factor OS=Rattus norvegicus GN=Banf1 PE=1 SV=1	BAF_RAT	10 kDa	2.255	2.3978	1	2.5413	2.6095	4.2921	1.67048	0.156183
Protein Lama4 OS=Rattus norvegicus GN=Lama4 PE=1 SV=3	F1LTF8_RAT	197 kDa	1	2.3978	3.8268	1	1	1	0.415248	0.159493
Protein Atp6v1h OS=Rattus norvegicus GN=Atp6v1h PE=1 SV=1	A0A0G2K9J2_RAT	56 kDa	3.3826	7.1935	3.8268	6.7769	6.9586	6.8674	1.43047	0.16128
Nuclear pore membrane glycoprotein 210 OS=Rattus norvegicus GN=Nup210 PE=1 SV=1	PO210_RAT	204 kDa	2.255	3.5968	1	1	1	1	0.437841	0.161978
3-ketoacyl-CoA thiolase, mitochondrial OS=Rattus norvegicus GN=Acaa2 PE=1 SV=1	A0A0G2K642_RAT (+2)	42 kDa	1	1	1	2.5413	1.7397	1	1.76033	0.162745
2-amino-3-carboxymuconate-6-semialdehyde decarboxylase OS=Rattus norvegicus GN=Acmsd PE=1 SV=3	F8WFI2_RAT	38 kDa	5.6376	3.5968	3.8268	3.3884	3.4793	2.5753	0.722981	0.162972
Cluster of 2-oxoglutarate dehydrogenase, mitochondrial OS=Rattus norvegicus GN=Ogdh PE=1 SV=1 (ODO1_RAT)	ODO1_RAT	116 kDa	9.0202	14.387	10.205	12.707	14.787	15.452	1.27769	0.163563
3-ketoacyl-CoA thiolase B, peroxisomal OS=Rattus norvegicus GN=Acaa1b PE=1 SV=2	F1LPD6_RAT (+2)	45 kDa	1	1	1	1	1.7397	2.5753	1.77167	0.165155
Endoplasmic reticulum resident protein 29 OS=Rattus norvegicus GN=Erp29 PE=1 SV=2	ERP29_RAT	29 kDa	4.5101	1	5.1024	5.9298	5.219	6.0089	1.61674	0.16978
Sodium/potassium-transporting ATPase subunit beta-3 OS=Rattus norvegicus GN=Atp1b3 PE=2 SV=1	AT1B3_RAT	32 kDa	2.255	1	2.5512	2.5413	2.6095	3.4337	1.47851	0.170658
Up-regulated during skeletal muscle growth protein 5 OS=Rattus norvegicus GN=Usmg5 PE=1 SV=1	USMG5_RAT	6 kDa	1	1	1	1	2.6095	1.7168	1.77543	0.171115
Junctional adhesion molecule A OS=Rattus norvegicus GN=F11r PE=1 SV=1	JAM1_RAT	32 kDa	2.255	1	3.8268	1	1	1	0.423621	0.171471
Sodium/glucose cotransporter 2 OS=Rattus norvegicus GN=Slc5a2 PE=3 SV=1	F1LMI6_RAT (+1)	73 kDa	3.3826	1	6.378	1	1	1	0.278795	0.171713
Plexin B2 OS=Rattus norvegicus GN=Plxnb2 PE=1 SV=1	D3ZQ57_RAT	206 kDa	7.8926	7.1935	5.1024	5.9298	4.3492	5.1505	0.764272	0.171807
Cluster of Heat shock protein HSP 90-beta OS=Rattus norvegicus GN=Hsp90ab1 PE=1 SV=1 (A0A0G2K793_RAT)	A0A0G2K793_RAT [2]	80 kDa	10.148	11.989	11.48	11.012	7.8285	9.4426	0.841333	0.17206
Cluster of Vimentin OS=Rattus norvegicus GN=Vim PE=1 SV=1 (G3V8C3_RAT)	G3V8C3_RAT [2]	54 kDa	1	1	1	1.6942	1	2.5753	1.7565	0.17232
Carbonic anhydrase 2 OS=Rattus norvegicus GN=Ca2 PE=1 SV=2	CAH2_RAT	29 kDa	5.6376	5.9946	7.6536	1	4.3492	6.0089	0.588936	0.173684
Coiled-coil domain-containing protein 47 OS=Rattus norvegicus GN=Ccdc47 PE=2 SV=1	CCD47_RAT	56 kDa	1	1	1	1.6942	2.6095	1	1.7679	0.174787
78 kDa glucose-regulated protein OS=Rattus norvegicus GN=Hspa5 PE=1 SV=1	GRP78_RAT	72 kDa	48.483	51.553	53.575	44.897	51.32	42.921	0.905781	0.175675
Alcohol dehydrogenase class-3 OS=Rattus norvegicus GN=Adh5 PE=1 SV=2	ADHX_RAT (+1)	40 kDa	2.255	2.3978	2.5512	3.3884	2.6095	2.5753	1.19006	0.177153
Phosphoglycerate mutase 1 OS=Rattus norvegicus GN=Pgam1 PE=1 SV=4	PGAM1_RAT	29 kDa	1	2.3978	3.8268	5.0827	3.4793	3.4337	1.6604	0.179865
Basigin OS=Rattus norvegicus GN=Bsg PE=1 SV=2	BASI_RAT	42 kDa	9.0202	8.3924	6.378	5.0827	6.9586	6.8674	0.794797	0.180386
Alpha-2-HS-glycoprotein OS=Rattus norvegicus GN=Ahsg PE=1 SV=3	F1LM19_RAT (+1)	38 kDa	3.3826	2.3978	5.1024	2.5413	2.6095	1.7168	0.631051	0.186623
Beta-Ala-His dipeptidase OS=Rattus norvegicus GN=Cndp1 PE=1 SV=1	CNDP1_RAT	55 kDa	2.255	2.3978	3.8268	5.0827	3.4793	3.4337	1.41465	0.18784
Adenylyl cyclase-associated protein 1 OS=Rattus norvegicus GN=Cap1 PE=1 SV=3	CAP1_RAT	52 kDa	2.255	2.3978	3.8268	4.2356	3.4793	3.4337	1.31476	0.190584
Creatine kinase, mitochondrial 1, ubiquitous OS=Rattus norvegicus GN=Ckmt1b PE=1 SV=1	Q5BJT9_RAT	47 kDa	4.5101	4.7957	3.8268	2.5413	4.3492	3.4337	0.78615	0.191245
Glutathione peroxidase 1 OS=Rattus norvegicus GN=Gpx1 PE=1 SV=4	GPX1_RAT (+1)	22 kDa	3.3826	5.9946	7.6536	3.3884	3.4793	4.2921	0.655272	0.199851
GM2 ganglioside activator OS=Rattus norvegicus GN=Gm2a PE=1 SV=1	Q6IN37_RAT	21 kDa	6.7651	5.9946	3.8268	3.3884	5.219	2.5753	0.674205	0.200609
Proteasome (Prosome, macropain) activator subunit 1 OS=Rattus norvegicus GN=Psme1 PE=1 SV=1	Q6P9V7_RAT	29 kDa	2.255	2.3978	3.8268	3.3884	4.3492	3.4337	1.31743	0.203854
Cluster of Pyridoxal kinase OS=Rattus norvegicus GN=Pdxk PE=1 SV=1 (G3V647_RAT)	G3V647_RAT [3]	35 kDa	11.275	9.5913	15.307	9.3182	8.6983	10.301	0.782829	0.210754
14-3-3 protein zeta/delta OS=Rattus norvegicus GN=Ywhaz PE=1 SV=1	1433Z_RAT (+1)	28 kDa	6.7651	7.1935	10.205	8.4711	12.178	10.301	1.28086	0.211399
ATP synthase F(0) complex subunit B1, mitochondrial OS=Rattus norvegicus GN=Atp5f1 PE=1 SV=1	AT5F1_RAT	29 kDa	1	1	1	3.3884	1.7397	1	2.0427	0.213711
NADH dehydrogenase (Ubiquinone) 1 beta subcomplex, 5 (Predicted), isoform CRA_b OS=Rattus norvegicus GN=Ndufb5 PE=1 SV=1	D4A565_RAT	22 kDa	1	1	1	3.3884	1.7397	1	2.0427	0.213711
Prostaglandin reductase 1 OS=Rattus norvegicus GN=Ptgr1 PE=2 SV=3	PTGR1_RAT	36 kDa	1	2.3978	1	2.5413	5.219	1.7168	2.15496	0.216639
2,4-dienoyl-CoA reductase, mitochondrial OS=Rattus norvegicus GN=Decr1 PE=1 SV=2	DECR_RAT (+1)	36 kDa	5.6376	2.3978	1	1	1	1	0.332027	0.216857
Myosin, heavy polypeptide 10, non-muscle, isoform CRA_b OS=Rattus norvegicus GN=Myh10 PE=1 SV=1	G3V9Y1_RAT	229 kDa	14.658	9.5913	16.583	15.248	18.266	17.168	1.24122	0.22061
Phosphatidylethanolamine-binding protein 1 OS=Rattus norvegicus GN=Pebp1 PE=1 SV=3	PEBP1_RAT	21 kDa	5.6376	5.9946	6.378	5.0827	6.0888	5.1505	0.906264	0.221276
Actin-related protein 2/3 complex subunit 2 OS=Rattus norvegicus GN=Arpc2 PE=1 SV=1	A0A0G2K905_RAT (+2)	33 kDa	1	1	1	1.6942	1	3.4337	2.04263	0.22317
Cluster of Alpha-actinin-4 OS=Rattus norvegicus GN=Actn4 PE=1 SV=1 (A0A0G2K013_RAT)	A0A0G2K013_RAT [5]	103 kDa	37.208	34.769	39.543	29.649	32.184	37.77	0.89314	0.224393
Protein Flnb OS=Rattus norvegicus GN=Flnb PE=1 SV=1	A0A0G2JXT8_RAT (+1)	278 kDa	14.658	9.5913	7.6536	5.9298	7.8285	8.5842	0.700328	0.226616
Protein Eng OS=Rattus norvegicus GN=Eng PE=1 SV=2	M0RA19_RAT (+1)	70 kDa	2.255	2.3978	3.8268	1.6942	1.7397	2.5753	0.708666	0.227244
T-complex protein 1 subunit beta OS=Rattus norvegicus GN=Cct2 PE=1 SV=3	TCPB_RAT	57 kDa	1	1	3.8268	4.2356	2.6095	3.4337	1.76406	0.231438
Serine (Or cysteine) proteinase inhibitor, clade H, member 1, isoform CRA_b OS=Rattus norvegicus GN=Serpinh1 PE=1 SV=1	Q5RJR9_RAT	47 kDa	4.5101	4.7957	2.5512	5.0827	4.3492	6.0089	1.30225	0.234121
Protein Pm20d1 OS=Rattus norvegicus GN=Pm20d1 PE=1 SV=3	F1M0Q9_RAT	53 kDa	3.3826	2.3978	1	1	1	1.7168	0.548168	0.235128
Transmembrane emp24 domain-containing protein 9 OS=Rattus norvegicus GN=Tmed9 PE=1 SV=1	TMED9_RAT	27 kDa	2.255	3.5968	2.5512	4.2356	2.6095	6.0089	1.52969	0.235157
4-nitrophenylphosphatase domain and non-neuronal SNAP25-like protein homolog 1 (C. elegans), isoform CRA_b OS=Rattus norvegicus GN=Nipsnap1 PE=1 SV=1	G3V728_RAT	33 kDa	3.3826	2.3978	3.8268	1.6942	1	3.4337	0.637845	0.238571
Carboxylic ester hydrolase OS=Rattus norvegicus GN=LOC100910040 PE=1 SV=1	G3V9D8_RAT	62 kDa	3.3826	4.7957	3.8268	3.3884	3.4793	3.4337	0.858085	0.245855
Guanine deaminase OS=Rattus norvegicus GN=Gda PE=1 SV=1	GUAD_RAT (+1)	51 kDa	1	2.3978	2.5512	1	1	1.7168	0.624777	0.246286
Aflatoxin B1 aldehyde reductase member 2 OS=Rattus norvegicus GN=Akr7a2 PE=1 SV=1	A0A0A0MXY9_RAT (+2)	41 kDa	1	2.3978	2.5512	1	1	1.7168	0.624777	0.246286
Peroxiredoxin-4 OS=Rattus norvegicus GN=Prdx4 PE=2 SV=1	PRDX4_RAT	31 kDa	1	2.3978	2.5512	1	1	1.7168	0.624777	0.246286
Protein Lrp1 OS=Rattus norvegicus GN=Lrp1 PE=1 SV=1	G3V928_RAT	505 kDa	7.8926	3.5968	8.9291	5.0827	4.3492	4.2921	0.672136	0.248137
4-hydroxyphenylpyruvate dioxygenase OS=Rattus norvegicus GN=Hpd PE=1 SV=3	HPPD_RAT	45 kDa	5.6376	4.7957	5.1024	5.0827	6.0888	6.0089	1.10587	0.248169
Trifunctional enzyme subunit beta, mitochondrial OS=Rattus norvegicus GN=Hadhb PE=1 SV=1	ECHB_RAT	51 kDa	2.255	2.3978	1	3.3884	3.4793	1.7168	1.51863	0.248901
Galectin-1 OS=Rattus norvegicus GN=Lgals1 PE=1 SV=2	LEG1_RAT	15 kDa	2.255	1	2.5512	2.5413	2.6095	2.5753	1.33066	0.249862
T-complex protein 1 subunit alpha OS=Rattus norvegicus GN=Tcp1 PE=1 SV=1	TCPA_RAT	60 kDa	4.5101	5.9946	3.8268	1.6942	2.6095	5.1505	0.65968	0.25216
Decorin OS=Rattus norvegicus GN=Dcn PE=1 SV=1	PGS2_RAT	40 kDa	2.255	2.3978	6.378	1	1.7397	2.5753	0.481833	0.252388
Coactosin-like protein OS=Rattus norvegicus GN=Cotl1 PE=1 SV=1	COTL1_RAT	16 kDa	2.255	2.3978	2.5512	1.6942	1.7397	2.5753	0.834148	0.253574
Cluster of blastpHomologue_0.0 (zz|FGCZCont0020_P02770|ALBU_RAT)	zz|FGCZCont0020_P02770|ALBU_RAT [2]	69 kDa	31.571	37.166	40.819	32.19	33.054	33.478	0.90111	0.254361
Protein Tln1 OS=Rattus norvegicus GN=Tln1 PE=1 SV=1	G3V852_RAT	270 kDa	7.8926	8.3924	7.6536	6.7769	12.178	12.018	1.29385	0.259845
Cluster of 40S ribosomal protein S3 OS=Rattus norvegicus GN=Rps3 PE=1 SV=1 (RS3_RAT)	RS3_RAT	27 kDa	2.255	1	2.5512	1	1	1.7168	0.640143	0.260709
Cystathionine gamma-lyase OS=Rattus norvegicus GN=Cth PE=1 SV=1	A0A0G2K3C5_RAT (+1)	44 kDa	1	1	2.5512	2.5413	2.6095	1.7168	1.50896	0.26166
Hydroxyacyl-coenzyme A dehydrogenase, mitochondrial OS=Rattus norvegicus GN=Hadh PE=2 SV=1	HCDH_RAT	34 kDa	2.255	3.5968	1	4.2356	2.6095	3.4337	1.50016	0.266152
Ester hydrolase C11orf54 homolog OS=Rattus norvegicus PE=1 SV=1	CK054_RAT	35 kDa	3.3826	3.5968	3.8268	3.3884	3.4793	3.4337	0.953286	0.268049
Rab GDP dissociation inhibitor alpha OS=Rattus norvegicus GN=Gdi1 PE=1 SV=1	GDIA_RAT	51 kDa	3.3826	3.5968	3.8268	4.2356	4.3492	3.4337	1.11219	0.269301
L-lactate dehydrogenase A chain OS=Rattus norvegicus GN=Ldha PE=1 SV=1	LDHA_RAT	36 kDa	4.5101	5.9946	1	5.0827	5.219	7.7258	1.56697	0.272939
26S proteasome non-ATPase regulatory subunit 2 OS=Rattus norvegicus GN=Psmd2 PE=1 SV=1	PSMD2_RAT	100 kDa	3.3826	1	1	2.5413	2.6095	3.4337	1.59486	0.274875
Glutamate--cysteine ligase catalytic subunit OS=Rattus norvegicus GN=Gclc PE=1 SV=2	GSH1_RAT	73 kDa	11.275	16.785	11.48	18.636	13.047	17.168	1.23548	0.275615
Protein disulfide-isomerase OS=Rattus norvegicus GN=P4hb PE=1 SV=2	PDIA1_RAT	57 kDa	11.275	14.387	16.583	15.248	15.657	18.027	1.15829	0.27565
Protein Slc25a12 OS=Rattus norvegicus GN=Slc25a12 PE=1 SV=3	F1LX07_RAT	72 kDa	2.255	2.3978	2.5512	1.6942	2.6095	1.7168	0.835716	0.276441
Long-chain-fatty-acid--CoA ligase 1 OS=Rattus norvegicus GN=Acsl1 PE=1 SV=1	ACSL1_RAT	78 kDa	3.3826	1	1	2.5413	3.4793	2.5753	1.59698	0.276867
Succinate dehydrogenase [ubiquinone] flavoprotein subunit, mitochondrial OS=Rattus norvegicus GN=Sdha PE=1 SV=1	SDHA_RAT	72 kDa	12.403	10.79	14.032	11.86	10.438	11.159	0.898778	0.286425
Cluster of Dimethylglycine dehydrogenase, mitochondrial OS=Rattus norvegicus GN=Dmgdh PE=1 SV=1 (A0A0G2K9Y2_RAT)	A0A0G2K9Y2_RAT [3]	99 kDa	6.7651	8.3924	6.378	7.624	7.8285	8.5842	1.11614	0.289086
Dolichyl-diphosphooligosaccharide--protein glycosyltransferase subunit 2 OS=Rattus norvegicus GN=Rpn2 PE=1 SV=1	A0A0G2K757_RAT (+1)	69 kDa	6.7651	5.9946	3.8268	8.4711	5.219	7.7258	1.29116	0.28949
Alpha-enolase OS=Rattus norvegicus GN=Eno1 PE=1 SV=4	ENOA_RAT (+1)	47 kDa	49.611	50.355	40.819	54.215	53.06	47.213	1.09733	0.290314
Peroxiredoxin-2 OS=Rattus norvegicus GN=Prdx2 PE=1 SV=1	A0A0G2JSH9_RAT (+1)	22 kDa	5.6376	5.9946	5.1024	5.9298	4.3492	4.2921	0.870717	0.292878
Alanine--glyoxylate aminotransferase 2, mitochondrial OS=Rattus norvegicus GN=Agxt2 PE=1 SV=2	AGT2_RAT	57 kDa	7.8926	10.79	7.6536	9.3182	10.438	10.301	1.14129	0.310039
Fumarylacetoacetase OS=Rattus norvegicus GN=Fah PE=1 SV=1	FAAA_RAT	46 kDa	3.3826	3.5968	6.378	2.5413	4.3492	2.5753	0.708656	0.316669
Neuroplastin OS=Rattus norvegicus GN=Nptn PE=1 SV=2	NPTN_RAT	44 kDa	1	3.5968	2.5512	1.6942	1.7397	1	0.620299	0.316748
Hydroxyacyl glutathione hydrolase OS=Rattus norvegicus GN=Hagh PE=1 SV=2	F1LQI1_RAT (+1)	34 kDa	4.5101	5.9946	6.378	4.2356	6.0888	2.5753	0.764078	0.317578
Pro-cathepsin H OS=Rattus norvegicus GN=Ctsh PE=1 SV=1	A0A0G2K8H6_RAT (+2)	42 kDa	4.5101	2.3978	5.1024	3.3884	3.4793	1.7168	0.714761	0.317624
CD34 antigen isoform 2 OS=Rattus norvegicus GN=Cd34 PE=2 SV=1	B1PLB2_RAT	35 kDa	3.3826	1	2.5512	1.6942	1.7397	1	0.639462	0.32201
Fructose-bisphosphate aldolase OS=Rattus norvegicus GN=Aldob PE=1 SV=1	Q66HT1_RAT	40 kDa	10.148	9.5913	8.9291	9.3182	11.308	10.301	1.07879	0.326422
Protein Rcn1 OS=Rattus norvegicus GN=Rcn1 PE=1 SV=1	D3ZUB0_RAT	38 kDa	1	2.3978	1	1.6942	1.7397	3.4337	1.5616	0.32715
Group specific component OS=Rattus norvegicus GN=Gc PE=1 SV=1	Q68FY4_RAT (+1)	54 kDa	9.0202	7.1935	10.205	8.4711	6.9586	7.7258	0.876481	0.328693
Protein Napg OS=Rattus norvegicus GN=Napg PE=1 SV=1	A0A0G2K350_RAT (+1)	35 kDa	2.255	3.5968	2.5512	1	1	3.4337	0.646638	0.336769
Tetraspanin OS=Rattus norvegicus GN=Tspan8 PE=2 SV=2	O55158_RAT	26 kDa	2.255	2.3978	1	1.6942	2.6095	3.4337	1.36877	0.358579
Protein AMBP OS=Rattus norvegicus GN=Ambp PE=1 SV=1	AMBP_RAT	39 kDa	2.255	3.5968	1	1.6942	1	1.7168	0.643772	0.358987
Complement component receptor 1-like protein OS=Rattus norvegicus GN=Cr1l PE=1 SV=1	A0A0G2K7Y0_RAT (+1)	69 kDa	2.255	3.5968	1	1	1.7397	1.7168	0.650413	0.368318
Alcohol dehydrogenase [NADP(+)] OS=Rattus norvegicus GN=Akr1a1 PE=1 SV=2	AK1A1_RAT	37 kDa	11.275	10.79	7.6536	10.165	11.308	12.018	1.12694	0.373666
Mitochondrial import inner membrane translocase subunit Tim9 OS=Rattus norvegicus GN=Timm9 PE=1 SV=3	TIM9_RAT	10 kDa	1	1	1	1	2.6095	1	1.5365	0.373901
Flotillin-1 OS=Rattus norvegicus GN=Flot1 PE=2 SV=2	FLOT1_RAT	47 kDa	1	1	1	1	2.6095	1	1.5365	0.373901
Inositol monophosphatase 1 OS=Rattus norvegicus GN=Impa1 PE=1 SV=1	F1M978_RAT (+1)	30 kDa	1	1	1	1.6942	1	1	1.2314	0.373901
Ectonucleotide pyrophosphatase/phosphodiesterase family member 1 OS=Rattus norvegicus GN=Enpp1 PE=1 SV=2	ENPP1_RAT (+1)	103 kDa	1	1	1	1.6942	1	1	1.2314	0.373901
26S proteasome non-ATPase regulatory subunit 13 OS=Rattus norvegicus GN=Psmd13 PE=1 SV=1	PSD13_RAT	43 kDa	1	1	1	1	2.6095	1	1.5365	0.373901
Protein Ttc38 OS=Rattus norvegicus GN=Ttc38 PE=1 SV=2	D4ACL2_RAT	57 kDa	1	1	1	1.6942	1	1	1.2314	0.373901
UDP-glucuronosyltransferase OS=Rattus norvegicus GN=Ugt1a6 PE=1 SV=1	Q63662_RAT (+2)	47 kDa	1	1	1	1.6942	1	1	1.2314	0.373901
Protein FAM151A OS=Rattus norvegicus GN=Fam151a PE=2 SV=1	F151A_RAT	67 kDa	1	1	1	1	2.6095	1	1.5365	0.373901
Ac1164 OS=Rattus norvegicus GN=Pdhx PE=1 SV=1	Q7TQ85_RAT	59 kDa	1	1	1	1.6942	1	1	1.2314	0.373901
Apolipoprotein H OS=Rattus norvegicus GN=Apoh PE=1 SV=1	Q5I0M1_RAT	38 kDa	1	1	1	1.6942	1	1	1.2314	0.373901
Metaxin 2 OS=Rattus norvegicus GN=Mtx2 PE=1 SV=1	Q5U1Z9_RAT	30 kDa	1	1	1	1.6942	1	1	1.2314	0.373901
Transaldolase OS=Rattus norvegicus GN=Taldo1 PE=1 SV=2	TALDO_RAT	37 kDa	1	1	1	1	2.6095	1	1.5365	0.373901
Cluster of Plasma membrane calcium-transporting ATPase 4 OS=Rattus norvegicus GN=Atp2b4 PE=1 SV=1 (AT2B4_RAT)	AT2B4_RAT	133 kDa	1	1	1	1.6942	1	1	1.2314	0.373901
Protein Cnpy3 OS=Rattus norvegicus GN=Cnpy3 PE=1 SV=1	G3V828_RAT	31 kDa	1	1	1	1.6942	1	1	1.2314	0.373901
Cluster of blastpHomologue_0.0 (K1C15_HUMAN)	K1C15_HUMAN	49 kDa	1	1	1	1.6942	1	1	1.2314	0.373901
RCG44898, isoform CRA_a OS=Rattus norvegicus GN=Slc22a2 PE=4 SV=1	A0A0G2JSP9_RAT (+2)	66 kDa	1	1	1	1.6942	1	1	1.2314	0.373901
3'(2'),5'-bisphosphate nucleotidase 1 OS=Rattus norvegicus GN=Bpnt1 PE=1 SV=1	A0A0G2K0V3_RAT (+1)	35 kDa	1	1	1	1.6942	1	1	1.2314	0.373901
Phosphoribosyl pyrophosphate synthase-associated protein 2 OS=Rattus norvegicus GN=Prpsap2 PE=1 SV=1	KPRB_RAT (+1)	41 kDa	1	1	1	1.6942	1	1	1.2314	0.373901
Inositol 1,4,5-trisphosphate receptor type 1 OS=Rattus norvegicus GN=Itpr1 PE=1 SV=2	A0A0A0MY31_RAT (+5)	309 kDa	1	1	1	1.6942	1	1	1.2314	0.373901
Cluster of Tubulin beta chain OS=Rattus norvegicus GN=Tubb4b PE=1 SV=2 (G3V7C6_RAT)	G3V7C6_RAT [3]	61 kDa	1	4.7957	1	1	1	1	0.441456	0.373901
Cluster of blastpHomologue_0.0 (zz|FGCZCont0025_P04264|K2C1_HUMAN)	zz|FGCZCont0025_P04264|K2C1_HUMAN [4]	66 kDa	1	1	8.9291	1	1	1	0.274497	0.373901
CD9 antigen OS=Rattus norvegicus GN=Cd9 PE=1 SV=2	CD9_RAT	25 kDa	1	1	2.5512	1	1	1	0.659167	0.373901
Cadherin-1 OS=Rattus norvegicus GN=Cdh1 PE=1 SV=1	CADH1_RAT	99 kDa	1	1	2.5512	1	1	1	0.659167	0.373901
Delta(3,5)-Delta(2,4)-dienoyl-CoA isomerase, mitochondrial OS=Rattus norvegicus GN=Ech1 PE=1 SV=2	ECH1_RAT	36 kDa	3.3826	1	1	1	1	1	0.557351	0.373901
F-actin-capping protein subunit beta OS=Rattus norvegicus GN=Capzb PE=1 SV=1	A0A0G2JYB1_RAT (+1)	33 kDa	3.3826	1	1	1	1	1	0.557351	0.373901
Succinate-CoA ligase subunit beta OS=Rattus norvegicus GN=Sucla2 PE=1 SV=1	F1LM47_RAT	50 kDa	1	2.3978	1	1	1	1	0.682159	0.373901
LOC683667 protein OS=Rattus norvegicus GN=Sri PE=1 SV=1	B0BNJ1_RAT	22 kDa	1	1	1	1	1	1.7168	1.23893	0.373901
Dynamin-like 120 kDa protein, mitochondrial OS=Rattus norvegicus GN=Opa1 PE=1 SV=1	OPA1_RAT	111 kDa	2.255	1	1	1	1	1	0.705053	0.373901
IST1 homolog OS=Rattus norvegicus GN=Ist1 PE=2 SV=1	IST1_RAT	40 kDa	1	1	1	1	1	2.5753	1.5251	0.373901
LRRGT00003 OS=Rattus norvegicus GN=Cyld PE=2 SV=1	Q6TXJ6_RAT	52 kDa	2.255	1	1	1	1	1	0.705053	0.373901
Proteasome subunit alpha type-3 OS=Rattus norvegicus GN=Psma3 PE=1 SV=3	PSA3_RAT	28 kDa	1	1	1	1	1	1.7168	1.23893	0.373901
Cluster of Cytochrome P450 2D1 OS=Rattus norvegicus GN=Cyp2d1 PE=1 SV=1 (A0A0G2JSU8_RAT)	A0A0G2JSU8_RAT [2]	57 kDa	1	1	1	1	1	1.7168	1.23893	0.373901
Oxygen-dependent coproporphyrinogen-III oxidase, mitochondrial OS=Rattus norvegicus GN=Cpox PE=1 SV=1	HEM6_RAT	49 kDa	2.255	1	1	1	1	1	0.705053	0.373901
Alpha-methylacyl-CoA racemase OS=Rattus norvegicus GN=Amacr PE=1 SV=3	AMACR_RAT	42 kDa	1	1	1	1	1	1.7168	1.23893	0.373901
Protein Nt5c2 OS=Rattus norvegicus GN=Nt5c2 PE=1 SV=3	D3ZMY7_RAT	68 kDa	1	2.3978	1	1	1	1	0.682159	0.373901
Proteasome subunit beta type OS=Rattus norvegicus GN=rCG_63409 PE=3 SV=1	A0A0G2JSL0_RAT (+1)	25 kDa	2.255	1	1	1	1	1	0.705053	0.373901
Saccharopine dehydrogenase-like oxidoreductase OS=Rattus norvegicus GN=Sccpdh PE=1 SV=1	SCPDL_RAT	47 kDa	1	1	1	1	1	1.7168	1.23893	0.373901
Arylsulfatase B OS=Rattus norvegicus GN=Arsb PE=2 SV=2	ARSB_RAT	59 kDa	1	2.3978	1	1	1	1	0.682159	0.373901
Receptor expression-enhancing protein 5 OS=Rattus norvegicus GN=Reep5 PE=1 SV=1	REEP5_RAT	21 kDa	1	1	1	1	1	1.7168	1.23893	0.373901
Glutaryl-Coenzyme A dehydrogenase (Predicted) OS=Rattus norvegicus GN=Gcdh PE=1 SV=1	D3ZT90_RAT	50 kDa	1	2.3978	1	1	1	1	0.682159	0.373901
Complement component C9 OS=Rattus norvegicus GN=C9 PE=2 SV=1	CO9_RAT (+1)	62 kDa	1	2.3978	1	1	1	1	0.682159	0.373901
Catenin (Cadherin associated protein), beta 1, isoform CRA_a OS=Rattus norvegicus GN=Ctnnb1 PE=1 SV=1	A0A0G2JT93_RAT (+1)	85 kDa	1	1	1	1	1	2.5753	1.5251	0.373901
Collectin-12 OS=Rattus norvegicus GN=Colec12 PE=2 SV=1	COL12_RAT	82 kDa	1	1	2.5512	1	1	1	0.659167	0.373901
Protein Stom OS=Rattus norvegicus GN=Stom PE=1 SV=1	Q5XI04_RAT	31 kDa	2.255	1	1	1	1	1	0.705053	0.373901
Protein Asph OS=Rattus norvegicus GN=Asph PE=1 SV=1	A0A096MJA9_RAT (+2)	75 kDa	2.255	1	1	1	1	1	0.705053	0.373901
Medium-chain specific acyl-CoA dehydrogenase, mitochondrial OS=Rattus norvegicus GN=Acadm PE=1 SV=1	ACADM_RAT (+1)	47 kDa	1	2.3978	1	1	1	1	0.682159	0.373901
Pyruvate dehydrogenase E1 component subunit beta, mitochondrial OS=Rattus norvegicus GN=Pdhb PE=1 SV=1	A0A0G2KAM3_RAT (+1)	46 kDa	1	2.3978	1	1	1	1	0.682159	0.373901
3-mercaptopyruvate sulfurtransferase OS=Rattus norvegicus GN=Mpst PE=1 SV=3	THTM_RAT	33 kDa	1	1	1	1	1	1.7168	1.23893	0.373901
Protein Rab5c OS=Rattus norvegicus GN=Rab5c PE=1 SV=1	B0BNK1_RAT	23 kDa	1	1	1	1	1	1.7168	1.23893	0.373901
UDP-glucuronosyltransferase 1-1 OS=Rattus norvegicus GN=Ugt1a1 PE=1 SV=1	UD11_RAT	60 kDa	1	1	1	1	1	1.7168	1.23893	0.373901
Carbonic anhydrase 4 OS=Rattus norvegicus GN=Car4 PE=4 SV=1	A0A0H2UHB3_RAT (+1)	36 kDa	1	2.3978	1	1	1	1	0.682159	0.373901
Beta-hexosaminidase subunit beta OS=Rattus norvegicus GN=Hexb PE=2 SV=1	HEXB_RAT	62 kDa	1	1	1	1	1	1.7168	1.23893	0.373901
V-type proton ATPase subunit a OS=Rattus norvegicus GN=Atp6v0a1 PE=1 SV=1	Q2I6B2_RAT (+2)	96 kDa	1	1	1	1	1	1.7168	1.23893	0.373901
Coiled-coil-helix-coiled-coil-helix domain containing 10 OS=Rattus norvegicus GN=Chchd10 PE=1 SV=1	Q63ZY8_RAT	14 kDa	1	2.3978	1	1	1	1	0.682159	0.373901
Argininosuccinate lyase OS=Rattus norvegicus GN=Asl PE=2 SV=1	ARLY_RAT (+1)	52 kDa	1	1	2.5512	1	1	1	0.659167	0.373901
Thimet oligopeptidase OS=Rattus norvegicus GN=Thop1 PE=1 SV=1	A0A0G2KAW4_RAT (+1)	73 kDa	1	1	1	1	1	1.7168	1.23893	0.373901
Neutral cholesterol ester hydrolase 1 OS=Rattus norvegicus GN=Nceh1 PE=2 SV=1	NCEH1_RAT	46 kDa	1	1	1	1	1	1.7168	1.23893	0.373901
Mitochondrial amidoxime reducing component 2 OS=Rattus norvegicus GN=Marc2 PE=1 SV=2	D3Z900_RAT (+1)	38 kDa	1	2.3978	1	1	1	1	0.682159	0.373901
Lactadherin OS=Rattus norvegicus GN=Mfge8 PE=2 SV=1	MFGM_RAT	47 kDa	1	1	2.5512	1	1	1	0.659167	0.373901
Cluster of Protein Rac2 OS=Rattus norvegicus GN=Rac2 PE=1 SV=1 (Q5U1Y2_RAT)	Q5U1Y2_RAT [2]	21 kDa	2.255	1	1	1	1	1	0.705053	0.373901
Lamin-B1 OS=Rattus norvegicus GN=Lmnb1 PE=1 SV=1	G3V7U4_RAT (+1)	67 kDa	1	1	1	1	1	1.7168	1.23893	0.373901
Calcium/calmodulin-dependent protein kinase type II subunit delta OS=Rattus norvegicus GN=Camk2d PE=1 SV=1	KCC2D_RAT	60 kDa	2.255	1	1	1	1	1	0.705053	0.373901
Protein Ddx3x OS=Rattus norvegicus GN=Ddx3x PE=1 SV=1	A0A0G2K719_RAT (+3)	73 kDa	1	1	2.5512	1	1	1	0.659167	0.373901
Ras-related protein Rab-11B OS=Rattus norvegicus GN=Rab11b PE=1 SV=1	A0A0G2JZR4_RAT (+1)	24 kDa	2.255	1	1	1	1	1	0.705053	0.373901
Endoplasmic reticulum metallopeptidase 1 OS=Rattus norvegicus GN=Ermp1 PE=1 SV=1	ERMP1_RAT (+1)	100 kDa	1	1	1	1	1	1.7168	1.23893	0.373901
Phosphoserine aminotransferase OS=Rattus norvegicus GN=Psat1 PE=1 SV=1	A0A0G2K931_RAT (+2)	41 kDa	2.255	1	1	1	1	1	0.705053	0.373901
Protein Tex264 OS=Rattus norvegicus GN=Tex264 PE=1 SV=1	Q5XIF0_RAT	34 kDa	1	1	1	1	1	1.7168	1.23893	0.373901
Procollagen-lysine,2-oxoglutarate 5-dioxygenase 2 OS=Rattus norvegicus GN=Plod2 PE=4 SV=1	A0A0G2JVA4_RAT (+2)	86 kDa	1	1	1	1	1	1.7168	1.23893	0.373901
Na+ dependent glucose transporter 1, isoform CRA_b OS=Rattus norvegicus GN=Naglt1 PE=1 SV=1	A0A0G2JSX3_RAT (+1)	52 kDa	1	1	1	1	1	1.7168	1.23893	0.373901
Cluster of Protein LOC100361854 OS=Rattus norvegicus GN=LOC100361854 PE=4 SV=1 (D3Z8D7_RAT)	D3Z8D7_RAT	13 kDa	1	2.3978	1	1	1	1	0.682159	0.373901
blastpHomologue_0.0	zz|FGCZCont0099_P35527|K1C9_HUMAN (+1)	62 kDa	1	1	2.5512	1	1	1	0.659167	0.373901
Cysteine sulfinic acid decarboxylase OS=Rattus norvegicus GN=Csad PE=1 SV=1	A0A0G2K5P7_RAT (+1)	53 kDa	2.255	1	1	1	1	1	0.705053	0.373901
Receptor of activated protein C kinase 1 OS=Rattus norvegicus GN=Rack1 PE=1 SV=3	RACK1_RAT	35 kDa	1	1	2.5512	1	1	1	0.659167	0.373901
Carboxypeptidase D OS=Rattus norvegicus GN=Cpd PE=1 SV=1	A0A0G2JY30_RAT (+2)	126 kDa	1	1	2.5512	1	1	1	0.659167	0.373901
Protein Hoga1 OS=Rattus norvegicus GN=Hoga1 PE=1 SV=1	D4A2K1_RAT	34 kDa	1	1	1	2.5413	1	1	1.51377	0.373901
Protein ERGIC-53 OS=Rattus norvegicus GN=Lman1 PE=1 SV=1	LMAN1_RAT	58 kDa	1	1	1	1	1.7397	1	1.24657	0.373901
6-phosphogluconate dehydrogenase, decarboxylating OS=Rattus norvegicus GN=Pgd PE=1 SV=1	6PGD_RAT	53 kDa	1	1	1	1	1.7397	1	1.24657	0.373901
Dihydrolipoamide acetyltransferase component of pyruvate dehydrogenase complex OS=Rattus norvegicus GN=Dbt PE=1 SV=1	B2GV15_RAT	53 kDa	1	1	1	1	1.7397	1	1.24657	0.373901
Protein Vtn OS=Rattus norvegicus GN=Vtn PE=1 SV=1	Q3KR94_RAT	55 kDa	1	1	1	1	1.7397	1	1.24657	0.373901
Proteasome subunit beta type OS=Rattus norvegicus GN=Psmb7 PE=1 SV=1	A0A0G2JUN8_RAT (+1)	32 kDa	1	1	1	1	1.7397	1	1.24657	0.373901
60S acidic ribosomal protein P0 OS=Rattus norvegicus GN=Rplp0 PE=1 SV=2	RLA0_RAT	34 kDa	1	1	1	2.5413	1	1	1.51377	0.373901
LDLR chaperone MESD OS=Rattus norvegicus GN=Mesdc2 PE=2 SV=1	MESD_RAT	25 kDa	1	1	1	1	1.7397	1	1.24657	0.373901
Thioredoxin, mitochondrial OS=Rattus norvegicus GN=Txn2 PE=2 SV=1	THIOM_RAT	18 kDa	1	1	1	1	1.7397	1	1.24657	0.373901
Actin-related protein 2 OS=Rattus norvegicus GN=Actr2 PE=2 SV=1	ARP2_RAT	45 kDa	1	1	1	1	1.7397	1	1.24657	0.373901
Reticulocalbin-2 OS=Rattus norvegicus GN=Rcn2 PE=1 SV=2	RCN2_RAT	37 kDa	1	1	1	1	1.7397	1	1.24657	0.373901
Gephyrin OS=Rattus norvegicus GN=Gphn PE=1 SV=3	GEPH_RAT	83 kDa	1	1	1	1	1.7397	1	1.24657	0.373901
Hemoglobin subunit beta-1 OS=Rattus norvegicus GN=Hbb PE=1 SV=3	HBB1_RAT	16 kDa	1	1	1	1	1.7397	1	1.24657	0.373901
NADH dehydrogenase (Ubiquinone) Fe-S protein 3 (Predicted), isoform CRA_c OS=Rattus norvegicus GN=Ndufs3 PE=1 SV=1	D3ZG43_RAT	30 kDa	1	1	1	1	1.7397	1	1.24657	0.373901
14-3-3 protein eta OS=Rattus norvegicus GN=Ywhah PE=1 SV=2	1433F_RAT	28 kDa	1	1	1	1	1.7397	1	1.24657	0.373901
Protein Aif1l OS=Rattus norvegicus GN=Aif1l PE=4 SV=1	D3ZRD9_RAT	17 kDa	1	1	1	1	1.7397	1	1.24657	0.373901
NADH dehydrogenase (Ubiquinone) flavoprotein 1 OS=Rattus norvegicus GN=Ndufv1 PE=1 SV=1	Q5XIH3_RAT	51 kDa	4.5101	3.5968	3.8268	3.3884	2.6095	4.2921	0.862264	0.38189
Purine nucleoside phosphorylase OS=Rattus norvegicus GN=Pnp PE=1 SV=1	PNPH_RAT	32 kDa	9.0202	9.5913	6.378	8.4711	6.9586	6.0089	0.857904	0.387637
Intercellular adhesion molecule 1 OS=Rattus norvegicus GN=Icam1 PE=2 SV=1	ICAM1_RAT	60 kDa	3.3826	3.5968	1	2.5413	1	1.7168	0.658959	0.390943
Cysteine conjugate-beta lyase 1, isoform CRA_a OS=Rattus norvegicus GN=Kyat1 PE=1 SV=1	G3V827_RAT (+1)	52 kDa	9.0202	4.7957	6.378	5.9298	6.0888	4.2921	0.807704	0.394944
Ribonuclease UK114 OS=Rattus norvegicus GN=Hrsp12 PE=1 SV=3	UK114_RAT	14 kDa	4.5101	7.1935	6.378	5.0827	4.3492	6.0089	0.853951	0.396609
Pyridine nucleotide-disulfide oxidoreductase domain-containing protein 2 OS=Rattus norvegicus GN=Pyroxd2 PE=2 SV=1	PYRD2_RAT	63 kDa	7.8926	8.3924	8.9291	7.624	7.8285	8.5842	0.953304	0.401071
Protein Pxdn OS=Rattus norvegicus GN=Pxdn PE=4 SV=1	A0A0G2JWB6_RAT (+1)	165 kDa	1	2.3978	2.5512	1.6942	1	1.7168	0.741469	0.401465
Annexin A3 OS=Rattus norvegicus GN=Anxa3 PE=1 SV=4	ANXA3_RAT	36 kDa	4.5101	3.5968	6.378	3.3884	4.3492	4.2921	0.830499	0.402889
Hexokinase-1 OS=Rattus norvegicus GN=Hk1 PE=1 SV=4	HXK1_RAT	102 kDa	2.255	3.5968	1	5.0827	3.4793	1.7168	1.50016	0.404761
Citrate synthase OS=Rattus norvegicus GN=Cs PE=1 SV=1	G3V936_RAT	52 kDa	4.5101	3.5968	3.8268	3.3884	5.219	5.1505	1.15286	0.408313
Hemopexin OS=Rattus norvegicus GN=Hpx PE=1 SV=3	HEMO_RAT	51 kDa	3.3826	4.7957	3.8268	4.2356	2.6095	3.4337	0.856203	0.411374
Hydroxyacid oxidase 2 OS=Rattus norvegicus GN=Hao2 PE=1 SV=2	HAOX2_RAT	39 kDa	59.759	65.94	63.78	67.769	66.977	61.806	1.03733	0.416296
Protein Prkcsh OS=Rattus norvegicus GN=Prkcsh PE=1 SV=1	B1WC34_RAT	59 kDa	6.7651	5.9946	7.6536	8.4711	6.9586	6.8674	1.09228	0.424774
DNA damage-binding protein 1 OS=Rattus norvegicus GN=Ddb1 PE=1 SV=1	G3V8T4_RAT	127 kDa	1	3.5968	2.5512	1.6942	1.7397	1.7168	0.720579	0.427383
Fetuin-B OS=Rattus norvegicus GN=Fetub PE=2 SV=2	FETUB_RAT (+1)	42 kDa	3.3826	1	2.5512	1.6942	1.7397	1.7168	0.742839	0.442637
Protein Cdhr2 OS=Rattus norvegicus GN=Cdhr2 PE=1 SV=1	D3ZAN2_RAT	143 kDa	2.255	1	2.5512	1	1.7397	1.7168	0.767542	0.446835
Protein NDRG1 OS=Rattus norvegicus GN=Ndrg1 PE=1 SV=1	NDRG1_RAT	43 kDa	2.255	1	2.5512	1	1.7397	1.7168	0.767542	0.446835
Malate dehydrogenase, mitochondrial OS=Rattus norvegicus GN=Mdh2 PE=1 SV=2	MDHM_RAT	36 kDa	10.148	11.989	15.307	14.401	15.657	12.018	1.1237	0.450575
Nidogen-2 OS=Rattus norvegicus GN=Nid2 PE=2 SV=1	NID2_RAT	153 kDa	4.5101	4.7957	5.1024	4.2356	5.219	6.8674	1.13283	0.462858
Prolargin OS=Rattus norvegicus GN=Prelp PE=2 SV=1	PRELP_RAT	43 kDa	2.255	2.3978	1	1	1.7397	1.7168	0.78837	0.474823
Hypoxanthine-guanine phosphoribosyltransferase OS=Rattus norvegicus GN=Hprt1 PE=1 SV=1	HPRT_RAT	24 kDa	2.255	2.3978	5.1024	4.2356	4.3492	3.4337	1.23201	0.480153
Aspartyl aminopeptidase OS=Rattus norvegicus GN=Dnpep PE=1 SV=1	Q4V8H5_RAT	53 kDa	4.5101	4.7957	6.378	5.9298	5.219	6.0089	1.09398	0.480923
Tripeptidyl-peptidase 2 OS=Rattus norvegicus GN=Tpp2 PE=2 SV=3	TPP2_RAT	138 kDa	2.255	2.3978	1	2.5413	2.6095	1.7168	1.2149	0.486399
ATP synthase subunit gamma, mitochondrial OS=Rattus norvegicus GN=Atp5c1 PE=1 SV=2	ATPG_RAT (+1)	30 kDa	2.255	2.3978	1	2.5413	2.6095	1.7168	1.2149	0.486399
Cluster of Protein RT1-A2 OS=Rattus norvegicus GN=RT1-A2 PE=1 SV=1 (Q6MGB8_RAT)	Q6MGB8_RAT	41 kDa	2.255	2.3978	1	1.6942	2.6095	2.5753	1.21692	0.487946
Cluster of Phosphoglycerate kinase 1 OS=Rattus norvegicus GN=Pgk1 PE=1 SV=2 (PGK1_RAT)	PGK1_RAT	45 kDa	5.6376	5.9946	6.378	7.624	6.9586	5.1505	1.09566	0.496839
V-type proton ATPase subunit C 1 OS=Rattus norvegicus GN=Atp6v1c1 PE=2 SV=1	VATC1_RAT	44 kDa	4.5101	3.5968	3.8268	3.3884	4.3492	6.0089	1.15191	0.498631
Aromatic-L-amino-acid decarboxylase OS=Rattus norvegicus GN=Ddc PE=1 SV=1	DDC_RAT	54 kDa	1	1	3.8268	1	1	1.7168	0.63788	0.509403
Isoaspartyl peptidase/L-asparaginase OS=Rattus norvegicus GN=Asrgl1 PE=1 SV=1	ASGL1_RAT	34 kDa	1	1	2.5512	2.5413	2.6095	1	1.35147	0.509559
Proteasome subunit alpha type-5 OS=Rattus norvegicus GN=Psma5 PE=1 SV=1	PSA5_RAT (+1)	26 kDa	1	3.5968	3.8268	2.5413	2.6095	1	0.730187	0.509632
Catenin (Cadherin associated protein), alpha 1 OS=Rattus norvegicus GN=Ctnna1 PE=1 SV=1	Q5U302_RAT	100 kDa	7.8926	9.5913	10.205	7.624	9.5681	8.5842	0.930925	0.513679
Protein Lcp1 OS=Rattus norvegicus GN=Lcp1 PE=1 SV=1	A0A0G2K014_RAT (+1)	72 kDa	3.3826	4.7957	5.1024	4.2356	5.219	5.1505	1.09972	0.513988
Isoamyl acetate-hydrolyzing esterase 1 homolog OS=Rattus norvegicus GN=Iah1 PE=2 SV=2	IAH1_RAT	28 kDa	3.3826	1	5.1024	2.5413	2.6095	1.7168	0.724048	0.515186
T-complex protein 1 subunit epsilon OS=Rattus norvegicus GN=Cct5 PE=1 SV=1	TCPE_RAT	60 kDa	4.5101	2.3978	1	3.3884	2.6095	4.2921	1.30123	0.521052
Protein Tmed4 OS=Rattus norvegicus GN=Tmed4 PE=1 SV=3	G3V6N2_RAT	26 kDa	1	2.3978	3.8268	4.2356	1	5.1505	1.4376	0.521161
Basal cell adhesion molecule OS=Rattus norvegicus GN=Bcam PE=2 SV=1	BCAM_RAT	68 kDa	2.255	3.5968	1	1	4.3492	4.2921	1.40712	0.525059
Kynurenine/alpha-aminoadipate aminotransferase, mitochondrial OS=Rattus norvegicus GN=Aadat PE=1 SV=1	A0A0G2K4P6_RAT (+1)	46 kDa	3.3826	2.3978	3.8268	3.3884	2.6095	2.5753	0.892372	0.527568
Catechol O-methyltransferase OS=Rattus norvegicus GN=Comt PE=1 SV=2	COMT_RAT	30 kDa	3.3826	3.5968	3.8268	4.2356	2.6095	6.0089	1.1895	0.528415
blastpHomologue_0.0	zz|FGCZCont0112_P02769|ALBU_BOVIN	69 kDa	9.0202	8.3924	30.614	18.636	6.0888	6.0089	0.639931	0.531394
Dipeptidyl peptidase 1 OS=Rattus norvegicus GN=Ctsc PE=1 SV=3	CATC_RAT	52 kDa	4.5101	4.7957	5.1024	5.9298	5.219	4.2921	1.07167	0.532138
Beta-galactosidase OS=Rattus norvegicus GN=Glb1 PE=1 SV=1	D3ZUM4_RAT	73 kDa	3.3826	1	3.8268	2.5413	2.6095	1	0.749239	0.539088
Adenosine deaminase OS=Rattus norvegicus GN=Ada PE=1 SV=3	ADA_RAT	40 kDa	3.3826	2.3978	3.8268	2.5413	2.6095	3.4337	0.893549	0.54077
Cytochrome b5 type B OS=Rattus norvegicus GN=Cyb5b PE=1 SV=2	CYB5B_RAT	16 kDa	1	4.7957	5.1024	3.3884	1	3.4337	0.717749	0.543186
Cluster of EH domain-containing protein 1 OS=Rattus norvegicus GN=Ehd1 PE=1 SV=1 (EHD1_RAT)	EHD1_RAT [3]	61 kDa	3.3826	4.7957	3.8268	5.0827	1	3.4337	0.792696	0.545363
Ornithine aminotransferase, mitochondrial OS=Rattus norvegicus GN=Oat PE=1 SV=1	OAT_RAT	48 kDa	6.7651	7.1935	7.6536	7.624	6.9586	7.7258	1.03221	0.545404
Protein Itgav OS=Rattus norvegicus GN=Itgav PE=1 SV=1	A0A0G2JVZ6_RAT (+1)	116 kDa	1	2.3978	2.5512	2.5413	1	1	0.763372	0.546086
Fucosidase, alpha-L-1, tissue, isoform CRA_a OS=Rattus norvegicus GN=Fuca1 PE=1 SV=1	A0A0G2JSJ8_RAT (+1)	53 kDa	2.255	4.7957	2.5512	4.2356	3.4793	3.4337	1.16108	0.573952
Cluster of Protein LOC297568 OS=Rattus norvegicus GN=LOC297568 PE=1 SV=1 (A0A0G2K926_RAT)	A0A0G2K926_RAT [5]	164 kDa	2.255	2.3978	2.5512	4.2356	1.7397	2.5753	1.18692	0.576116
NADH dehydrogenase [ubiquinone] iron-sulfur protein 2, mitochondrial OS=Rattus norvegicus GN=Ndufs2 PE=1 SV=1	NDUS2_RAT	53 kDa	2.255	4.7957	5.1024	2.5413	4.3492	3.4337	0.849512	0.590068
Protein Vps13c OS=Rattus norvegicus GN=Vps13c PE=1 SV=2	D4A4K4_RAT	419 kDa	2.255	2.3978	3.8268	3.3884	2.6095	1	0.825263	0.598122
14-3-3 protein theta OS=Rattus norvegicus GN=Ywhaq PE=1 SV=1	1433T_RAT	28 kDa	2.255	3.5968	2.5512	2.5413	2.6095	2.5753	0.919445	0.609241
Hydroxypyruvate isomerase OS=Rattus norvegicus GN=Hyi PE=1 SV=2	F1LZJ4_RAT	31 kDa	2.255	2.3978	1	3.3884	2.6095	1	1.23795	0.618423
Ribonuclease inhibitor OS=Rattus norvegicus GN=Rnh1 PE=1 SV=1	A0A0G2K9E0_RAT (+2)	54 kDa	3.3826	5.9946	3.8268	4.2356	5.219	5.1505	1.10611	0.618659
Acid ceramidase OS=Rattus norvegicus GN=Asah1 PE=1 SV=1	A0A0G2K8T0_RAT (+1)	48 kDa	1	2.3978	1	1.6942	1.7397	1.7168	1.1712	0.618852
Glutathione synthetase OS=Rattus norvegicus GN=Gss PE=1 SV=1	GSHB_RAT	52 kDa	9.0202	5.9946	8.9291	7.624	6.9586	7.7258	0.931695	0.62213
Hypoxia up-regulated protein 1 OS=Rattus norvegicus GN=Hyou1 PE=1 SV=1	HYOU1_RAT (+1)	111 kDa	4.5101	2.3978	2.5512	3.3884	1	3.4337	0.826939	0.631608
Canopy 2 homolog (Zebrafish) OS=Rattus norvegicus GN=Cnpy2 PE=1 SV=1	A0JN30_RAT	21 kDa	2.255	2.3978	5.1024	1	3.4793	3.4337	0.811157	0.645478
Mesencephalic astrocyte-derived neurotrophic factor OS=Rattus norvegicus GN=Manf PE=1 SV=1	MANF_RAT	20 kDa	1	1	2.5512	1	1	1.7168	0.816664	0.650901
Proteasome subunit alpha type OS=Rattus norvegicus GN=Psma7 PE=1 SV=1	A0A0G2K0W9_RAT (+1)	28 kDa	4.5101	3.5968	2.5512	2.5413	4.3492	2.5753	0.888132	0.654261
Protein Slc25a13 OS=Rattus norvegicus GN=Slc25a13 PE=1 SV=2	F1LZW6_RAT	54 kDa	5.6376	3.5968	2.5512	3.3884	4.3492	2.5753	0.875042	0.661877
Guanine nucleotide-binding protein G(I)/G(S)/G(T) subunit beta-2 OS=Rattus norvegicus GN=Gnb2 PE=1 SV=4	GBB2_RAT	37 kDa	2.255	1	2.5512	2.5413	3.4793	1	1.20916	0.664199
Uncharacterized protein OS=Rattus norvegicus PE=4 SV=1	A0A0G2K3Z9_RAT (+1)	22 kDa	6.7651	4.7957	7.6536	5.9298	7.8285	6.8674	1.07345	0.664616
Tetraspanin OS=Rattus norvegicus GN=Cd81 PE=1 SV=1	Q6P9V1_RAT	26 kDa	4.5101	4.7957	1	3.3884	2.6095	2.5753	0.831881	0.667823
Hydroxymethylglutaryl-CoA lyase, mitochondrial OS=Rattus norvegicus GN=Hmgcl PE=2 SV=1	HMGCL_RAT	34 kDa	2.255	1	2.5512	1.6942	1.7397	1.7168	0.887103	0.669813
Glycine amidinotransferase, mitochondrial OS=Rattus norvegicus GN=Gatm PE=1 SV=1	A0A140TA89_RAT (+1)	52 kDa	13.53	10.79	12.756	16.095	12.178	11.159	1.06355	0.670137
Apolipoprotein A-IV OS=Rattus norvegicus GN=Apoa4 PE=1 SV=2	APOA4_RAT	44 kDa	1	2.3978	1	2.5413	1.7397	1	1.20083	0.671451
Cathepsin L1 OS=Rattus norvegicus GN=Ctsl PE=1 SV=2	CATL1_RAT	38 kDa	1	2.3978	3.8268	3.3884	3.4793	1.7168	1.18823	0.672961
Podocalyxin OS=Rattus norvegicus GN=Podxl PE=1 SV=1	A0A0G2K2L1_RAT (+1)	50 kDa	1	1	7.6536	5.9298	3.4793	3.4337	1.33036	0.6765
Cluster of Coatomer subunit beta' OS=Rattus norvegicus GN=Copb2 PE=1 SV=3 (COPB2_RAT)	COPB2_RAT [2]	103 kDa	4.5101	3.5968	2.5512	3.3884	1.7397	4.2921	0.883854	0.682517
Transgelin-2 OS=Rattus norvegicus GN=Tagln2 PE=1 SV=1	TAGL2_RAT	22 kDa	3.3826	3.5968	1	1.6942	4.3492	3.4337	1.1877	0.683965
Lamin A, isoform CRA_b OS=Rattus norvegicus GN=Lmna PE=1 SV=1	G3V8L3_RAT	74 kDa	2.255	3.5968	3.8268	1.6942	4.3492	5.1505	1.15656	0.684144
Calcineurin B homologous protein 1 OS=Rattus norvegicus GN=Chp1 PE=1 SV=2	CHP1_RAT	22 kDa	3.3826	3.5968	6.378	3.3884	4.3492	4.2921	0.900602	0.684943
Guanine nucleotide-binding protein G(i) subunit alpha-2 OS=Rattus norvegicus GN=Gnai2 PE=1 SV=3	GNAI2_RAT	41 kDa	1	2.3978	1	1	1	1.7168	0.84515	0.686995
ATPase, H transporting, lysosomal V1 subunit G1 OS=Rattus norvegicus GN=Atp6v1g1 PE=1 SV=1	B2GUV5_RAT	14 kDa	1	2.3978	1	1	1.7397	1	0.850357	0.698669
Endothelin-converting enzyme 1 OS=Rattus norvegicus GN=Ece1 PE=1 SV=2	ECE1_RAT (+1)	86 kDa	1	2.3978	1	1	1.7397	1	0.850357	0.698669
Cell cycle control protein 50A OS=Rattus norvegicus GN=Tmem30a PE=1 SV=1	A0A0G2JXG3_RAT	41 kDa	3.3826	1	2.5512	1.6942	1.7397	2.5753	0.866653	0.703895
Haptoglobin OS=Rattus norvegicus GN=Hp PE=1 SV=1	A0A0H2UHM3_RAT (+1)	38 kDa	1	2.3978	2.5512	2.5413	3.4793	1	1.18013	0.704061
Protein Atp6v1b1 OS=Rattus norvegicus GN=Atp6v1b1 PE=3 SV=2	D3ZZS8_RAT	67 kDa	3.3826	5.9946	2.5512	5.9298	2.6095	5.1505	1.14766	0.704846
Carboxymethylenebutenolidase homolog OS=Rattus norvegicus GN=Cmbl PE=2 SV=1	CMBL_RAT	28 kDa	2.255	2.3978	2.5512	2.5413	1.7397	2.5753	0.951735	0.706155
Glutathione reductase OS=Rattus norvegicus GN=Gsr PE=1 SV=2	F1LRE1_RAT	45 kDa	3.3826	1	5.1024	2.5413	5.219	3.4337	1.18018	0.710004
Cytochrome c-1 (Predicted), isoform CRA_c OS=Rattus norvegicus GN=Cyc1 PE=1 SV=3	D3ZFQ8_RAT	35 kDa	1	4.7957	3.8268	4.2356	2.6095	4.2921	1.15741	0.710242
Ketohexokinase OS=Rattus norvegicus GN=Khk PE=1 SV=1	KHK_RAT	33 kDa	11.275	10.79	10.205	11.012	9.5681	12.876	1.03676	0.714412
NADH dehydrogenase [ubiquinone] 1 alpha subcomplex subunit 9, mitochondrial OS=Rattus norvegicus GN=Ndufa9 PE=1 SV=2	NDUA9_RAT	43 kDa	2.255	1	1	1.6942	1	1	0.868202	0.715717
Dihydropteridine reductase OS=Rattus norvegicus GN=Qdpr PE=1 SV=1	DHPR_RAT	26 kDa	2.255	2.3978	1	1.6942	1.7397	1.7168	0.911177	0.725497
Phospholysine phosphohistidine inorganic pyrophosphate phosphatase OS=Rattus norvegicus GN=Lhpp PE=2 SV=1	LHPP_RAT	29 kDa	3.3826	3.5968	3.8268	3.3884	3.4793	4.2921	1.03272	0.726945
Unconventional myosin-Id OS=Rattus norvegicus GN=Myo1d PE=1 SV=3	MYO1D_RAT	116 kDa	2.255	1	1	1	1	1.7168	0.873514	0.728496
Protein Ggct OS=Rattus norvegicus GN=Ggct PE=1 SV=1	D3ZPV8_RAT	21 kDa	2.255	1	1	1	1	1.7168	0.873514	0.728496
RCG21137 OS=Rattus norvegicus GN=Pgam5 PE=1 SV=1	G3V9N1_RAT	32 kDa	2.255	1	1	1	1	1.7168	0.873514	0.728496
Dihydropyrimidinase OS=Rattus norvegicus GN=Dpys PE=1 SV=2	DPYS_RAT	57 kDa	1	1	2.5512	1	2.6095	1.7168	1.17031	0.729216
Protein FAM234A OS=Rattus norvegicus GN=Fam234a PE=1 SV=1	F234A_RAT	61 kDa	3.3826	2.3978	2.5512	3.3884	1.7397	2.5753	0.9246	0.730071
Sulfite oxidase OS=Rattus norvegicus GN=Suox PE=1 SV=1	G3V6R5_RAT	61 kDa	15.785	16.785	15.307	16.942	17.397	14.593	1.02204	0.735763
Protein Ush1c OS=Rattus norvegicus GN=Ush1c PE=1 SV=1	Q4KMB9_RAT	62 kDa	2.255	3.5968	2.5512	2.5413	1.7397	3.4337	0.918089	0.736691
Long-chain specific acyl-CoA dehydrogenase, mitochondrial OS=Rattus norvegicus GN=Acadl PE=1 SV=1	ACADL_RAT	48 kDa	5.6376	3.5968	3.8268	5.0827	4.3492	2.5753	0.919303	0.739381
Kynurenine 3-monooxygenase OS=Rattus norvegicus GN=Kmo PE=1 SV=1	KMO_RAT	54 kDa	2.255	1	1	1	1.7397	1	0.878895	0.7414
Calponin-3 OS=Rattus norvegicus GN=Cnn3 PE=1 SV=1	CNN3_RAT	36 kDa	2.255	1	1	1	1.7397	1	0.878895	0.7414
Aspartate aminotransferase, mitochondrial OS=Rattus norvegicus GN=Got2 PE=1 SV=2	AATM_RAT	47 kDa	6.7651	7.1935	6.378	5.0827	8.6983	7.7258	1.05754	0.74204
Cluster of Cytochrome P450 4A2 OS=Rattus norvegicus GN=Cyp4a2 PE=1 SV=2 (CP4A2_RAT)	CP4A2_RAT	58 kDa	3.3826	5.9946	6.378	4.2356	6.0888	4.2921	0.927725	0.751879
Clathrin heavy chain 1 OS=Rattus norvegicus GN=Cltc PE=1 SV=3	CLH1_RAT (+1)	192 kDa	21.423	20.382	19.134	21.178	19.136	19.744	0.985543	0.759741
Endoribonuclease LACTB2 OS=Rattus norvegicus GN=Lactb2 PE=2 SV=1	LACB2_RAT	32 kDa	5.6376	4.7957	2.5512	3.3884	4.3492	4.2921	0.926466	0.759823
Ezrin OS=Rattus norvegicus GN=Ezr PE=1 SV=1	A0A0G2K890_RAT (+1)	69 kDa	4.5101	1	1	3.3884	1.7397	2.5753	1.1833	0.768577
Moesin OS=Rattus norvegicus GN=Msn PE=1 SV=1	A0A096MK30_RAT (+1)	68 kDa	3.3826	1	2.5512	2.5413	1	2.5753	0.882143	0.769916
Calmodulin OS=Rattus norvegicus GN=Calm1 PE=1 SV=2	CALM_RAT	17 kDa	7.8926	8.3924	11.48	7.624	9.5681	9.4426	0.95929	0.784065
Protein deglycase DJ-1 OS=Rattus norvegicus GN=Park7 PE=1 SV=1	PARK7_RAT	20 kDa	3.3826	4.7957	6.378	5.0827	3.4793	5.1505	0.942032	0.796997
Serum paraoxonase/arylesterase 2 OS=Rattus norvegicus GN=Pon2 PE=2 SV=1	PON2_RAT	40 kDa	2.255	2.3978	3.8268	5.0827	1.7397	2.5753	1.10827	0.798689
Translocon-associated protein subunit alpha OS=Rattus norvegicus GN=Ssr1 PE=1 SV=1	A0A0G2JX79_RAT (+4)	35 kDa	3.3826	1	1	1	2.6095	1	0.856371	0.801323
Kidney-specific protein (KS), isoform CRA_a OS=Rattus norvegicus GN=Acsm2a PE=1 SV=1	A0A0G2JSN9_RAT (+1)	64 kDa	2.255	2.3978	1	1	2.6095	2.5753	1.09411	0.81042
Aldehyde dehydrogenase, mitochondrial OS=Rattus norvegicus GN=Aldh2 PE=1 SV=1	ALDH2_RAT (+1)	56 kDa	13.53	13.188	10.205	12.707	12.178	11.159	0.976194	0.811378
Alpha-1-macroglobulin OS=Rattus norvegicus GN=A1m PE=1 SV=1	A1M_RAT	167 kDa	3.3826	1	1	2.5413	1.7397	1.7168	1.11429	0.818974
Grhpr protein OS=Rattus norvegicus GN=Grhpr PE=1 SV=1	B0BN46_RAT	36 kDa	2.255	2.3978	1	1.6942	2.6095	1.7168	1.06505	0.830552
Glyoxalase domain-containing protein 4 OS=Rattus norvegicus GN=Glod4 PE=1 SV=1	GLOD4_RAT	33 kDa	2.255	2.3978	1	1.6942	1.7397	2.5753	1.06305	0.833133
Biotinidase OS=Rattus norvegicus GN=Btd PE=1 SV=1	A0A140TAI2_RAT (+1)	60 kDa	1	4.7957	1	3.3884	1.7397	2.5753	1.13357	0.83386
Retinol-binding protein 4 OS=Rattus norvegicus GN=Rbp4 PE=1 SV=1	RET4_RAT	23 kDa	4.5101	5.9946	5.1024	6.7769	3.4793	6.0089	1.04216	0.849746
Fructose-1,6-bisphosphatase 1 OS=Rattus norvegicus GN=Fbp1 PE=1 SV=2	F16P1_RAT	40 kDa	19.168	17.984	22.961	19.484	20.006	19.744	0.985378	0.855473
Catalase OS=Rattus norvegicus GN=Cat PE=1 SV=3	CATA_RAT	60 kDa	6.7651	11.989	8.9291	6.7769	9.5681	10.301	0.962533	0.861377
Succinate-CoA ligase subunit beta OS=Rattus norvegicus GN=Suclg2 PE=1 SV=2	F1LPV8_RAT	47 kDa	3.3826	1	3.8268	2.5413	2.6095	2.5753	0.941128	0.863323
Platelet endothelial cell adhesion molecule OS=Rattus norvegicus GN=Pecam1 PE=1 SV=1	PECA1_RAT	76 kDa	1	2.3978	3.8268	2.5413	3.4793	1.7168	1.07098	0.867585
Uromodulin OS=Rattus norvegicus GN=Umod PE=2 SV=1	UROM_RAT	71 kDa	4.5101	3.5968	5.1024	5.0827	4.3492	3.4337	0.97398	0.86816
Golgi apparatus protein 1 OS=Rattus norvegicus GN=Glg1 PE=1 SV=1	G3V8G5_RAT (+1)	134 kDa	6.7651	4.7957	7.6536	5.9298	7.8285	6.0089	1.02877	0.868934
Carboxypeptidase Q OS=Rattus norvegicus GN=Cpq PE=1 SV=1	CBPQ_RAT	52 kDa	11.275	13.188	12.756	12.707	12.178	12.018	0.99151	0.872432
Vinculin OS=Rattus norvegicus GN=Vcl PE=1 SV=1	A0A0G2K8V2_RAT (+2)	124 kDa	9.0202	8.3924	5.1024	7.624	8.6983	6.8674	1.02997	0.873545
Chaperonin subunit 8 (Theta) (Predicted), isoform CRA_a OS=Rattus norvegicus GN=Cct8 PE=1 SV=1	D4ACB8_RAT	60 kDa	1	3.5968	1	1.6942	1.7397	2.5753	1.07368	0.887454
Protein Nectin2 OS=Rattus norvegicus GN=Nectin2 PE=1 SV=1	A0A0G2KA71_RAT (+1)	51 kDa	2.255	1	1	1.6942	1.7397	1	1.04204	0.907497
Protein Aldh8a1 OS=Rattus norvegicus GN=Aldh8a1 PE=1 SV=2	D3ZXY4_RAT	53 kDa	3.3826	2.3978	3.8268	3.3884	2.6095	3.4337	0.981722	0.912423
Carboxypeptidase OS=Rattus norvegicus GN=Ctsa PE=1 SV=1	Q6AYS3_RAT	51 kDa	9.0202	5.9946	5.1024	7.624	7.8285	5.1505	1.02415	0.917308
Aldose 1-epimerase OS=Rattus norvegicus GN=Galm PE=1 SV=1	GALM_RAT	38 kDa	4.5101	4.7957	5.1024	4.2356	6.0888	4.2921	1.01446	0.917824
NADH dehydrogenase [ubiquinone] 1 beta subcomplex subunit 1 OS=Rattus norvegicus GN=Ndufb1 PE=3 SV=1	NDUB1_RAT	7 kDa	2.255	1	1	1.6942	1	1.7168	1.03666	0.918939
10 kDa heat shock protein, mitochondrial OS=Rattus norvegicus GN=Hspe1 PE=1 SV=3	CH10_RAT	11 kDa	2.255	3.5968	2.5512	1.6942	3.4793	3.4337	1.0243	0.928712
Thioredoxin reductase 1, cytoplasmic OS=Rattus norvegicus GN=Txnrd1 PE=3 SV=2	R9PXU4_RAT (+1)	55 kDa	2.255	3.5968	2.5512	3.3884	3.4793	1.7168	1.0216	0.935535
Protein Pls1 OS=Rattus norvegicus GN=Pls1 PE=1 SV=1	A0A0G2QC04_RAT	70 kDa	2.255	2.3978	2.5512	4.2356	1	1.7168	0.965075	0.936229
Rho GDP-dissociation inhibitor 1 OS=Rattus norvegicus GN=Arhgdia PE=1 SV=1	GDIR1_RAT	23 kDa	1	1	2.5512	1.6942	1	1.7168	0.969195	0.938387
Solute carrier family 12 member 1 OS=Rattus norvegicus GN=Slc12a1 PE=1 SV=1	A0A0G2K4K4_RAT (+3)	127 kDa	1	1	2.5512	1.6942	1	1.7168	0.969195	0.938387
Protein Myof OS=Rattus norvegicus GN=Myof PE=1 SV=1	A0A0G2K695_RAT (+1)	235 kDa	2.255	4.7957	6.378	5.0827	3.4793	5.1505	1.02113	0.946276
Proteasome subunit alpha type-6 OS=Rattus norvegicus GN=Psma6 PE=1 SV=1	PSA6_RAT (+1)	27 kDa	3.3826	7.1935	2.5512	5.0827	3.4793	4.2921	0.979188	0.95457
Ribonuclease 4 OS=Rattus norvegicus GN=Rnase4 PE=1 SV=1	RNAS4_RAT	17 kDa	1	1	2.5512	1	1.7397	1.7168	0.979192	0.958582
Cathepsin B OS=Rattus norvegicus GN=Ctsb PE=1 SV=2	CATB_RAT (+1)	37 kDa	6.7651	5.9946	10.205	5.9298	11.308	6.0089	1.01228	0.967975
WD repeat-containing protein 1 OS=Rattus norvegicus GN=Wdr1 PE=1 SV=3	WDR1_RAT	66 kDa	1	2.3978	1	1	1.7397	1.7168	1.01335	0.972078
Cytochrome b-c1 complex subunit Rieske, mitochondrial OS=Rattus norvegicus GN=Uqcrfs1 PE=1 SV=2	UCRI_RAT	29 kDa	5.6376	7.1935	5.1024	7.624	3.4793	6.8674	1.00207	0.993452
Dolichyl-diphosphooligosaccharide--protein glycosyltransferase subunit 1 OS=Rattus norvegicus GN=Rpn1 PE=1 SV=1	Q6P7A7_RAT (+1)	68 kDa	4.5101	2.3978	5.1024	4.2356	2.6095	5.1505	0.998776	0.996681
Glyceraldehyde-3-phosphate dehydrogenase OS=Rattus norvegicus GN=Gapdh-ps2 PE=1 SV=1	D3ZGY4_RAT	36 kDa	6.7651	1	5.1024	4.2356	4.3492	4.2921	1.00073	0.998629

## Sheet: TTEST SIGN
Identified Proteins (758)	Accession Number	Alternate ID	Molecular Weight	CON1	CON2	CON3	TS5-1	TS5-2	TS5-3	FOLD TS5/CON	TTEST
Cluster of Liver carboxylesterase B-1 OS=Rattus norvegicus PE=1 SV=1 (EST5_RAT)	EST5_RAT		62 kDa	1	1	1	22.872	16.527	18.885	19.428	0.000572531
Cluster of Histone H2A OS=Rattus norvegicus GN=LOC100910554 PE=1 SV=1 (M0RCL5_RAT)	M0RCL5_RAT [4]		14 kDa	1	1	1	16.942	11.308	7.7258	11.9919	0.0148794
Major vault protein OS=Rattus norvegicus GN=Mvp PE=1 SV=1	A0A140TAE0_RAT (+1)		97 kDa	1	3.5968	1	22.025	22.616	21.46	11.8105	2.64874e-05
ATP synthase subunit d, mitochondrial OS=Rattus norvegicus GN=Atp5h PE=1 SV=3	ATP5H_RAT		19 kDa	1	1	1	10.165	6.9586	8.5842	8.56927	0.00121786
Nicotinamide nucleotide transhydrogenase OS=Rattus norvegicus GN=Nnt PE=1 SV=1	Q5BJZ3_RAT		114 kDa	1	1	1	8.4711	8.6983	6.8674	8.01227	0.000261605
Alpha-2-macroglobulin receptor-associated protein OS=Rattus norvegicus GN=Lrpap1 PE=1 SV=2	AMRP_RAT		42 kDa	1	2.3978	1	12.707	11.308	8.5842	7.41262	0.0019238
UDP-glucose:glycoprotein glucosyltransferase 1 OS=Rattus norvegicus GN=Uggt1 PE=1 SV=2	UGGG1_RAT		176 kDa	1	1	1	5.9298	6.0888	9.4426	7.15373	0.00579653
Enoyl-CoA hydratase, mitochondrial OS=Rattus norvegicus GN=Echs1 PE=1 SV=1	ECHM_RAT		32 kDa	1	1	1	6.7769	6.9586	6.8674	6.86763	3.82939e-08
Fumarate hydratase, mitochondrial OS=Rattus norvegicus GN=Fh PE=1 SV=1	FUMH_RAT		54 kDa	1	1	1	6.7769	6.0888	4.2921	5.71927	0.00311241
Enoyl-CoA delta isomerase 1, mitochondrial OS=Rattus norvegicus GN=Eci1 PE=1 SV=1	ECI1_RAT (+1)		32 kDa	1	1	1	6.7769	5.219	4.2921	5.42933	0.00363275
Bifunctional epoxide hydrolase 2 OS=Rattus norvegicus GN=Ephx2 PE=1 SV=1	HYES_RAT		62 kDa	2.255	2.3978	1	9.3182	11.308	9.4426	5.31928	0.000481078
Acyl-Coenzyme A dehydrogenase, very long chain OS=Rattus norvegicus GN=Acadvl PE=1 SV=1	Q5M9H2_RAT		71 kDa	1	1	1	4.2356	4.3492	6.0089	4.86457	0.00252088
Protein Scin OS=Rattus norvegicus GN=Scin PE=1 SV=1	E9PU64_RAT		80 kDa	1	1	1	4.2356	5.219	4.2921	4.58223	0.000357292
Cluster of Pyruvate kinase OS=Rattus norvegicus GN=Pkm PE=1 SV=1 (A0A0G2JVG3_RAT)	A0A0G2JVG3_RAT [2]		53 kDa	1	1	1	4.2356	3.4793	6.0089	4.5746	0.00885058
Cytochrome c oxidase subunit 5B, mitochondrial OS=Rattus norvegicus GN=Cox5b PE=1 SV=2	COX5B_RAT		14 kDa	1	1	1	3.3884	6.0888	3.4337	4.30363	0.0208207
Chaperonin containing Tcp1, subunit 6A (Zeta 1) OS=Rattus norvegicus GN=Cct6a PE=1 SV=1	Q3MHS9_RAT		58 kDa	1	1	1	3.3884	6.0888	3.4337	4.30363	0.0208207
Unconventional myosin-Ic OS=Rattus norvegicus GN=Myo1c PE=1 SV=2	MYO1C_RAT		120 kDa	1	1	1	4.2356	5.219	3.4337	4.2961	0.00308839
Cluster of Histone H3 OS=Rattus norvegicus GN=Hist2h3c2 PE=1 SV=1 (D3ZJ08_RAT)	D3ZJ08_RAT [3]		15 kDa	1	1	1	4.2356	4.3492	4.2921	4.2923	5.90236e-08
Carboxylic ester hydrolase OS=Rattus norvegicus GN=Ces2g PE=1 SV=1	D3ZXQ0_RAT		63 kDa	1	1	1	4.2356	4.3492	4.2921	4.2923	5.90236e-08
Cluster of Myl9 protein OS=Rattus norvegicus GN=Myl9 PE=1 SV=1 (B0BMS8_RAT)	B0BMS8_RAT [2]		20 kDa	1	1	1	5.0827	4.3492	3.4337	4.28853	0.00232059
Protein Ugp2 OS=Rattus norvegicus GN=Ugp2 PE=1 SV=1	A0A0G2K542_RAT (+1)		57 kDa	1	2.3978	1	5.9298	5.219	6.8674	4.09664	0.00243614
Cytochrome b-c1 complex subunit 2, mitochondrial OS=Rattus norvegicus GN=Uqcrc2 PE=1 SV=2	QCR2_RAT		48 kDa	1	2.3978	2.5512	9.3182	7.8285	6.8674	4.03666	0.00225812
Cluster of Core histone macro-H2A OS=Rattus norvegicus GN=H2afy PE=1 SV=1 (A0A140TAB4_RAT)	A0A140TAB4_RAT [2]		39 kDa	1	1	1	3.3884	5.219	3.4337	4.0137	0.00749271
Protein Npepps OS=Rattus norvegicus GN=Npepps PE=1 SV=1	F1M9V7_RAT		103 kDa	1	1	1	4.2356	2.6095	5.1505	3.99853	0.0156622
Transitional endoplasmic reticulum ATPase OS=Rattus norvegicus GN=Vcp PE=1 SV=3	TERA_RAT		89 kDa	4.5101	4.7957	3.8268	17.789	18.266	14.593	3.85666	0.000461214
Nucleobindin-1 OS=Rattus norvegicus GN=Nucb1 PE=1 SV=1	NUCB1_RAT		54 kDa	1	2.3978	2.5512	7.624	6.0888	8.5842	3.74802	0.00343461
Protein Pitrm1 OS=Rattus norvegicus GN=Pitrm1 PE=1 SV=1	A0A0G2K6D5_RAT		117 kDa	1	1	1	4.2356	2.6095	4.2921	3.7124	0.0079492
Cytochrome P450 2C23 OS=Rattus norvegicus GN=Cyp2c23 PE=2 SV=2	CP2CN_RAT (+1)		56 kDa	1	2.3978	1	5.9298	4.3492	6.0089	3.70365	0.00514403
Polymerase I and transcript release factor OS=Rattus norvegicus GN=Ptrf PE=1 SV=1	G3V8L9_RAT (+1)		44 kDa	1	1	1	2.5413	4.3492	3.4337	3.4414	0.00946306
F-actin-capping protein subunit alpha-2 OS=Rattus norvegicus GN=Capza2 PE=1 SV=1	CAZA2_RAT		33 kDa	1	1	1	2.5413	4.3492	3.4337	3.4414	0.00946306
Complement component 1 Q subcomponent-binding protein, mitochondrial OS=Rattus norvegicus GN=C1qbp PE=1 SV=2	C1QBP_RAT		31 kDa	1	1	1	2.5413	3.4793	4.2921	3.43757	0.00853034
Proteasome (Prosome, macropain) 26S subunit, non-ATPase, 14 OS=Rattus norvegicus GN=Psmd14 PE=1 SV=1	Q4V8E2_RAT		35 kDa	1	1	1	2.5413	3.4793	4.2921	3.43757	0.00853034
Cluster of Ketimine reductase mu-crystallin OS=Rattus norvegicus GN=Crym PE=1 SV=1 (CRYM_RAT)	CRYM_RAT		34 kDa	1	1	1	3.3884	3.4793	3.4337	3.4338	8.10161e-08
Proteasome (Prosome, macropain) 26S subunit, non-ATPase, 7 (Predicted) OS=Rattus norvegicus GN=Psmd7 PE=1 SV=1	D4AEH3_RAT		36 kDa	1	1	1	3.3884	3.4793	3.4337	3.4338	8.10161e-08
Proteasome activator complex subunit 2 OS=Rattus norvegicus GN=Psme2 PE=2 SV=3	PSME2_RAT		27 kDa	1	1	1	3.3884	3.4793	3.4337	3.4338	8.10161e-08
Endoplasmic reticulum aminopeptidase 1 OS=Rattus norvegicus GN=Erap1 PE=2 SV=2	ERAP1_RAT (+1)		106 kDa	2.255	1	1	5.0827	4.3492	5.1505	3.42712	0.00217468
Cluster of Acyl-coenzyme A thioesterase 2, mitochondrial OS=Rattus norvegicus GN=Acot2 PE=1 SV=1 (ACOT2_RAT)	ACOT2_RAT [2]		50 kDa	1	1	1	4.2356	2.6095	3.4337	3.42627	0.00665865
Trifunctional enzyme subunit alpha, mitochondrial OS=Rattus norvegicus GN=Hadha PE=1 SV=2	ECHA_RAT		83 kDa	3.3826	1	3.8268	10.165	8.6983	8.5842	3.34342	0.0032055
Adenylate kinase 2, mitochondrial OS=Rattus norvegicus GN=Ak2 PE=1 SV=1	A0A0G2JSG6_RAT (+1)		26 kDa	3.3826	4.7957	3.8268	14.401	12.178	12.876	3.28652	0.000298642
Cluster of Sarcoplasmic/endoplasmic reticulum calcium ATPase 2 OS=Rattus norvegicus GN=Atp2a2 PE=1 SV=1 (AT2A2_RAT)	AT2A2_RAT		115 kDa	1	1	1	3.3884	3.4793	2.5753	3.14767	0.00171392
D-amino-acid oxidase OS=Rattus norvegicus GN=Dao PE=1 SV=1	A0A0G2JUK6_RAT (+1)		39 kDa	1	1	1	3.3884	2.6095	3.4337	3.14387	0.0013149
Leukotriene A(4) hydrolase OS=Rattus norvegicus GN=Lta4h PE=1 SV=1	Q499P2_RAT		69 kDa	1	1	1	3.3884	2.6095	3.4337	3.14387	0.0013149
Protein Atp6v1a OS=Rattus norvegicus GN=Atp6v1a PE=1 SV=1	D4A133_RAT		68 kDa	10.148	11.989	10.205	33.884	33.054	32.62	3.07829	5.97884e-06
Isocitrate dehydrogenase [NADP] cytoplasmic OS=Rattus norvegicus GN=Idh1 PE=1 SV=1	IDHC_RAT		47 kDa	3.3826	4.7957	3.8268	11.012	13.917	12.018	3.07761	0.000933493
V-type proton ATPase subunit B, brain isoform OS=Rattus norvegicus GN=Atp6v1b2 PE=1 SV=1	VATB2_RAT		57 kDa	10.148	9.5913	8.9291	27.108	28.704	30.903	3.02476	7.44464e-05
Cytochrome c, somatic OS=Rattus norvegicus GN=Cycs PE=1 SV=2	CYC_RAT (+1)		12 kDa	1	3.5968	3.8268	8.4711	7.8285	8.5842	2.95406	0.00423469
Stomatin-like protein 2, mitochondrial OS=Rattus norvegicus GN=Stoml2 PE=1 SV=1	STML2_RAT		38 kDa	3.3826	2.3978	5.1024	10.165	11.308	10.301	2.91965	0.00131332
Cytochrome c oxidase subunit 4 isoform 1, mitochondrial OS=Rattus norvegicus GN=Cox4i1 PE=1 SV=1	COX41_RAT		20 kDa	1	1	1	2.5413	3.4793	2.5753	2.8653	0.00371451
NADH dehydrogenase (Ubiquinone) 1 beta subcomplex, 7 (Predicted) OS=Rattus norvegicus GN=Ndufb7 PE=1 SV=1	D3ZLT1_RAT		17 kDa	1	1	1	2.5413	3.4793	2.5753	2.8653	0.00371451
Carboxylic ester hydrolase OS=Rattus norvegicus GN=Ces2h PE=1 SV=1	Q32Q55_RAT		62 kDa	1	1	1	2.5413	3.4793	2.5753	2.8653	0.00371451
Neurolysin (Metallopeptidase M3 family), isoform CRA_a OS=Rattus norvegicus GN=Nln PE=1 SV=1	A0A0G2JSY3_RAT (+2)		80 kDa	1	1	1	3.3884	1.7397	3.4337	2.85393	0.0291923
Thiosulfate sulfurtransferase OS=Rattus norvegicus GN=Tst PE=1 SV=3	THTR_RAT		33 kDa	4.5101	3.5968	2.5512	9.3182	11.308	9.4426	2.82122	0.00164884
Peroxisomal multifunctional enzyme type 2 OS=Rattus norvegicus GN=Hsd17b4 PE=1 SV=3	DHB4_RAT		79 kDa	2.255	1	2.5512	6.7769	4.3492	5.1505	2.80331	0.0152492
Cluster of Histone H2B OS=Rattus norvegicus GN=LOC102549061 PE=3 SV=1 (A0A0G2JXE0_RAT)	A0A0G2JXE0_RAT [8]		14 kDa	2.255	2.3978	1	4.2356	6.9586	4.2921	2.73958	0.0307657
60 kDa heat shock protein, mitochondrial OS=Rattus norvegicus GN=Hspd1 PE=1 SV=1	CH60_RAT		61 kDa	13.53	14.387	12.756	36.426	33.923	37.77	2.65825	5.13004e-05
Triokinase/FMN cyclase OS=Rattus norvegicus GN=Tkfc PE=1 SV=1	TKFC_RAT		59 kDa	1	1	2.5512	4.2356	4.3492	3.4337	2.64073	0.013639
Peroxiredoxin 5, isoform CRA_c OS=Rattus norvegicus GN=Prdx5 PE=1 SV=1	A0A0G2JSS8_RAT (+1)		22 kDa	2.255	1	1	3.3884	4.3492	3.4337	2.62545	0.0115768
Cluster of Fructose-bisphosphate aldolase A OS=Rattus norvegicus GN=Aldoa PE=1 SV=2 (ALDOA_RAT)	ALDOA_RAT		39 kDa	2.255	2.3978	2.5512	6.7769	7.8285	4.2921	2.6232	0.0207368
Glucosamine-6-phosphate isomerase OS=Rattus norvegicus GN=Gnpda1 PE=1 SV=2	M0RCH5_RAT		28 kDa	2.255	1	1	4.2356	4.3492	2.5753	2.62282	0.0315789
Electron transfer flavoprotein-ubiquinone oxidoreductase, mitochondrial OS=Rattus norvegicus GN=Etfdh PE=1 SV=1	ETFD_RAT (+1)		68 kDa	3.3826	3.5968	1	6.7769	7.8285	6.0089	2.58344	0.0129017
Cluster of Carboxylic ester hydrolase OS=Rattus norvegicus GN=LOC501233 PE=1 SV=1 (A0A0G2K9Y7_RAT)	A0A0G2K9Y7_RAT [3]		60 kDa	1	1	1	2.5413	3.4793	1.7168	2.57913	0.0361663
Protein Txndc5 OS=Rattus norvegicus GN=Txndc5 PE=1 SV=1	D3ZZC1_RAT		46 kDa	1	1	1	2.5413	2.6095	2.5753	2.57537	1.46201e-07
Transmembrane emp24 domain-containing protein 7 OS=Rattus norvegicus GN=Tmed7 PE=1 SV=1	TMED7_RAT		25 kDa	1	1	1	2.5413	2.6095	2.5753	2.57537	1.46201e-07
3-hydroxyisobutyrate dehydrogenase, mitochondrial OS=Rattus norvegicus GN=Hibadh PE=1 SV=3	3HIDH_RAT		35 kDa	1	1	1	2.5413	2.6095	2.5753	2.57537	1.46201e-07
Coiled-coil domain-containing protein 90B, mitochondrial OS=Rattus norvegicus GN=Ccdc90b PE=2 SV=1	CC90B_RAT		30 kDa	1	1	1	2.5413	1.7397	3.4337	2.57157	0.0325209
NADH dehydrogenase [ubiquinone] 1 alpha subcomplex subunit 8 OS=Rattus norvegicus GN=Ndufa8 PE=1 SV=1	A0A0G2JVL6_RAT		20 kDa	1	1	1	3.3884	2.6095	1.7168	2.57157	0.0312489
Profilin-1 OS=Rattus norvegicus GN=Pfn1 PE=1 SV=2	PROF1_RAT		15 kDa	1	1	1	3.3884	2.6095	1.7168	2.57157	0.0312489
Calnexin OS=Rattus norvegicus GN=Canx PE=1 SV=1	CALX_RAT		67 kDa	1	2.3978	1	2.5413	4.3492	4.2921	2.54277	0.0400291
Cluster of Dihydropyrimidinase-related protein 2 OS=Rattus norvegicus GN=Dpysl2 PE=1 SV=1 (DPYL2_RAT)	DPYL2_RAT		62 kDa	3.3826	3.5968	1	6.7769	6.0888	6.8674	2.47301	0.0106992
Glucose-6-phosphate isomerase OS=Rattus norvegicus GN=Gpi PE=1 SV=1	G6PI_RAT		63 kDa	5.6376	5.9946	5.1024	12.707	15.657	12.876	2.46436	0.00118116
Actin-related protein 3 OS=Rattus norvegicus GN=Actr3 PE=1 SV=1	A0A0G2K1C0_RAT		48 kDa	1	2.3978	2.5512	4.2356	5.219	4.2921	2.31076	0.0114738
ATPase, H+ transporting, V1 subunit D, isoform CRA_c OS=Rattus norvegicus GN=Atp6v1d PE=1 SV=1	Q6P503_RAT		28 kDa	1	1	1	1.6942	2.6095	2.5753	2.293	0.0124839
Glutamine synthetase OS=Rattus norvegicus GN=Glul PE=1 SV=3	GLNA_RAT		42 kDa	1	1	1	2.5413	2.6095	1.7168	2.2892	0.0108731
Alpha-N-acetylgalactosaminidase OS=Rattus norvegicus GN=Naga PE=2 SV=1	NAGAB_RAT		47 kDa	1	1	1	2.5413	1.7397	2.5753	2.28543	0.00925473
Annexin OS=Rattus norvegicus GN=Anxa7 PE=1 SV=1	Q6IRJ7_RAT		50 kDa	1	1	1	2.5413	1.7397	2.5753	2.28543	0.00925473
Proteasome (Prosome, macropain) 26S subunit, non-ATPase, 6 OS=Rattus norvegicus GN=Psmd6 PE=1 SV=1	Q6PCT9_RAT		46 kDa	1	1	1	2.5413	1.7397	2.5753	2.28543	0.00925473
Solute carrier family 22 member 6 OS=Rattus norvegicus GN=Slc22a6 PE=1 SV=1	S22A6_RAT		61 kDa	1	1	1	2.5413	1.7397	2.5753	2.28543	0.00925473
Proteasome subunit beta type OS=Rattus norvegicus GN=Psmb9 PE=1 SV=1	Q6MGA6_RAT		23 kDa	1	1	1	2.5413	1.7397	2.5753	2.28543	0.00925473
Protein Rdx OS=Rattus norvegicus GN=Rdx PE=1 SV=1	A0A0G2K095_RAT (+1)		45 kDa	1	1	1	2.5413	1.7397	2.5753	2.28543	0.00925473
Dipeptidyl peptidase 3 OS=Rattus norvegicus GN=Dpp3 PE=1 SV=2	DPP3_RAT		83 kDa	1	1	1	2.5413	1.7397	2.5753	2.28543	0.00925473
Cytochrome b-c1 complex subunit 1, mitochondrial OS=Rattus norvegicus GN=Uqcrc1 PE=1 SV=1	QCR1_RAT		53 kDa	11.275	10.79	12.756	27.955	27.835	23.177	2.2678	0.000937548
Lumican OS=Rattus norvegicus GN=Lum PE=1 SV=1	LUM_RAT		38 kDa	3.3826	3.5968	3.8268	8.4711	7.8285	7.7258	2.2233	7.79534e-05
MICOS complex subunit MIC60 OS=Rattus norvegicus GN=Immt PE=1 SV=1	A0A0G2JVH4_RAT		86 kDa	5.6376	5.9946	7.6536	12.707	14.787	14.593	2.18228	0.00111762
Nitrilase 1, isoform CRA_a OS=Rattus norvegicus GN=Nit1 PE=1 SV=1	F7ESM5_RAT (+1)		32 kDa	3.3826	2.3978	2.5512	5.0827	6.0888	6.8674	2.16512	0.00573204
Cluster of Guanine nucleotide-binding protein G(I)/G(S)/G(T) subunit beta-1 OS=Rattus norvegicus GN=Gnb1 PE=1 SV=4 (GBB1_RAT)	GBB1_RAT		37 kDa	1	2.3978	1	2.5413	3.4793	3.4337	2.14978	0.0389475
Prohibitin-2 OS=Rattus norvegicus GN=Phb2 PE=1 SV=1	A0A0G2KB63_RAT (+1)		33 kDa	2.255	2.3978	2.5512	5.0827	5.219	5.1505	2.14495	8.1832e-06
Gelsolin OS=Rattus norvegicus GN=Gsn PE=1 SV=1	GELS_RAT		86 kDa	5.6376	5.9946	5.1024	14.401	9.5681	11.159	2.09913	0.0132458
Apoptosis-inducing factor 1, mitochondrial OS=Rattus norvegicus GN=Aifm1 PE=1 SV=1	A0A0G2K7K2_RAT (+1)		66 kDa	4.5101	4.7957	5.1024	9.3182	9.5681	10.301	2.02574	0.000133309
Cluster of Retinal dehydrogenase 1 OS=Rattus norvegicus GN=Aldh1a1 PE=1 SV=1 (A0A0H2UHP1_RAT)	A0A0H2UHP1_RAT [2]		57 kDa	4.5101	1	3.8268	5.9298	6.9586	6.0089	2.02394	0.0471075
F-actin-capping protein subunit alpha-1 OS=Rattus norvegicus GN=Capza1 PE=1 SV=1	CAZA1_RAT		33 kDa	1	1	1	1.6942	2.6095	1.7168	2.00683	0.0288229
Aflatoxin B1 aldehyde reductase member 3 OS=Rattus norvegicus GN=Akr7a3 PE=1 SV=2	ARK73_RAT		37 kDa	1	1	1	1.6942	1.7397	2.5753	2.00307	0.0248487
Cluster of Aconitate hydratase OS=Rattus norvegicus GN=Aco1 PE=1 SV=1 (G3V6S2_RAT)	G3V6S2_RAT		98 kDa	3.3826	4.7957	3.8268	7.624	6.9586	9.4426	2.00125	0.00927366
Cytoskeleton-associated protein 4 (Predicted) OS=Rattus norvegicus GN=Ckap4 PE=1 SV=2	D3ZH41_RAT		36 kDa	1	1	1	2.5413	1.7397	1.7168	1.99927	0.0210924
NADH dehydrogenase [ubiquinone] 1 alpha subcomplex subunit 5 OS=Rattus norvegicus GN=Ndufa5 PE=1 SV=3	NDUA5_RAT		13 kDa	1	1	1	2.5413	1.7397	1.7168	1.99927	0.0210924
Protein Emc1 OS=Rattus norvegicus GN=Emc1 PE=1 SV=1	D4A994_RAT		111 kDa	1	1	1	2.5413	1.7397	1.7168	1.99927	0.0210924
Methylcrotonoyl-CoA carboxylase beta chain, mitochondrial OS=Rattus norvegicus GN=Mccc2 PE=2 SV=1	MCCB_RAT		62 kDa	4.5101	5.9946	3.8268	9.3182	8.6983	10.301	1.97589	0.00416263
Adenosylhomocysteinase OS=Rattus norvegicus GN=Ahcy PE=1 SV=3	SAHH_RAT		48 kDa	2.255	3.5968	2.5512	5.0827	4.3492	6.8674	1.9397	0.0365131
Liver carboxylesterase 4 OS=Rattus norvegicus PE=2 SV=2	EST4_RAT		62 kDa	28.188	27.575	29.339	56.756	54.799	52.364	1.92615	4.37685e-05
Protein Hykk OS=Rattus norvegicus GN=Hykk PE=1 SV=1	D3ZUX1_RAT		42 kDa	2.255	2.3978	3.8268	5.9298	4.3492	6.0089	1.92083	0.0242558
Glutathione S-transferase P OS=Rattus norvegicus GN=Gstp1 PE=1 SV=2	GSTP1_RAT		23 kDa	2.255	1	2.5512	4.2356	3.4793	3.4337	1.92012	0.0303257
Cluster of Propionyl coenzyme A carboxylase, beta polypeptide OS=Rattus norvegicus GN=Pccb PE=1 SV=1 (Q68FZ8_RAT)	Q68FZ8_RAT [2]		59 kDa	4.5101	4.7957	6.378	9.3182	10.438	10.301	1.91645	0.00213424
ATP synthase subunit beta, mitochondrial OS=Rattus norvegicus GN=Atp5b PE=1 SV=2	ATPB_RAT (+1)		56 kDa	16.913	17.984	17.858	30.496	36.533	31.762	1.87264	0.00119887
ATPase, H+ transporting, lysosomal 38kDa, V0 subunit d1 OS=Rattus norvegicus GN=Atp6v0d1 PE=1 SV=1	Q5M7T6_RAT		40 kDa	3.3826	4.7957	3.8268	6.7769	6.9586	8.5842	1.85918	0.00838637
Spectrin alpha chain, non-erythrocytic 1 OS=Rattus norvegicus GN=Sptan1 PE=1 SV=1	Q6IRK8_RAT (+1)		282 kDa	39.463	37.166	42.095	71.157	75.675	72.107	1.8441	7.23072e-05
ATPase, H+ transporting, V1 subunit E isoform 1, isoform CRA_a OS=Rattus norvegicus GN=Atp6v1e1 PE=1 SV=1	G3V7L8_RAT		26 kDa	2.255	2.3978	2.5512	4.2356	4.3492	4.2921	1.78747	3.252e-05
Cluster of Actin, cytoplasmic 1 OS=Rattus norvegicus GN=Actb PE=1 SV=1 (A0A0G2K3K2_RAT)	A0A0G2K3K2_RAT [7]		42 kDa	43.973	43.161	34.441	83.017	61.758	71.249	1.77688	0.0101323
Myosin, heavy polypeptide 9, non-muscle OS=Rattus norvegicus GN=Myh9 PE=1 SV=1	G3V6P7_RAT		226 kDa	40.591	39.564	44.646	70.31	73.066	71.249	1.71974	6.83995e-05
Programmed cell death 6-interacting protein OS=Rattus norvegicus GN=Pdcd6ip PE=1 SV=1	A0A140TAA4_RAT (+1)		96 kDa	1	1	1	1.6942	1.7397	1.7168	1.7169	6.74592e-07
3-hydroxybutyrate dehydrogenase type 2 OS=Rattus norvegicus GN=Bdh2 PE=1 SV=1	A0A0A0MXX5_RAT (+1)		28 kDa	1	1	1	1.6942	1.7397	1.7168	1.7169	6.74592e-07
Peroxisomal trans-2-enoyl-CoA reductase OS=Rattus norvegicus GN=Pecr PE=1 SV=1	A0A0G2JVG4_RAT (+1)		33 kDa	1	1	1	1.6942	1.7397	1.7168	1.7169	6.74592e-07
60S ribosomal protein L12 OS=Rattus norvegicus GN=Rpl12 PE=3 SV=1	A0A140TAC5_RAT (+2)		18 kDa	1	1	1	1.6942	1.7397	1.7168	1.7169	6.74592e-07
Galectin-3-binding protein OS=Rattus norvegicus GN=Lgals3bp PE=1 SV=2	LG3BP_RAT		64 kDa	1	1	1	1.6942	1.7397	1.7168	1.7169	6.74592e-07
Isocitrate dehydrogenase [NAD] subunit, mitochondrial OS=Rattus norvegicus GN=Idh3a PE=1 SV=2	F1LNF7_RAT (+1)		41 kDa	1	1	1	1.6942	1.7397	1.7168	1.7169	6.74592e-07
Protein Myl10 OS=Rattus norvegicus GN=Myl10 PE=4 SV=3	D3ZCI9_RAT		17 kDa	1	1	1	1.6942	1.7397	1.7168	1.7169	6.74592e-07
Profilin OS=Rattus norvegicus GN=Pfn2 PE=3 SV=1	D3ZDU5_RAT (+1)		16 kDa	1	1	1	1.6942	1.7397	1.7168	1.7169	6.74592e-07
Mitochondrial fission 1 protein OS=Rattus norvegicus GN=Fis1 PE=1 SV=1	FIS1_RAT		17 kDa	1	1	1	1.6942	1.7397	1.7168	1.7169	6.74592e-07
Neudesin OS=Rattus norvegicus GN=Nenf PE=2 SV=1	NENF_RAT		19 kDa	1	1	1	1.6942	1.7397	1.7168	1.7169	6.74592e-07
Aldehyde dehydrogenase family 16 member A1 OS=Rattus norvegicus GN=Aldh16a1 PE=2 SV=1	A16A1_RAT		85 kDa	1	1	1	1.6942	1.7397	1.7168	1.7169	6.74592e-07
Macrophage-capping protein OS=Rattus norvegicus GN=Capg PE=1 SV=1	CAPG_RAT		39 kDa	1	1	1	1.6942	1.7397	1.7168	1.7169	6.74592e-07
Voltage-dependent calcium channel subunit alpha-2/delta-1 OS=Rattus norvegicus GN=Cacna2d1 PE=1 SV=1	A0A0G2K7E5_RAT (+4)		123 kDa	1	1	1	1.6942	1.7397	1.7168	1.7169	6.74592e-07
Beta-hexosaminidase subunit alpha OS=Rattus norvegicus GN=Hexa PE=2 SV=1	HEXA_RAT		61 kDa	1	1	1	1.6942	1.7397	1.7168	1.7169	6.74592e-07
Lysosomal alpha-glucosidase OS=Rattus norvegicus GN=Gaa PE=2 SV=1	LYAG_RAT (+1)		106 kDa	1	1	1	1.6942	1.7397	1.7168	1.7169	6.74592e-07
Protein disulfide-isomerase OS=Rattus norvegicus GN=Pdia3 PE=1 SV=1	A0A0H2UHM5_RAT (+1)		57 kDa	7.8926	8.3924	6.378	12.707	13.047	12.018	1.66668	0.001744
Protein Vil1 OS=Rattus norvegicus GN=Vil1 PE=1 SV=1	B5DFA0_RAT		93 kDa	7.8926	7.1935	5.1024	9.3182	11.308	12.876	1.65947	0.0287567
3-hydroxyacyl-CoA dehydrogenase type-2 OS=Rattus norvegicus GN=Hsd17b10 PE=1 SV=1	B0BMW2_RAT (+1)		27 kDa	6.7651	3.5968	3.8268	7.624	7.8285	7.7258	1.63357	0.0426829
Protein disulfide-isomerase A6 OS=Rattus norvegicus GN=Pdia6 PE=1 SV=1	A0A0G2JSZ5_RAT (+1)		49 kDa	5.6376	3.5968	5.1024	6.7769	8.6983	7.7258	1.61828	0.0231514
Protein Dnajc13 OS=Rattus norvegicus GN=Dnajc13 PE=1 SV=2	D3ZN27_RAT		255 kDa	6.7651	4.7957	7.6536	8.4711	11.308	11.159	1.61015	0.035321
Rab GDP dissociation inhibitor beta OS=Rattus norvegicus GN=Gdi2 PE=1 SV=2	GDIB_RAT		51 kDa	5.6376	5.9946	5.1024	8.4711	8.6983	8.5842	1.53894	0.000356676
Acetyl-CoA acetyltransferase, mitochondrial OS=Rattus norvegicus GN=Acat1 PE=1 SV=1	THIL_RAT		45 kDa	5.6376	4.7957	6.378	7.624	9.5681	8.5842	1.53327	0.0145103
Tropomyosin alpha-3 chain OS=Rattus norvegicus GN=Tpm3 PE=1 SV=2	TPM3_RAT		29 kDa	3.3826	4.7957	3.8268	5.9298	5.219	6.8674	1.50071	0.0341654
Glutamate dehydrogenase 1, mitochondrial OS=Rattus norvegicus GN=Glud1 PE=1 SV=2	DHE3_RAT		61 kDa	16.913	17.984	16.583	27.108	24.355	22.319	1.43322	0.00686374
Cluster of Protein Sptbn1 OS=Rattus norvegicus GN=Sptbn1 PE=1 SV=1 (A0A0G2K8W9_RAT)	A0A0G2K8W9_RAT [2]		273 kDa	23.678	21.581	25.512	33.037	35.663	32.62	1.43166	0.0023511
Cluster of Myosin light polypeptide 6 OS=Rattus norvegicus GN=Myl6 PE=1 SV=1 (A0A0G2K6J5_RAT)	A0A0G2K6J5_RAT [2]		17 kDa	7.8926	8.3924	10.205	13.554	12.178	11.159	1.39264	0.0246465
Aminoacylase-1A OS=Rattus norvegicus GN=Acy1a PE=1 SV=1	ACY1A_RAT		46 kDa	11.275	13.188	11.48	16.942	14.787	18.027	1.3843	0.0151138
Alpha glucosidase 2 alpha neutral subunit (Predicted) OS=Rattus norvegicus GN=Ganab PE=1 SV=1	D3ZAN3_RAT		91 kDa	6.7651	7.1935	7.6536	8.4711	10.438	9.4426	1.31184	0.0226468
4-trimethylaminobutyraldehyde dehydrogenase OS=Rattus norvegicus GN=Aldh9a1 PE=1 SV=1	A0A0G2JSI1_RAT		54 kDa	6.7651	5.9946	6.378	7.624	8.6983	7.7258	1.25658	0.0160122
Cluster of ADP/ATP translocase 2 OS=Rattus norvegicus GN=Slc25a5 PE=1 SV=3 (ADT2_RAT)	ADT2_RAT [3]		33 kDa	7.8926	7.1935	6.378	8.4711	9.5681	8.5842	1.24037	0.0371304
Omega-amidase NIT2 OS=Rattus norvegicus GN=Nit2 PE=1 SV=1	NIT2_RAT		31 kDa	7.8926	7.1935	8.9291	9.3182	9.5681	9.4426	1.17962	0.0476702
Cluster of Sodium/potassium-transporting ATPase subunit alpha-1 OS=Rattus norvegicus GN=Atp1a1 PE=1 SV=1 (AT1A1_RAT)	AT1A1_RAT [3]		113 kDa	102.6	122.29	105.87	134.69	126.13	127.9	1.17523	0.0434457
Malate dehydrogenase, cytoplasmic OS=Rattus norvegicus GN=Mdh1 PE=1 SV=3	MDHC_RAT		36 kDa	13.53	13.188	14.032	15.248	14.787	15.452	1.11625	0.00736193
Cluster of Protein Myh14 OS=Rattus norvegicus GN=Myh14 PE=1 SV=1 (F1LNF0_RAT)	F1LNF0_RAT [3]		229 kDa	48.483	45.559	44.646	38.967	40.882	41.204	0.872844	0.0121639
5-oxoprolinase OS=Rattus norvegicus GN=Oplah PE=1 SV=2	OPLA_RAT		138 kDa	6.7651	5.9946	6.378	5.9298	5.219	5.1505	0.851685	0.0472052
Cluster of Peroxiredoxin 3 OS=Rattus norvegicus GN=Prdx3 PE=1 SV=1 (G3V7I0_RAT)	G3V7I0_RAT		28 kDa	14.658	14.387	15.307	12.707	13.047	12.018	0.851641	0.00576347
Calreticulin OS=Rattus norvegicus GN=Calr PE=1 SV=1	CALR_RAT		48 kDa	39.463	40.763	36.992	33.037	33.923	32.62	0.849528	0.00737634
Cluster of Major urinary protein OS=Rattus norvegicus PE=1 SV=1 (MUP_RAT)	MUP_RAT [2]		21 kDa	21.423	23.978	21.685	16.095	20.006	15.452	0.768461	0.0341609
Dihydrolipoamide S-succinyltransferase (E2 component of 2-oxo-glutarate complex), isoform CRA_a OS=Rattus norvegicus GN=Dlst PE=1 SV=1	G3V6P2_RAT (+1)		49 kDa	15.785	16.785	16.583	12.707	13.047	12.018	0.768458	0.000910163
CD166 antigen OS=Rattus norvegicus GN=Alcam PE=1 SV=1	CD166_RAT		65 kDa	6.7651	5.9946	6.378	4.2356	5.219	5.1505	0.763159	0.0175188
Protein Ndufb10 OS=Rattus norvegicus GN=Ndufb10 PE=1 SV=1	D4A0T0_RAT		21 kDa	16.913	13.188	16.583	11.86	12.178	11.159	0.753941	0.0355882
Cluster of ATP synthase subunit alpha, mitochondrial OS=Rattus norvegicus GN=Atp5a1 PE=1 SV=2 (ATPA_RAT)	ATPA_RAT [3]		60 kDa	14.658	17.984	17.858	12.707	13.047	12.018	0.74796	0.0198444
Voltage-dependent anion-selective channel protein 1 OS=Rattus norvegicus GN=Vdac1 PE=1 SV=4	VDAC1_RAT		31 kDa	23.678	25.177	24.236	17.789	18.266	18.027	0.739927	0.000159002
Sodium/potassium-transporting ATPase subunit beta-1 OS=Rattus norvegicus GN=Atp1b1 PE=1 SV=1	AT1B1_RAT		35 kDa	16.913	17.984	14.032	13.554	10.438	11.159	0.718408	0.0383306
Lysozyme f2 OS=Rattus norvegicus GN=Lyz2 PE=1 SV=1	F1M8E9_RAT (+1)		17 kDa	5.6376	5.9946	5.1024	4.2356	4.3492	3.4337	0.718183	0.0153997
Superoxide dismutase [Cu-Zn] OS=Rattus norvegicus GN=Sod1 PE=1 SV=2	SODC_RAT		16 kDa	7.8926	7.1935	8.9291	5.0827	6.9586	5.1505	0.715872	0.0458368
Granulin, isoform CRA_c OS=Rattus norvegicus GN=Grn PE=4 SV=1	G3V8V1_RAT (+1)		65 kDa	2.255	2.3978	2.5512	1.6942	1.7397	1.7168	0.714978	0.00138201
Protein Gla OS=Rattus norvegicus GN=Gla PE=1 SV=2	D3ZJF9_RAT		48 kDa	2.255	2.3978	2.5512	1.6942	1.7397	1.7168	0.714978	0.00138201
NADH dehydrogenase [ubiquinone] flavoprotein 2, mitochondrial OS=Rattus norvegicus GN=Ndufv2 PE=1 SV=2	NDUV2_RAT		27 kDa	2.255	2.3978	2.5512	1.6942	1.7397	1.7168	0.714978	0.00138201
Regucalcin OS=Rattus norvegicus GN=Rgn PE=1 SV=3	RGN_RAT		33 kDa	9.0202	8.3924	10.205	6.7769	6.9586	6.0089	0.714921	0.0123364
Proteasome subunit beta type OS=Rattus norvegicus GN=Psmb4 PE=1 SV=2	G3V8U9_RAT		26 kDa	9.0202	11.989	10.205	7.624	6.9586	6.8674	0.687187	0.0220442
Protein Mgam OS=Rattus norvegicus GN=Mgam PE=1 SV=3	D3ZTX4_RAT		205 kDa	9.0202	8.3924	7.6536	5.0827	6.0888	6.0089	0.685401	0.00673097
Ceruloplasmin OS=Rattus norvegicus GN=Cp PE=1 SV=1	A0A0G2K9I6_RAT (+1)		124 kDa	21.423	25.177	25.512	20.331	13.917	14.593	0.677294	0.0327473
Dipeptidase 1 OS=Rattus norvegicus GN=Dpep1 PE=2 SV=2	DPEP1_RAT		46 kDa	13.53	13.188	10.205	7.624	7.8285	9.4426	0.674244	0.0289888
Dihydrolipoyl dehydrogenase, mitochondrial OS=Rattus norvegicus GN=Dld PE=1 SV=1	DLDH_RAT		54 kDa	13.53	11.989	16.583	9.3182	10.438	8.5842	0.673137	0.0343189
Folate receptor 1 (Adult), isoform CRA_b OS=Rattus norvegicus GN=Folr1 PE=4 SV=1	G3V8M6_RAT		30 kDa	5.6376	7.1935	7.6536	5.0827	4.3492	4.2921	0.669963	0.0270361
Dihydrolipoyllysine-residue acetyltransferase component of pyruvate dehydrogenase complex, mitochondrial OS=Rattus norvegicus GN=Dlat PE=1 SV=3	ODP2_RAT		67 kDa	15.785	16.785	17.858	10.165	11.308	12.018	0.664135	0.00218658
Meprin A subunit beta OS=Rattus norvegicus GN=Mep1b PE=1 SV=3	MEP1B_RAT		79 kDa	5.6376	4.7957	5.1024	3.3884	4.3492	2.5753	0.663819	0.0376003
Alkaline phosphatase, tissue-nonspecific isozyme OS=Rattus norvegicus GN=Alpl PE=1 SV=2	PPBT_RAT		58 kDa	5.6376	4.7957	5.1024	3.3884	3.4793	3.4337	0.663079	0.00213157
Selenium-binding protein 1 OS=Rattus norvegicus GN=Selenbp1 PE=1 SV=2	F1LRJ9_RAT (+1)		55 kDa	10.148	10.79	14.032	7.624	7.8285	7.7258	0.662805	0.0309061
Ectonucleoside triphosphate diphosphohydrolase 5 OS=Rattus norvegicus GN=Entpd5 PE=2 SV=1	ENTP5_RAT (+1)		47 kDa	7.8926	9.5913	8.9291	5.0827	5.219	6.8674	0.650025	0.0152289
Choline dehydrogenase, mitochondrial OS=Rattus norvegicus GN=Chdh PE=1 SV=1	CHDH_RAT		66 kDa	3.3826	4.7957	3.8268	2.5413	2.6095	2.5753	0.643568	0.0269019
Nidogen-1 OS=Rattus norvegicus GN=Nid1 PE=1 SV=1	F1LM84_RAT		137 kDa	7.8926	7.1935	6.378	4.2356	5.219	4.2921	0.640451	0.00896438
Endoplasmin OS=Rattus norvegicus GN=Hsp90b1 PE=1 SV=1	A0A0A0MY09_RAT (+1)		93 kDa	22.55	21.581	17.858	14.401	11.308	13.735	0.636306	0.0117702
IQ motif containing GTPase activating protein 1 (Predicted), isoform CRA_b OS=Rattus norvegicus GN=Iqgap1 PE=1 SV=1	G3V7Q7_RAT		189 kDa	11.275	9.5913	8.9291	6.7769	6.0888	6.0089	0.633474	0.00791859
Cluster of Glutamyl aminopeptidase OS=Rattus norvegicus GN=Enpep PE=1 SV=1 (A0A0G2JTI8_RAT)	A0A0G2JTI8_RAT [2]		108 kDa	18.04	15.586	15.307	10.165	10.438	10.301	0.631557	0.00232189
Annexin A1 OS=Rattus norvegicus GN=Anxa1 PE=1 SV=2	ANXA1_RAT		39 kDa	20.295	19.183	19.134	11.86	13.917	11.159	0.630178	0.00136417
Neutral and basic amino acid transport protein rBAT OS=Rattus norvegicus GN=Slc3a1 PE=1 SV=1	SLC31_RAT		79 kDa	14.658	16.785	16.583	8.4711	10.438	11.159	0.62608	0.00469567
Calbindin OS=Rattus norvegicus GN=Calb1 PE=1 SV=2	CALB1_RAT		30 kDa	12.403	10.79	12.756	9.3182	6.9586	6.0089	0.619925	0.016914
Polyubiquitin-C OS=Rattus norvegicus GN=Ubc PE=4 SV=1	F1LML2_RAT (+5)		91 kDa	11.275	11.989	8.9291	6.7769	6.0888	6.8674	0.612961	0.0122263
Annexin OS=Rattus norvegicus GN=Anxa4 PE=1 SV=1	Q5U362_RAT		36 kDa	12.403	9.5913	10.205	7.624	6.0888	6.0089	0.612488	0.0142674
Cluster of Protein Susd2 OS=Rattus norvegicus GN=Susd2 PE=1 SV=1 (A0A0G2K0Q8_RAT)	A0A0G2K0Q8_RAT [3]		91 kDa	10.148	10.79	10.205	6.7769	6.0888	6.0089	0.606062	0.000212421
Annexin A2 OS=Rattus norvegicus GN=Anxa2 PE=1 SV=2	ANXA2_RAT		39 kDa	14.658	15.586	16.583	10.165	8.6983	9.4426	0.604478	0.000905704
Cluster of Sorbitol dehydrogenase OS=Rattus norvegicus GN=Sord PE=1 SV=4 (DHSO_RAT)	DHSO_RAT		38 kDa	5.6376	3.5968	5.1024	3.3884	2.6095	2.5753	0.597986	0.0448269
NADH-ubiquinone oxidoreductase 75 kDa subunit, mitochondrial OS=Rattus norvegicus GN=Ndufs1 PE=1 SV=1	NDUS1_RAT		79 kDa	6.7651	5.9946	6.378	2.5413	4.3492	4.2921	0.584323	0.0138656
Cubilin OS=Rattus norvegicus GN=Cubn PE=1 SV=2	CUBN_RAT (+1)		399 kDa	30.443	27.575	31.89	17.789	16.527	17.168	0.57263	0.000630124
ATP synthase subunit O, mitochondrial OS=Rattus norvegicus GN=Atp5o PE=1 SV=1	ATPO_RAT		23 kDa	3.3826	3.5968	3.8268	1	2.6095	2.5753	0.572338	0.047803
Actin-related protein 2/3 complex subunit 3 OS=Rattus norvegicus GN=Arpc3 PE=1 SV=1	B2GV73_RAT		21 kDa	3.3826	3.5968	3.8268	2.5413	1	2.5753	0.566027	0.0431918
Dipeptidyl peptidase 4 OS=Rattus norvegicus GN=Dpp4 PE=1 SV=1	A0A0G2JTX5_RAT (+2)		88 kDa	15.785	15.586	20.409	8.4711	10.438	8.5842	0.530964	0.00888562
Palmitoyl-protein thioesterase 1 OS=Rattus norvegicus GN=Ppt1 PE=1 SV=1	PPT1_RAT		34 kDa	3.3826	2.3978	2.5512	1.6942	1	1.7168	0.52943	0.0276225
Low-density lipoprotein receptor-related protein 2 OS=Rattus norvegicus GN=Lrp2 PE=1 SV=1	A0A0G2K9W7_RAT (+1)		519 kDa	158.98	153.46	132.66	72.005	84.374	78.116	0.526837	0.00132258
Neprilysin OS=Rattus norvegicus GN=Mme PE=1 SV=2	NEP_RAT		86 kDa	23.678	22.779	19.134	9.3182	12.178	12.876	0.524038	0.00413825
Annexin OS=Rattus norvegicus GN=Anxa11 PE=1 SV=1	Q5XI77_RAT		54 kDa	9.0202	8.3924	8.9291	5.0827	4.3492	4.2921	0.520999	0.000196339
Fumarylacetoacetate hydrolase domain-containing protein 2 OS=Rattus norvegicus GN=Fahd2 PE=1 SV=1	FAHD2_RAT		35 kDa	4.5101	3.5968	5.1024	1.6942	2.6095	2.5753	0.520769	0.0164415
Integrin alpha-1 OS=Rattus norvegicus GN=Itga1 PE=1 SV=1	ITA1_RAT		131 kDa	10.148	8.3924	6.378	3.3884	4.3492	5.1505	0.517212	0.0289669
Nucleobindin 2, isoform CRA_b OS=Rattus norvegicus GN=Nucb2 PE=1 SV=1	G3V8R1_RAT (+1)		50 kDa	2.255	2.3978	2.5512	1	1	1.7168	0.515936	0.0101806
Protein Nomo1 OS=Rattus norvegicus GN=Nomo1 PE=1 SV=1	D3ZSA9_RAT		133 kDa	11.275	11.989	10.205	6.7769	5.219	5.1505	0.512307	0.00184255
Succinyl-CoA:3-ketoacid coenzyme A transferase 1, mitochondrial OS=Rattus norvegicus GN=Oxct1 PE=1 SV=1	SCOT1_RAT		56 kDa	6.7651	5.9946	7.6536	3.3884	4.3492	2.5753	0.505205	0.00866636
Prenylcysteine oxidase OS=Rattus norvegicus GN=Pcyox1 PE=1 SV=1	PCYOX_RAT		56 kDa	5.6376	5.9946	8.9291	3.3884	2.6095	4.2921	0.500455	0.0409086
Integrin, alpha 6, isoform CRA_a OS=Rattus norvegicus GN=Itga6 PE=1 SV=1	G3V667_RAT		119 kDa	7.8926	11.989	7.6536	4.2356	4.3492	5.1505	0.498827	0.0328072
Protein Tgm2 OS=Rattus norvegicus GN=Tgm2 PE=1 SV=1	Q9WVJ6_RAT		77 kDa	15.785	17.984	11.48	7.624	6.9586	7.7258	0.493014	0.0165101
Cytosolic non-specific dipeptidase OS=Rattus norvegicus GN=Cndp2 PE=1 SV=1	CNDP2_RAT		53 kDa	10.148	9.5913	6.378	5.0827	4.3492	3.4337	0.492608	0.0252723
Aldehyde dehydrogenase family 6, subfamily A1, isoform CRA_b OS=Rattus norvegicus GN=Aldh6a1 PE=1 SV=1	G3V7J0_RAT (+1)		58 kDa	7.8926	7.1935	6.378	3.3884	4.3492	2.5753	0.480472	0.00527834
Retinoid-inducible serine carboxypeptidase OS=Rattus norvegicus GN=Scpep1 PE=2 SV=1	RISC_RAT		51 kDa	4.5101	2.3978	3.8268	1.6942	1.7397	1.7168	0.479818	0.0403237
Annexin OS=Rattus norvegicus GN=Anxa6 PE=1 SV=1	Q6IMZ3_RAT		76 kDa	32.698	35.968	39.543	18.636	15.657	17.168	0.47557	0.000929875
Cluster of Alanyl (Membrane) aminopeptidase OS=Rattus norvegicus GN=Anpep PE=1 SV=1 (A0A0G2JVE6_RAT)	A0A0G2JVE6_RAT [2]		109 kDa	47.356	44.36	42.095	22.872	17.397	23.177	0.474146	0.000632465
Integrin beta 1 (Fibronectin receptor beta) OS=Rattus norvegicus GN=Itgb1 PE=1 SV=1	A0A0G2JSK5_RAT		88 kDa	16.913	15.586	11.48	6.7769	6.0888	7.7258	0.468212	0.0101969
Procollagen, type VI, alpha 2, isoform CRA_a OS=Rattus norvegicus GN=Col6a2 PE=1 SV=2	F1LNH3_RAT		110 kDa	5.6376	8.3924	10.205	3.3884	3.4793	4.2921	0.460483	0.0326461
Ankyrin-3 OS=Rattus norvegicus GN=Ank3 PE=1 SV=1	A0A0G2K0J3_RAT (+2)		284 kDa	4.5101	3.5968	5.1024	1.6942	2.6095	1.7168	0.455777	0.0107601
Cluster of Tubulin alpha chain OS=Rattus norvegicus GN=LOC100909441 PE=3 SV=1 (A0A0H2UHM7_RAT)	A0A0H2UHM7_RAT [2]		50 kDa	6.7651	7.1935	5.1024	4.2356	1.7397	2.5753	0.448591	0.0226673
Integrin alpha 3 variant A OS=Rattus norvegicus GN=Itga3 PE=2 SV=1	D3ZCG9_RAT (+1)		117 kDa	3.3826	2.3978	2.5512	1	1	1.7168	0.446109	0.0166379
Filamin alpha OS=Rattus norvegicus GN=Flna PE=1 SV=1	C0JPT7_RAT		280 kDa	11.275	11.989	15.307	5.0827	5.219	6.8674	0.44513	0.00645385
Triosephosphate isomerase OS=Rattus norvegicus GN=Tpi1 PE=1 SV=2	TPIS_RAT		27 kDa	27.06	22.779	25.512	11.012	11.308	11.159	0.444307	0.000371255
Aspartoacylase OS=Rattus norvegicus GN=Aspa PE=1 SV=2	ACY2_RAT		35 kDa	3.3826	2.3978	2.5512	1.6942	1	1	0.443396	0.0157346
4-aminobutyrate aminotransferase, mitochondrial OS=Rattus norvegicus GN=Abat PE=1 SV=3	GABT_RAT		56 kDa	2.255	3.5968	2.5512	1	1	1.7168	0.442318	0.0296571
Argininosuccinate synthase OS=Rattus norvegicus GN=Ass1 PE=1 SV=1	ASSY_RAT		46 kDa	7.8926	8.3924	8.9291	5.9298	2.6095	2.5753	0.440809	0.0151046
Acylamino-acid-releasing enzyme OS=Rattus norvegicus GN=Apeh PE=1 SV=1	ACPH_RAT		81 kDa	2.255	3.5968	2.5512	1.6942	1	1	0.439629	0.0284989
5'-nucleotidase OS=Rattus norvegicus GN=Nt5e PE=1 SV=1	5NTD_RAT (+1)		64 kDa	2.255	2.3978	3.8268	1	1	1.7168	0.438323	0.0460974
Cluster of Serotransferrin OS=Rattus norvegicus GN=Tf PE=1 SV=1 (A0A0G2QC06_RAT)	A0A0G2QC06_RAT		107 kDa	13.53	17.984	17.858	6.7769	7.8285	6.8674	0.434919	0.00346148
Protein Myo6 OS=Rattus norvegicus GN=Myo6 PE=1 SV=3	D4A5I9_RAT		148 kDa	10.148	8.3924	5.1024	4.2356	2.6095	3.4337	0.434754	0.0454169
AP-2 complex subunit alpha-2 OS=Rattus norvegicus GN=Ap2a2 PE=1 SV=1	A0A0G2K943_RAT (+2)		102 kDa	4.5101	4.7957	2.5512	1.6942	1.7397	1.7168	0.434402	0.0339073
RCG61833 OS=Rattus norvegicus GN=Xdh PE=1 SV=2	F1LQS6_RAT		146 kDa	4.5101	7.1935	6.378	1.6942	2.6095	3.4337	0.427916	0.0214104
Trimethyllysine dioxygenase, mitochondrial OS=Rattus norvegicus GN=Tmlhe PE=1 SV=2	TMLH_RAT		50 kDa	5.6376	4.7957	3.8268	1.6942	2.6095	1.7168	0.422192	0.0104259
Fibrinogen beta chain OS=Rattus norvegicus GN=Fgb PE=1 SV=4	FIBB_RAT		54 kDa	2.255	2.3978	2.5512	1	1	1	0.416435	8.12131e-05
Protein Mylk OS=Rattus norvegicus GN=Mylk PE=1 SV=1	A0A0G2K0Q7_RAT (+1)		214 kDa	2.255	2.3978	2.5512	1	1	1	0.416435	8.12131e-05
Protein Itga8 OS=Rattus norvegicus GN=Itga8 PE=1 SV=1	B5DEG1_RAT		118 kDa	2.255	2.3978	2.5512	1	1	1	0.416435	8.12131e-05
Protein Hnrnpu OS=Rattus norvegicus GN=Hnrnpu PE=1 SV=1	A0A0G2JZ52_RAT (+1)		88 kDa	2.255	2.3978	2.5512	1	1	1	0.416435	8.12131e-05
40S ribosomal protein SA OS=Rattus norvegicus GN=Rpsa PE=1 SV=3	RSSA_RAT		33 kDa	2.255	2.3978	2.5512	1	1	1	0.416435	8.12131e-05
Protein L3hypdh OS=Rattus norvegicus GN=L3hypdh PE=1 SV=1	D3ZV91_RAT		38 kDa	2.255	2.3978	2.5512	1	1	1	0.416435	8.12131e-05
Agmatinase, mitochondrial OS=Rattus norvegicus GN=Agmat PE=2 SV=1	SPEB_RAT		38 kDa	6.7651	8.3924	7.6536	2.5413	4.3492	2.5753	0.414965	0.00425292
Gamma-glutamyltranspeptidase 1 OS=Rattus norvegicus GN=Ggt1 PE=1 SV=4	GGT1_RAT		62 kDa	21.423	23.978	25.512	10.165	8.6983	10.301	0.411269	0.000429286
Laminin, alpha 1 OS=Rattus norvegicus GN=Lama1 PE=1 SV=1	D4A409_RAT		338 kDa	11.275	9.5913	14.032	4.2356	3.4793	6.0089	0.393251	0.00917976
Insulin-like growth factor 2 receptor, isoform CRA_b OS=Rattus norvegicus GN=Igf2r PE=1 SV=1	G3V824_RAT		274 kDa	6.7651	7.1935	10.205	3.3884	4.3492	1.7168	0.391266	0.0209678
Proteasome subunit beta type-8 OS=Rattus norvegicus GN=Psmb8 PE=1 SV=3	PSB8_RAT		31 kDa	3.3826	3.5968	2.5512	1	1	1.7168	0.389986	0.00825866
Protein Dysf OS=Rattus norvegicus GN=Dysf PE=1 SV=1	A0A0G2K7B6_RAT (+1)		242 kDa	3.3826	2.3978	2.5512	1	1	1	0.360075	0.00436901
Chloride intracellular channel protein 4 OS=Rattus norvegicus GN=Clic4 PE=1 SV=3	CLIC4_RAT (+1)		29 kDa	3.3826	2.3978	2.5512	1	1	1	0.360075	0.00436901
Chloride intracellular channel protein 1 OS=Rattus norvegicus GN=Clic1 PE=1 SV=1	CLIC1_RAT		27 kDa	3.3826	2.3978	2.5512	1	1	1	0.360075	0.00436901
Fatty acid-binding protein, heart OS=Rattus norvegicus GN=Fabp3 PE=1 SV=2	FABPH_RAT		15 kDa	5.6376	5.9946	5.1024	1.6942	2.6095	1.7168	0.359764	0.000849985
Complement C4 (Fragment) OS=Rattus norvegicus GN=C4a PE=1 SV=4	A0A0G2JV52_RAT (+4)		151 kDa	2.255	2.3978	3.8268	1	1	1	0.35379	0.0219695
Aquaporin-1 OS=Rattus norvegicus GN=Aqp1 PE=1 SV=4	AQP1_RAT		29 kDa	2.255	2.3978	3.8268	1	1	1	0.35379	0.0219695
Syntenin-1 OS=Rattus norvegicus GN=Sdcbp PE=1 SV=1	SDCB1_RAT		32 kDa	4.5101	3.5968	2.5512	1	1	1.7168	0.34873	0.0196625
Solute carrier organic anion transporter family member OS=Rattus norvegicus GN=Slc21a4 PE=3 SV=2	A0A0A0MXT4_RAT (+1)		74 kDa	3.3826	4.7957	2.5512	1	1.7397	1	0.348544	0.0291479
Isocitrate dehydrogenase [NADP], mitochondrial OS=Rattus norvegicus GN=Idh2 PE=1 SV=2	IDHP_RAT		51 kDa	9.0202	5.9946	5.1024	1.6942	2.6095	2.5753	0.341946	0.022583
Pyruvate carboxylase, mitochondrial OS=Rattus norvegicus GN=Pc PE=1 SV=1	A0A0G2JTL5_RAT (+1)		140 kDa	4.5101	4.7957	6.378	1.6942	1.7397	1.7168	0.328409	0.00378346
Heat shock protein 75 kDa, mitochondrial OS=Rattus norvegicus GN=Trap1 PE=1 SV=1	TRAP1_RAT		80 kDa	4.5101	2.3978	2.5512	1	1	1	0.317155	0.033977
Cluster of Corticosteroid 11-beta-dehydrogenase isozyme 1 OS=Rattus norvegicus GN=Hsd11b1 PE=1 SV=1 (Q6TUH9_RAT)	Q6TUH9_RAT [2]		128 kDa	3.3826	3.5968	2.5512	1	1	1	0.314776	0.00240799
Laminin subunit beta-2 OS=Rattus norvegicus GN=Lamb2 PE=1 SV=1	LAMB2_RAT (+1)		196 kDa	12.403	8.3924	12.756	3.3884	4.3492	2.5753	0.307376	0.00652739
Glutathione peroxidase OS=Rattus norvegicus GN=Gpx3 PE=1 SV=1	A0A0G2K531_RAT (+1)		25 kDa	4.5101	8.3924	7.6536	2.5413	2.6095	1	0.29922	0.0210075
Complement C3 OS=Rattus norvegicus GN=C3 PE=1 SV=3	CO3_RAT (+2)		186 kDa	5.6376	7.1935	5.1024	1.6942	1	2.5753	0.293836	0.0055257
Stress-70 protein, mitochondrial OS=Rattus norvegicus GN=Hspa9 PE=1 SV=1	F1M953_RAT		74 kDa	4.5101	3.5968	5.1024	1	1.7397	1	0.283111	0.00328091
Protein Col6a1 OS=Rattus norvegicus GN=Col6a1 PE=1 SV=1	D3ZUL3_RAT		109 kDa	23.678	17.984	19.134	6.7769	4.3492	6.0089	0.281844	0.00150039
Cation-dependent mannose-6-phosphate receptor OS=Rattus norvegicus GN=M6pr PE=1 SV=1	MPRD_RAT		31 kDa	4.5101	3.5968	5.1024	1.6942	1	1	0.279667	0.00305433
Cluster of Eukaryotic translation initiation factor 4A1 OS=Rattus norvegicus GN=Eif4a1 PE=1 SV=1 (Q6P3V8_RAT)	Q6P3V8_RAT		46 kDa	3.3826	4.7957	2.5512	1	1	1	0.279603	0.0170639
Electron transfer flavoprotein subunit beta OS=Rattus norvegicus GN=Etfb PE=2 SV=3	ETFB_RAT		28 kDa	3.3826	3.5968	3.8268	1	1	1	0.277618	3.48493e-05
Protein Lamc1 OS=Rattus norvegicus GN=Lamc1 PE=1 SV=1	F1MAA7_RAT		177 kDa	24.805	25.177	24.236	7.624	6.0888	6.8674	0.277294	4.29685e-06
Sodium/potassium-transporting ATPase subunit gamma OS=Rattus norvegicus GN=Fxyd2 PE=2 SV=2	ATNG_RAT		7 kDa	5.6376	5.9946	5.1024	1	1	2.5753	0.273404	0.00228722
Uncharacterized protein OS=Rattus norvegicus PE=1 SV=3	F1LTJ5_RAT		263 kDa	38.336	37.166	42.095	10.165	11.308	10.301	0.270194	4.81599e-05
Protein Lamb1 OS=Rattus norvegicus GN=Lamb1 PE=1 SV=3	D3ZQN7_RAT		197 kDa	16.913	14.387	15.307	4.2356	4.3492	3.4337	0.257869	0.000129718
Tubulin alpha-4A chain OS=Rattus norvegicus GN=Tuba4a PE=1 SV=1	TBA4A_RAT		50 kDa	4.5101	4.7957	2.5512	1	1	1	0.253015	0.0138586
Versican core protein (Fragments) OS=Rattus norvegicus GN=Vcan PE=2 SV=2	CSPG2_RAT		300 kDa	4.5101	3.5968	3.8268	1	1	1	0.251389	0.000408302
60S ribosomal protein L5 OS=Rattus norvegicus GN=Rpl5 PE=1 SV=3	RL5_RAT		34 kDa	4.5101	3.5968	3.8268	1	1	1	0.251389	0.000408302
CD82 antigen OS=Rattus norvegicus GN=Cd82 PE=1 SV=1	CD82_RAT (+1)		29 kDa	4.5101	3.5968	5.1024	1	1	1	0.227113	0.00147811
Cytoplasmic dynein 1 heavy chain 1 OS=Rattus norvegicus GN=Dync1h1 PE=1 SV=1	DYHC1_RAT (+2)		532 kDa	3.3826	4.7957	5.1024	1	1	1	0.225892	0.00293886
Agrin OS=Rattus norvegicus GN=Agrn PE=1 SV=2	AGRIN_RAT (+2)		209 kDa	4.5101	5.9946	6.378	1	1	1.7168	0.220154	0.00207296
Laminin, alpha 5, isoform CRA_a OS=Rattus norvegicus GN=Lama5 PE=1 SV=2	F1MAN8_RAT		404 kDa	25.933	25.177	29.339	5.0827	4.3492	5.1505	0.181263	7.32746e-05
Leucine-rich PPR motif-containing protein, mitochondrial OS=Rattus norvegicus GN=Lrpprc PE=1 SV=1	LPPRC_RAT (+1)		157 kDa	4.5101	7.1935	5.1024	1	1	1	0.178508	0.00482096
Ectonucleotide pyrophosphatase/phosphodiesterase family member 3 OS=Rattus norvegicus GN=Enpp3 PE=1 SV=2	ENPP3_RAT		99 kDa	4.5101	4.7957	7.6536	1	1	1	0.176893	0.00976083
Fibronectin OS=Rattus norvegicus GN=Fn1 PE=1 SV=2	A0A096P6L8_RAT (+1)		272 kDa	12.403	10.79	11.48	1.6942	1	1	0.106544	3.83485e-05
Protein Tinag OS=Rattus norvegicus GN=Tinag PE=3 SV=1	A0A0G2KAE5_RAT		49 kDa	10.148	13.188	8.9291	1	1	1	0.0929797	0.00152816
Collagen alpha-1(XII) chain OS=Rattus norvegicus GN=Col12a1 PE=1 SV=1	A0A0G2KAJ7_RAT		343 kDa	11.275	15.586	14.032	1	1	1	0.0733622	0.000557583
Fibrillin 1, isoform CRA_a OS=Rattus norvegicus GN=Fbn1 PE=1 SV=1	G3V9M6_RAT		312 kDa	15.785	16.785	15.307	1	1	1	0.0626606	4.28362e-06

## Sheet: UPREGS
Identified Proteins (758)		Accession Number	Alternate ID	Molecular Weight	CON1	CON2	CON3	TS5-1	TS5-2	TS5-3	FOLD TS5/CON	TTEST
Cluster of Liver carboxylesterase B-1 OS=Rattus norvegicus PE=1 SV=1 (EST5_RAT)		EST5_RAT		62 kDa	1	1	1	22.872	16.527	18.885	19.428	0.000572531
Cluster of Histone H2A OS=Rattus norvegicus GN=LOC100910554 PE=1 SV=1 (M0RCL5_RAT)		M0RCL5_RAT [4]		14 kDa	1	1	1	16.942	11.308	7.7258	11.9919	0.0148794
Major vault protein OS=Rattus norvegicus GN=Mvp PE=1 SV=1		A0A140TAE0_RAT (+1)		97 kDa	1	3.5968	1	22.025	22.616	21.46	11.8105	2.64874e-05
ATP synthase subunit d, mitochondrial OS=Rattus norvegicus GN=Atp5h PE=1 SV=3		ATP5H_RAT		19 kDa	1	1	1	10.165	6.9586	8.5842	8.56927	0.00121786
Nicotinamide nucleotide transhydrogenase OS=Rattus norvegicus GN=Nnt PE=1 SV=1		Q5BJZ3_RAT		114 kDa	1	1	1	8.4711	8.6983	6.8674	8.01227	0.000261605
Alpha-2-macroglobulin receptor-associated protein OS=Rattus norvegicus GN=Lrpap1 PE=1 SV=2		AMRP_RAT		42 kDa	1	2.3978	1	12.707	11.308	8.5842	7.41262	0.0019238
UDP-glucose:glycoprotein glucosyltransferase 1 OS=Rattus norvegicus GN=Uggt1 PE=1 SV=2		UGGG1_RAT		176 kDa	1	1	1	5.9298	6.0888	9.4426	7.15373	0.00579653
Enoyl-CoA hydratase, mitochondrial OS=Rattus norvegicus GN=Echs1 PE=1 SV=1		ECHM_RAT		32 kDa	1	1	1	6.7769	6.9586	6.8674	6.86763	3.82939e-08
Fumarate hydratase, mitochondrial OS=Rattus norvegicus GN=Fh PE=1 SV=1		FUMH_RAT		54 kDa	1	1	1	6.7769	6.0888	4.2921	5.71927	0.00311241
Enoyl-CoA delta isomerase 1, mitochondrial OS=Rattus norvegicus GN=Eci1 PE=1 SV=1		ECI1_RAT (+1)		32 kDa	1	1	1	6.7769	5.219	4.2921	5.42933	0.00363275
Bifunctional epoxide hydrolase 2 OS=Rattus norvegicus GN=Ephx2 PE=1 SV=1		HYES_RAT		62 kDa	2.255	2.3978	1	9.3182	11.308	9.4426	5.31928	0.000481078
Acyl-Coenzyme A dehydrogenase, very long chain OS=Rattus norvegicus GN=Acadvl PE=1 SV=1		Q5M9H2_RAT		71 kDa	1	1	1	4.2356	4.3492	6.0089	4.86457	0.00252088
Protein Scin OS=Rattus norvegicus GN=Scin PE=1 SV=1		E9PU64_RAT		80 kDa	1	1	1	4.2356	5.219	4.2921	4.58223	0.000357292
Cluster of Pyruvate kinase OS=Rattus norvegicus GN=Pkm PE=1 SV=1 (A0A0G2JVG3_RAT)		A0A0G2JVG3_RAT [2]		53 kDa	1	1	1	4.2356	3.4793	6.0089	4.5746	0.00885058
Cytochrome c oxidase subunit 5B, mitochondrial OS=Rattus norvegicus GN=Cox5b PE=1 SV=2		COX5B_RAT		14 kDa	1	1	1	3.3884	6.0888	3.4337	4.30363	0.0208207
Chaperonin containing Tcp1, subunit 6A (Zeta 1) OS=Rattus norvegicus GN=Cct6a PE=1 SV=1		Q3MHS9_RAT		58 kDa	1	1	1	3.3884	6.0888	3.4337	4.30363	0.0208207
Unconventional myosin-Ic OS=Rattus norvegicus GN=Myo1c PE=1 SV=2		MYO1C_RAT		120 kDa	1	1	1	4.2356	5.219	3.4337	4.2961	0.00308839
Cluster of Histone H3 OS=Rattus norvegicus GN=Hist2h3c2 PE=1 SV=1 (D3ZJ08_RAT)		D3ZJ08_RAT [3]		15 kDa	1	1	1	4.2356	4.3492	4.2921	4.2923	5.90236e-08
Carboxylic ester hydrolase OS=Rattus norvegicus GN=Ces2g PE=1 SV=1		D3ZXQ0_RAT		63 kDa	1	1	1	4.2356	4.3492	4.2921	4.2923	5.90236e-08
Cluster of Myl9 protein OS=Rattus norvegicus GN=Myl9 PE=1 SV=1 (B0BMS8_RAT)		B0BMS8_RAT [2]		20 kDa	1	1	1	5.0827	4.3492	3.4337	4.28853	0.00232059
Protein Ugp2 OS=Rattus norvegicus GN=Ugp2 PE=1 SV=1		A0A0G2K542_RAT (+1)		57 kDa	1	2.3978	1	5.9298	5.219	6.8674	4.09664	0.00243614
Cytochrome b-c1 complex subunit 2, mitochondrial OS=Rattus norvegicus GN=Uqcrc2 PE=1 SV=2		QCR2_RAT		48 kDa	1	2.3978	2.5512	9.3182	7.8285	6.8674	4.03666	0.00225812
Cluster of Core histone macro-H2A OS=Rattus norvegicus GN=H2afy PE=1 SV=1 (A0A140TAB4_RAT)		A0A140TAB4_RAT [2]		39 kDa	1	1	1	3.3884	5.219	3.4337	4.0137	0.00749271
Protein Npepps OS=Rattus norvegicus GN=Npepps PE=1 SV=1		F1M9V7_RAT		103 kDa	1	1	1	4.2356	2.6095	5.1505	3.99853	0.0156622
Transitional endoplasmic reticulum ATPase OS=Rattus norvegicus GN=Vcp PE=1 SV=3		TERA_RAT		89 kDa	4.5101	4.7957	3.8268	17.789	18.266	14.593	3.85666	0.000461214
Nucleobindin-1 OS=Rattus norvegicus GN=Nucb1 PE=1 SV=1		NUCB1_RAT		54 kDa	1	2.3978	2.5512	7.624	6.0888	8.5842	3.74802	0.00343461
Protein Pitrm1 OS=Rattus norvegicus GN=Pitrm1 PE=1 SV=1		A0A0G2K6D5_RAT		117 kDa	1	1	1	4.2356	2.6095	4.2921	3.7124	0.0079492
Cytochrome P450 2C23 OS=Rattus norvegicus GN=Cyp2c23 PE=2 SV=2		CP2CN_RAT (+1)		56 kDa	1	2.3978	1	5.9298	4.3492	6.0089	3.70365	0.00514403
Polymerase I and transcript release factor OS=Rattus norvegicus GN=Ptrf PE=1 SV=1		G3V8L9_RAT (+1)		44 kDa	1	1	1	2.5413	4.3492	3.4337	3.4414	0.00946306
F-actin-capping protein subunit alpha-2 OS=Rattus norvegicus GN=Capza2 PE=1 SV=1		CAZA2_RAT		33 kDa	1	1	1	2.5413	4.3492	3.4337	3.4414	0.00946306
Complement component 1 Q subcomponent-binding protein, mitochondrial OS=Rattus norvegicus GN=C1qbp PE=1 SV=2		C1QBP_RAT		31 kDa	1	1	1	2.5413	3.4793	4.2921	3.43757	0.00853034
Proteasome (Prosome, macropain) 26S subunit, non-ATPase, 14 OS=Rattus norvegicus GN=Psmd14 PE=1 SV=1		Q4V8E2_RAT		35 kDa	1	1	1	2.5413	3.4793	4.2921	3.43757	0.00853034
Cluster of Ketimine reductase mu-crystallin OS=Rattus norvegicus GN=Crym PE=1 SV=1 (CRYM_RAT)		CRYM_RAT		34 kDa	1	1	1	3.3884	3.4793	3.4337	3.4338	8.10161e-08
Proteasome (Prosome, macropain) 26S subunit, non-ATPase, 7 (Predicted) OS=Rattus norvegicus GN=Psmd7 PE=1 SV=1		D4AEH3_RAT		36 kDa	1	1	1	3.3884	3.4793	3.4337	3.4338	8.10161e-08
Proteasome activator complex subunit 2 OS=Rattus norvegicus GN=Psme2 PE=2 SV=3		PSME2_RAT		27 kDa	1	1	1	3.3884	3.4793	3.4337	3.4338	8.10161e-08
Endoplasmic reticulum aminopeptidase 1 OS=Rattus norvegicus GN=Erap1 PE=2 SV=2		ERAP1_RAT (+1)		106 kDa	2.255	1	1	5.0827	4.3492	5.1505	3.42712	0.00217468
Cluster of Acyl-coenzyme A thioesterase 2, mitochondrial OS=Rattus norvegicus GN=Acot2 PE=1 SV=1 (ACOT2_RAT)		ACOT2_RAT [2]		50 kDa	1	1	1	4.2356	2.6095	3.4337	3.42627	0.00665865
Trifunctional enzyme subunit alpha, mitochondrial OS=Rattus norvegicus GN=Hadha PE=1 SV=2		ECHA_RAT		83 kDa	3.3826	1	3.8268	10.165	8.6983	8.5842	3.34342	0.0032055
Adenylate kinase 2, mitochondrial OS=Rattus norvegicus GN=Ak2 PE=1 SV=1		A0A0G2JSG6_RAT (+1)		26 kDa	3.3826	4.7957	3.8268	14.401	12.178	12.876	3.28652	0.000298642
Cluster of Sarcoplasmic/endoplasmic reticulum calcium ATPase 2 OS=Rattus norvegicus GN=Atp2a2 PE=1 SV=1 (AT2A2_RAT)		AT2A2_RAT		115 kDa	1	1	1	3.3884	3.4793	2.5753	3.14767	0.00171392
D-amino-acid oxidase OS=Rattus norvegicus GN=Dao PE=1 SV=1		A0A0G2JUK6_RAT (+1)		39 kDa	1	1	1	3.3884	2.6095	3.4337	3.14387	0.0013149
Leukotriene A(4) hydrolase OS=Rattus norvegicus GN=Lta4h PE=1 SV=1		Q499P2_RAT		69 kDa	1	1	1	3.3884	2.6095	3.4337	3.14387	0.0013149
Protein Atp6v1a OS=Rattus norvegicus GN=Atp6v1a PE=1 SV=1		D4A133_RAT		68 kDa	10.148	11.989	10.205	33.884	33.054	32.62	3.07829	5.97884e-06
Isocitrate dehydrogenase [NADP] cytoplasmic OS=Rattus norvegicus GN=Idh1 PE=1 SV=1		IDHC_RAT		47 kDa	3.3826	4.7957	3.8268	11.012	13.917	12.018	3.07761	0.000933493
V-type proton ATPase subunit B, brain isoform OS=Rattus norvegicus GN=Atp6v1b2 PE=1 SV=1		VATB2_RAT		57 kDa	10.148	9.5913	8.9291	27.108	28.704	30.903	3.02476	7.44464e-05
Cytochrome c, somatic OS=Rattus norvegicus GN=Cycs PE=1 SV=2		CYC_RAT (+1)		12 kDa	1	3.5968	3.8268	8.4711	7.8285	8.5842	2.95406	0.00423469
Stomatin-like protein 2, mitochondrial OS=Rattus norvegicus GN=Stoml2 PE=1 SV=1		STML2_RAT		38 kDa	3.3826	2.3978	5.1024	10.165	11.308	10.301	2.91965	0.00131332
Cytochrome c oxidase subunit 4 isoform 1, mitochondrial OS=Rattus norvegicus GN=Cox4i1 PE=1 SV=1		COX41_RAT		20 kDa	1	1	1	2.5413	3.4793	2.5753	2.8653	0.00371451
NADH dehydrogenase (Ubiquinone) 1 beta subcomplex, 7 (Predicted) OS=Rattus norvegicus GN=Ndufb7 PE=1 SV=1		D3ZLT1_RAT		17 kDa	1	1	1	2.5413	3.4793	2.5753	2.8653	0.00371451
Carboxylic ester hydrolase OS=Rattus norvegicus GN=Ces2h PE=1 SV=1		Q32Q55_RAT		62 kDa	1	1	1	2.5413	3.4793	2.5753	2.8653	0.00371451
Neurolysin (Metallopeptidase M3 family), isoform CRA_a OS=Rattus norvegicus GN=Nln PE=1 SV=1		A0A0G2JSY3_RAT (+2)		80 kDa	1	1	1	3.3884	1.7397	3.4337	2.85393	0.0291923
Thiosulfate sulfurtransferase OS=Rattus norvegicus GN=Tst PE=1 SV=3		THTR_RAT		33 kDa	4.5101	3.5968	2.5512	9.3182	11.308	9.4426	2.82122	0.00164884
Peroxisomal multifunctional enzyme type 2 OS=Rattus norvegicus GN=Hsd17b4 PE=1 SV=3		DHB4_RAT		79 kDa	2.255	1	2.5512	6.7769	4.3492	5.1505	2.80331	0.0152492
Cluster of Histone H2B OS=Rattus norvegicus GN=LOC102549061 PE=3 SV=1 (A0A0G2JXE0_RAT)		A0A0G2JXE0_RAT [8]		14 kDa	2.255	2.3978	1	4.2356	6.9586	4.2921	2.73958	0.0307657
60 kDa heat shock protein, mitochondrial OS=Rattus norvegicus GN=Hspd1 PE=1 SV=1		CH60_RAT		61 kDa	13.53	14.387	12.756	36.426	33.923	37.77	2.65825	5.13004e-05
Triokinase/FMN cyclase OS=Rattus norvegicus GN=Tkfc PE=1 SV=1		TKFC_RAT		59 kDa	1	1	2.5512	4.2356	4.3492	3.4337	2.64073	0.013639
Peroxiredoxin 5, isoform CRA_c OS=Rattus norvegicus GN=Prdx5 PE=1 SV=1		A0A0G2JSS8_RAT (+1)		22 kDa	2.255	1	1	3.3884	4.3492	3.4337	2.62545	0.0115768
Cluster of Fructose-bisphosphate aldolase A OS=Rattus norvegicus GN=Aldoa PE=1 SV=2 (ALDOA_RAT)		ALDOA_RAT		39 kDa	2.255	2.3978	2.5512	6.7769	7.8285	4.2921	2.6232	0.0207368
Glucosamine-6-phosphate isomerase OS=Rattus norvegicus GN=Gnpda1 PE=1 SV=2		M0RCH5_RAT		28 kDa	2.255	1	1	4.2356	4.3492	2.5753	2.62282	0.0315789
Electron transfer flavoprotein-ubiquinone oxidoreductase, mitochondrial OS=Rattus norvegicus GN=Etfdh PE=1 SV=1		ETFD_RAT (+1)		68 kDa	3.3826	3.5968	1	6.7769	7.8285	6.0089	2.58344	0.0129017
Cluster of Carboxylic ester hydrolase OS=Rattus norvegicus GN=LOC501233 PE=1 SV=1 (A0A0G2K9Y7_RAT)		A0A0G2K9Y7_RAT [3]		60 kDa	1	1	1	2.5413	3.4793	1.7168	2.57913	0.0361663
Protein Txndc5 OS=Rattus norvegicus GN=Txndc5 PE=1 SV=1		D3ZZC1_RAT		46 kDa	1	1	1	2.5413	2.6095	2.5753	2.57537	1.46201e-07
Transmembrane emp24 domain-containing protein 7 OS=Rattus norvegicus GN=Tmed7 PE=1 SV=1		TMED7_RAT		25 kDa	1	1	1	2.5413	2.6095	2.5753	2.57537	1.46201e-07
3-hydroxyisobutyrate dehydrogenase, mitochondrial OS=Rattus norvegicus GN=Hibadh PE=1 SV=3		3HIDH_RAT		35 kDa	1	1	1	2.5413	2.6095	2.5753	2.57537	1.46201e-07
Coiled-coil domain-containing protein 90B, mitochondrial OS=Rattus norvegicus GN=Ccdc90b PE=2 SV=1		CC90B_RAT		30 kDa	1	1	1	2.5413	1.7397	3.4337	2.57157	0.0325209
NADH dehydrogenase [ubiquinone] 1 alpha subcomplex subunit 8 OS=Rattus norvegicus GN=Ndufa8 PE=1 SV=1		A0A0G2JVL6_RAT		20 kDa	1	1	1	3.3884	2.6095	1.7168	2.57157	0.0312489
Profilin-1 OS=Rattus norvegicus GN=Pfn1 PE=1 SV=2		PROF1_RAT		15 kDa	1	1	1	3.3884	2.6095	1.7168	2.57157	0.0312489
Calnexin OS=Rattus norvegicus GN=Canx PE=1 SV=1		CALX_RAT		67 kDa	1	2.3978	1	2.5413	4.3492	4.2921	2.54277	0.0400291
Cluster of Dihydropyrimidinase-related protein 2 OS=Rattus norvegicus GN=Dpysl2 PE=1 SV=1 (DPYL2_RAT)		DPYL2_RAT		62 kDa	3.3826	3.5968	1	6.7769	6.0888	6.8674	2.47301	0.0106992
Glucose-6-phosphate isomerase OS=Rattus norvegicus GN=Gpi PE=1 SV=1		G6PI_RAT		63 kDa	5.6376	5.9946	5.1024	12.707	15.657	12.876	2.46436	0.00118116
Actin-related protein 3 OS=Rattus norvegicus GN=Actr3 PE=1 SV=1		A0A0G2K1C0_RAT		48 kDa	1	2.3978	2.5512	4.2356	5.219	4.2921	2.31076	0.0114738
ATPase, H+ transporting, V1 subunit D, isoform CRA_c OS=Rattus norvegicus GN=Atp6v1d PE=1 SV=1		Q6P503_RAT		28 kDa	1	1	1	1.6942	2.6095	2.5753	2.293	0.0124839
Glutamine synthetase OS=Rattus norvegicus GN=Glul PE=1 SV=3		GLNA_RAT		42 kDa	1	1	1	2.5413	2.6095	1.7168	2.2892	0.0108731
Alpha-N-acetylgalactosaminidase OS=Rattus norvegicus GN=Naga PE=2 SV=1		NAGAB_RAT		47 kDa	1	1	1	2.5413	1.7397	2.5753	2.28543	0.00925473
Annexin OS=Rattus norvegicus GN=Anxa7 PE=1 SV=1		Q6IRJ7_RAT		50 kDa	1	1	1	2.5413	1.7397	2.5753	2.28543	0.00925473
Proteasome (Prosome, macropain) 26S subunit, non-ATPase, 6 OS=Rattus norvegicus GN=Psmd6 PE=1 SV=1		Q6PCT9_RAT		46 kDa	1	1	1	2.5413	1.7397	2.5753	2.28543	0.00925473
Solute carrier family 22 member 6 OS=Rattus norvegicus GN=Slc22a6 PE=1 SV=1		S22A6_RAT		61 kDa	1	1	1	2.5413	1.7397	2.5753	2.28543	0.00925473
Proteasome subunit beta type OS=Rattus norvegicus GN=Psmb9 PE=1 SV=1		Q6MGA6_RAT		23 kDa	1	1	1	2.5413	1.7397	2.5753	2.28543	0.00925473
Protein Rdx OS=Rattus norvegicus GN=Rdx PE=1 SV=1		A0A0G2K095_RAT (+1)		45 kDa	1	1	1	2.5413	1.7397	2.5753	2.28543	0.00925473
Dipeptidyl peptidase 3 OS=Rattus norvegicus GN=Dpp3 PE=1 SV=2		DPP3_RAT		83 kDa	1	1	1	2.5413	1.7397	2.5753	2.28543	0.00925473
Cytochrome b-c1 complex subunit 1, mitochondrial OS=Rattus norvegicus GN=Uqcrc1 PE=1 SV=1		QCR1_RAT		53 kDa	11.275	10.79	12.756	27.955	27.835	23.177	2.2678	0.000937548
Lumican OS=Rattus norvegicus GN=Lum PE=1 SV=1		LUM_RAT		38 kDa	3.3826	3.5968	3.8268	8.4711	7.8285	7.7258	2.2233	7.79534e-05
MICOS complex subunit MIC60 OS=Rattus norvegicus GN=Immt PE=1 SV=1		A0A0G2JVH4_RAT		86 kDa	5.6376	5.9946	7.6536	12.707	14.787	14.593	2.18228	0.00111762
Nitrilase 1, isoform CRA_a OS=Rattus norvegicus GN=Nit1 PE=1 SV=1		F7ESM5_RAT (+1)		32 kDa	3.3826	2.3978	2.5512	5.0827	6.0888	6.8674	2.16512	0.00573204
Cluster of Guanine nucleotide-binding protein G(I)/G(S)/G(T) subunit beta-1 OS=Rattus norvegicus GN=Gnb1 PE=1 SV=4 (GBB1_RAT)		GBB1_RAT		37 kDa	1	2.3978	1	2.5413	3.4793	3.4337	2.14978	0.0389475
Prohibitin-2 OS=Rattus norvegicus GN=Phb2 PE=1 SV=1		A0A0G2KB63_RAT (+1)		33 kDa	2.255	2.3978	2.5512	5.0827	5.219	5.1505	2.14495	8.1832e-06
Gelsolin OS=Rattus norvegicus GN=Gsn PE=1 SV=1		GELS_RAT		86 kDa	5.6376	5.9946	5.1024	14.401	9.5681	11.159	2.09913	0.0132458
Apoptosis-inducing factor 1, mitochondrial OS=Rattus norvegicus GN=Aifm1 PE=1 SV=1		A0A0G2K7K2_RAT (+1)		66 kDa	4.5101	4.7957	5.1024	9.3182	9.5681	10.301	2.02574	0.000133309
Cluster of Retinal dehydrogenase 1 OS=Rattus norvegicus GN=Aldh1a1 PE=1 SV=1 (A0A0H2UHP1_RAT)		A0A0H2UHP1_RAT [2]		57 kDa	4.5101	1	3.8268	5.9298	6.9586	6.0089	2.02394	0.0471075
F-actin-capping protein subunit alpha-1 OS=Rattus norvegicus GN=Capza1 PE=1 SV=1		CAZA1_RAT		33 kDa	1	1	1	1.6942	2.6095	1.7168	2.00683	0.0288229
Aflatoxin B1 aldehyde reductase member 3 OS=Rattus norvegicus GN=Akr7a3 PE=1 SV=2		ARK73_RAT		37 kDa	1	1	1	1.6942	1.7397	2.5753	2.00307	0.0248487
Cluster of Aconitate hydratase OS=Rattus norvegicus GN=Aco1 PE=1 SV=1 (G3V6S2_RAT)		G3V6S2_RAT		98 kDa	3.3826	4.7957	3.8268	7.624	6.9586	9.4426	2.00125	0.00927366
Cytoskeleton-associated protein 4 (Predicted) OS=Rattus norvegicus GN=Ckap4 PE=1 SV=2		D3ZH41_RAT		36 kDa	1	1	1	2.5413	1.7397	1.7168	1.99927	0.0210924
NADH dehydrogenase [ubiquinone] 1 alpha subcomplex subunit 5 OS=Rattus norvegicus GN=Ndufa5 PE=1 SV=3		NDUA5_RAT		13 kDa	1	1	1	2.5413	1.7397	1.7168	1.99927	0.0210924
Protein Emc1 OS=Rattus norvegicus GN=Emc1 PE=1 SV=1		D4A994_RAT		111 kDa	1	1	1	2.5413	1.7397	1.7168	1.99927	0.0210924
Methylcrotonoyl-CoA carboxylase beta chain, mitochondrial OS=Rattus norvegicus GN=Mccc2 PE=2 SV=1		MCCB_RAT		62 kDa	4.5101	5.9946	3.8268	9.3182	8.6983	10.301	1.97589	0.00416263
Adenosylhomocysteinase OS=Rattus norvegicus GN=Ahcy PE=1 SV=3		SAHH_RAT		48 kDa	2.255	3.5968	2.5512	5.0827	4.3492	6.8674	1.9397	0.0365131
Liver carboxylesterase 4 OS=Rattus norvegicus PE=2 SV=2		EST4_RAT		62 kDa	28.188	27.575	29.339	56.756	54.799	52.364	1.92615	4.37685e-05
Protein Hykk OS=Rattus norvegicus GN=Hykk PE=1 SV=1		D3ZUX1_RAT		42 kDa	2.255	2.3978	3.8268	5.9298	4.3492	6.0089	1.92083	0.0242558
Glutathione S-transferase P OS=Rattus norvegicus GN=Gstp1 PE=1 SV=2		GSTP1_RAT		23 kDa	2.255	1	2.5512	4.2356	3.4793	3.4337	1.92012	0.0303257
Cluster of Propionyl coenzyme A carboxylase, beta polypeptide OS=Rattus norvegicus GN=Pccb PE=1 SV=1 (Q68FZ8_RAT)		Q68FZ8_RAT [2]		59 kDa	4.5101	4.7957	6.378	9.3182	10.438	10.301	1.91645	0.00213424
ATP synthase subunit beta, mitochondrial OS=Rattus norvegicus GN=Atp5b PE=1 SV=2		ATPB_RAT (+1)		56 kDa	16.913	17.984	17.858	30.496	36.533	31.762	1.87264	0.00119887
ATPase, H+ transporting, lysosomal 38kDa, V0 subunit d1 OS=Rattus norvegicus GN=Atp6v0d1 PE=1 SV=1		Q5M7T6_RAT		40 kDa	3.3826	4.7957	3.8268	6.7769	6.9586	8.5842	1.85918	0.00838637
Spectrin alpha chain, non-erythrocytic 1 OS=Rattus norvegicus GN=Sptan1 PE=1 SV=1		Q6IRK8_RAT (+1)		282 kDa	39.463	37.166	42.095	71.157	75.675	72.107	1.8441	7.23072e-05
ATPase, H+ transporting, V1 subunit E isoform 1, isoform CRA_a OS=Rattus norvegicus GN=Atp6v1e1 PE=1 SV=1		G3V7L8_RAT		26 kDa	2.255	2.3978	2.5512	4.2356	4.3492	4.2921	1.78747	3.252e-05
Cluster of Actin, cytoplasmic 1 OS=Rattus norvegicus GN=Actb PE=1 SV=1 (A0A0G2K3K2_RAT)		A0A0G2K3K2_RAT [7]		42 kDa	43.973	43.161	34.441	83.017	61.758	71.249	1.77688	0.0101323
Myosin, heavy polypeptide 9, non-muscle OS=Rattus norvegicus GN=Myh9 PE=1 SV=1		G3V6P7_RAT		226 kDa	40.591	39.564	44.646	70.31	73.066	71.249	1.71974	6.83995e-05
Programmed cell death 6-interacting protein OS=Rattus norvegicus GN=Pdcd6ip PE=1 SV=1		A0A140TAA4_RAT (+1)		96 kDa	1	1	1	1.6942	1.7397	1.7168	1.7169	6.74592e-07
3-hydroxybutyrate dehydrogenase type 2 OS=Rattus norvegicus GN=Bdh2 PE=1 SV=1		A0A0A0MXX5_RAT (+1)		28 kDa	1	1	1	1.6942	1.7397	1.7168	1.7169	6.74592e-07
Peroxisomal trans-2-enoyl-CoA reductase OS=Rattus norvegicus GN=Pecr PE=1 SV=1		A0A0G2JVG4_RAT (+1)		33 kDa	1	1	1	1.6942	1.7397	1.7168	1.7169	6.74592e-07
60S ribosomal protein L12 OS=Rattus norvegicus GN=Rpl12 PE=3 SV=1		A0A140TAC5_RAT (+2)		18 kDa	1	1	1	1.6942	1.7397	1.7168	1.7169	6.74592e-07
Galectin-3-binding protein OS=Rattus norvegicus GN=Lgals3bp PE=1 SV=2		LG3BP_RAT		64 kDa	1	1	1	1.6942	1.7397	1.7168	1.7169	6.74592e-07
Isocitrate dehydrogenase [NAD] subunit, mitochondrial OS=Rattus norvegicus GN=Idh3a PE=1 SV=2		F1LNF7_RAT (+1)		41 kDa	1	1	1	1.6942	1.7397	1.7168	1.7169	6.74592e-07
Protein Myl10 OS=Rattus norvegicus GN=Myl10 PE=4 SV=3		D3ZCI9_RAT		17 kDa	1	1	1	1.6942	1.7397	1.7168	1.7169	6.74592e-07
Profilin OS=Rattus norvegicus GN=Pfn2 PE=3 SV=1		D3ZDU5_RAT (+1)		16 kDa	1	1	1	1.6942	1.7397	1.7168	1.7169	6.74592e-07
Mitochondrial fission 1 protein OS=Rattus norvegicus GN=Fis1 PE=1 SV=1		FIS1_RAT		17 kDa	1	1	1	1.6942	1.7397	1.7168	1.7169	6.74592e-07
Neudesin OS=Rattus norvegicus GN=Nenf PE=2 SV=1		NENF_RAT		19 kDa	1	1	1	1.6942	1.7397	1.7168	1.7169	6.74592e-07
Aldehyde dehydrogenase family 16 member A1 OS=Rattus norvegicus GN=Aldh16a1 PE=2 SV=1		A16A1_RAT		85 kDa	1	1	1	1.6942	1.7397	1.7168	1.7169	6.74592e-07
Macrophage-capping protein OS=Rattus norvegicus GN=Capg PE=1 SV=1		CAPG_RAT		39 kDa	1	1	1	1.6942	1.7397	1.7168	1.7169	6.74592e-07
Voltage-dependent calcium channel subunit alpha-2/delta-1 OS=Rattus norvegicus GN=Cacna2d1 PE=1 SV=1		A0A0G2K7E5_RAT (+4)		123 kDa	1	1	1	1.6942	1.7397	1.7168	1.7169	6.74592e-07
Beta-hexosaminidase subunit alpha OS=Rattus norvegicus GN=Hexa PE=2 SV=1		HEXA_RAT		61 kDa	1	1	1	1.6942	1.7397	1.7168	1.7169	6.74592e-07
Lysosomal alpha-glucosidase OS=Rattus norvegicus GN=Gaa PE=2 SV=1		LYAG_RAT (+1)		106 kDa	1	1	1	1.6942	1.7397	1.7168	1.7169	6.74592e-07
Protein disulfide-isomerase OS=Rattus norvegicus GN=Pdia3 PE=1 SV=1		A0A0H2UHM5_RAT (+1)		57 kDa	7.8926	8.3924	6.378	12.707	13.047	12.018	1.66668	0.001744
Protein Vil1 OS=Rattus norvegicus GN=Vil1 PE=1 SV=1		B5DFA0_RAT		93 kDa	7.8926	7.1935	5.1024	9.3182	11.308	12.876	1.65947	0.0287567
3-hydroxyacyl-CoA dehydrogenase type-2 OS=Rattus norvegicus GN=Hsd17b10 PE=1 SV=1		B0BMW2_RAT (+1)		27 kDa	6.7651	3.5968	3.8268	7.624	7.8285	7.7258	1.63357	0.0426829
Protein disulfide-isomerase A6 OS=Rattus norvegicus GN=Pdia6 PE=1 SV=1		A0A0G2JSZ5_RAT (+1)		49 kDa	5.6376	3.5968	5.1024	6.7769	8.6983	7.7258	1.61828	0.0231514
Protein Dnajc13 OS=Rattus norvegicus GN=Dnajc13 PE=1 SV=2		D3ZN27_RAT		255 kDa	6.7651	4.7957	7.6536	8.4711	11.308	11.159	1.61015	0.035321
Rab GDP dissociation inhibitor beta OS=Rattus norvegicus GN=Gdi2 PE=1 SV=2		GDIB_RAT		51 kDa	5.6376	5.9946	5.1024	8.4711	8.6983	8.5842	1.53894	0.000356676
Acetyl-CoA acetyltransferase, mitochondrial OS=Rattus norvegicus GN=Acat1 PE=1 SV=1		THIL_RAT		45 kDa	5.6376	4.7957	6.378	7.624	9.5681	8.5842	1.53327	0.0145103
Tropomyosin alpha-3 chain OS=Rattus norvegicus GN=Tpm3 PE=1 SV=2		TPM3_RAT		29 kDa	3.3826	4.7957	3.8268	5.9298	5.219	6.8674	1.50071	0.0341654
Glutamate dehydrogenase 1, mitochondrial OS=Rattus norvegicus GN=Glud1 PE=1 SV=2		DHE3_RAT		61 kDa	16.913	17.984	16.583	27.108	24.355	22.319	1.43322	0.00686374
Cluster of Protein Sptbn1 OS=Rattus norvegicus GN=Sptbn1 PE=1 SV=1 (A0A0G2K8W9_RAT)		A0A0G2K8W9_RAT [2]		273 kDa	23.678	21.581	25.512	33.037	35.663	32.62	1.43166	0.0023511
Cluster of Myosin light polypeptide 6 OS=Rattus norvegicus GN=Myl6 PE=1 SV=1 (A0A0G2K6J5_RAT)		A0A0G2K6J5_RAT [2]		17 kDa	7.8926	8.3924	10.205	13.554	12.178	11.159	1.39264	0.0246465
Aminoacylase-1A OS=Rattus norvegicus GN=Acy1a PE=1 SV=1		ACY1A_RAT		46 kDa	11.275	13.188	11.48	16.942	14.787	18.027	1.3843	0.0151138
Alpha glucosidase 2 alpha neutral subunit (Predicted) OS=Rattus norvegicus GN=Ganab PE=1 SV=1		D3ZAN3_RAT		91 kDa	6.7651	7.1935	7.6536	8.4711	10.438	9.4426	1.31184	0.0226468
4-trimethylaminobutyraldehyde dehydrogenase OS=Rattus norvegicus GN=Aldh9a1 PE=1 SV=1		A0A0G2JSI1_RAT		54 kDa	6.7651	5.9946	6.378	7.624	8.6983	7.7258	1.25658	0.0160122
Cluster of ADP/ATP translocase 2 OS=Rattus norvegicus GN=Slc25a5 PE=1 SV=3 (ADT2_RAT)		ADT2_RAT [3]		33 kDa	7.8926	7.1935	6.378	8.4711	9.5681	8.5842	1.24037	0.0371304
Omega-amidase NIT2 OS=Rattus norvegicus GN=Nit2 PE=1 SV=1		NIT2_RAT		31 kDa	7.8926	7.1935	8.9291	9.3182	9.5681	9.4426	1.17962	0.0476702
Cluster of Sodium/potassium-transporting ATPase subunit alpha-1 OS=Rattus norvegicus GN=Atp1a1 PE=1 SV=1 (AT1A1_RAT)		AT1A1_RAT [3]		113 kDa	102.6	122.29	105.87	134.69	126.13	127.9	1.17523	0.0434457
Malate dehydrogenase, cytoplasmic OS=Rattus norvegicus GN=Mdh1 PE=1 SV=3		MDHC_RAT		36 kDa	13.53	13.188	14.032	15.248	14.787	15.452	1.11625	0.00736193

## Sheet: DOWNREGS
Identified Proteins (758)		Accession Number	Alternate ID	Molecular Weight	CON1	CON2	CON3	TS5-1	TS5-2	TS5-3	FOLD TS5/CON	TTEST
Cluster of Protein Myh14 OS=Rattus norvegicus GN=Myh14 PE=1 SV=1 (F1LNF0_RAT)		F1LNF0_RAT [3]		229 kDa	48.483	45.559	44.646	38.967	40.882	41.204	0.872844	0.0121639
5-oxoprolinase OS=Rattus norvegicus GN=Oplah PE=1 SV=2		OPLA_RAT		138 kDa	6.7651	5.9946	6.378	5.9298	5.219	5.1505	0.851685	0.0472052
Cluster of Peroxiredoxin 3 OS=Rattus norvegicus GN=Prdx3 PE=1 SV=1 (G3V7I0_RAT)		G3V7I0_RAT		28 kDa	14.658	14.387	15.307	12.707	13.047	12.018	0.851641	0.00576347
Calreticulin OS=Rattus norvegicus GN=Calr PE=1 SV=1		CALR_RAT		48 kDa	39.463	40.763	36.992	33.037	33.923	32.62	0.849528	0.00737634
Cluster of Major urinary protein OS=Rattus norvegicus PE=1 SV=1 (MUP_RAT)		MUP_RAT [2]		21 kDa	21.423	23.978	21.685	16.095	20.006	15.452	0.768461	0.0341609
Dihydrolipoamide S-succinyltransferase (E2 component of 2-oxo-glutarate complex), isoform CRA_a OS=Rattus norvegicus GN=Dlst PE=1 SV=1		G3V6P2_RAT (+1)		49 kDa	15.785	16.785	16.583	12.707	13.047	12.018	0.768458	0.000910163
CD166 antigen OS=Rattus norvegicus GN=Alcam PE=1 SV=1		CD166_RAT		65 kDa	6.7651	5.9946	6.378	4.2356	5.219	5.1505	0.763159	0.0175188
Protein Ndufb10 OS=Rattus norvegicus GN=Ndufb10 PE=1 SV=1		D4A0T0_RAT		21 kDa	16.913	13.188	16.583	11.86	12.178	11.159	0.753941	0.0355882
Cluster of ATP synthase subunit alpha, mitochondrial OS=Rattus norvegicus GN=Atp5a1 PE=1 SV=2 (ATPA_RAT)		ATPA_RAT [3]		60 kDa	14.658	17.984	17.858	12.707	13.047	12.018	0.74796	0.0198444
Voltage-dependent anion-selective channel protein 1 OS=Rattus norvegicus GN=Vdac1 PE=1 SV=4		VDAC1_RAT		31 kDa	23.678	25.177	24.236	17.789	18.266	18.027	0.739927	0.000159002
Sodium/potassium-transporting ATPase subunit beta-1 OS=Rattus norvegicus GN=Atp1b1 PE=1 SV=1		AT1B1_RAT		35 kDa	16.913	17.984	14.032	13.554	10.438	11.159	0.718408	0.0383306
Lysozyme f2 OS=Rattus norvegicus GN=Lyz2 PE=1 SV=1		F1M8E9_RAT (+1)		17 kDa	5.6376	5.9946	5.1024	4.2356	4.3492	3.4337	0.718183	0.0153997
Superoxide dismutase [Cu-Zn] OS=Rattus norvegicus GN=Sod1 PE=1 SV=2		SODC_RAT		16 kDa	7.8926	7.1935	8.9291	5.0827	6.9586	5.1505	0.715872	0.0458368
Granulin, isoform CRA_c OS=Rattus norvegicus GN=Grn PE=4 SV=1		G3V8V1_RAT (+1)		65 kDa	2.255	2.3978	2.5512	1.6942	1.7397	1.7168	0.714978	0.00138201
Protein Gla OS=Rattus norvegicus GN=Gla PE=1 SV=2		D3ZJF9_RAT		48 kDa	2.255	2.3978	2.5512	1.6942	1.7397	1.7168	0.714978	0.00138201
NADH dehydrogenase [ubiquinone] flavoprotein 2, mitochondrial OS=Rattus norvegicus GN=Ndufv2 PE=1 SV=2		NDUV2_RAT		27 kDa	2.255	2.3978	2.5512	1.6942	1.7397	1.7168	0.714978	0.00138201
Regucalcin OS=Rattus norvegicus GN=Rgn PE=1 SV=3		RGN_RAT		33 kDa	9.0202	8.3924	10.205	6.7769	6.9586	6.0089	0.714921	0.0123364
Proteasome subunit beta type OS=Rattus norvegicus GN=Psmb4 PE=1 SV=2		G3V8U9_RAT		26 kDa	9.0202	11.989	10.205	7.624	6.9586	6.8674	0.687187	0.0220442
Protein Mgam OS=Rattus norvegicus GN=Mgam PE=1 SV=3		D3ZTX4_RAT		205 kDa	9.0202	8.3924	7.6536	5.0827	6.0888	6.0089	0.685401	0.00673097
Ceruloplasmin OS=Rattus norvegicus GN=Cp PE=1 SV=1		A0A0G2K9I6_RAT (+1)		124 kDa	21.423	25.177	25.512	20.331	13.917	14.593	0.677294	0.0327473
Dipeptidase 1 OS=Rattus norvegicus GN=Dpep1 PE=2 SV=2		DPEP1_RAT		46 kDa	13.53	13.188	10.205	7.624	7.8285	9.4426	0.674244	0.0289888
Dihydrolipoyl dehydrogenase, mitochondrial OS=Rattus norvegicus GN=Dld PE=1 SV=1		DLDH_RAT		54 kDa	13.53	11.989	16.583	9.3182	10.438	8.5842	0.673137	0.0343189
Folate receptor 1 (Adult), isoform CRA_b OS=Rattus norvegicus GN=Folr1 PE=4 SV=1		G3V8M6_RAT		30 kDa	5.6376	7.1935	7.6536	5.0827	4.3492	4.2921	0.669963	0.0270361
Dihydrolipoyllysine-residue acetyltransferase component of pyruvate dehydrogenase complex, mitochondrial OS=Rattus norvegicus GN=Dlat PE=1 SV=3		ODP2_RAT		67 kDa	15.785	16.785	17.858	10.165	11.308	12.018	0.664135	0.00218658
Meprin A subunit beta OS=Rattus norvegicus GN=Mep1b PE=1 SV=3		MEP1B_RAT		79 kDa	5.6376	4.7957	5.1024	3.3884	4.3492	2.5753	0.663819	0.0376003
Alkaline phosphatase, tissue-nonspecific isozyme OS=Rattus norvegicus GN=Alpl PE=1 SV=2		PPBT_RAT		58 kDa	5.6376	4.7957	5.1024	3.3884	3.4793	3.4337	0.663079	0.00213157
Selenium-binding protein 1 OS=Rattus norvegicus GN=Selenbp1 PE=1 SV=2		F1LRJ9_RAT (+1)		55 kDa	10.148	10.79	14.032	7.624	7.8285	7.7258	0.662805	0.0309061
Ectonucleoside triphosphate diphosphohydrolase 5 OS=Rattus norvegicus GN=Entpd5 PE=2 SV=1		ENTP5_RAT (+1)		47 kDa	7.8926	9.5913	8.9291	5.0827	5.219	6.8674	0.650025	0.0152289
Choline dehydrogenase, mitochondrial OS=Rattus norvegicus GN=Chdh PE=1 SV=1		CHDH_RAT		66 kDa	3.3826	4.7957	3.8268	2.5413	2.6095	2.5753	0.643568	0.0269019
Nidogen-1 OS=Rattus norvegicus GN=Nid1 PE=1 SV=1		F1LM84_RAT		137 kDa	7.8926	7.1935	6.378	4.2356	5.219	4.2921	0.640451	0.00896438
Endoplasmin OS=Rattus norvegicus GN=Hsp90b1 PE=1 SV=1		A0A0A0MY09_RAT (+1)		93 kDa	22.55	21.581	17.858	14.401	11.308	13.735	0.636306	0.0117702
IQ motif containing GTPase activating protein 1 (Predicted), isoform CRA_b OS=Rattus norvegicus GN=Iqgap1 PE=1 SV=1		G3V7Q7_RAT		189 kDa	11.275	9.5913	8.9291	6.7769	6.0888	6.0089	0.633474	0.00791859
Cluster of Glutamyl aminopeptidase OS=Rattus norvegicus GN=Enpep PE=1 SV=1 (A0A0G2JTI8_RAT)		A0A0G2JTI8_RAT [2]		108 kDa	18.04	15.586	15.307	10.165	10.438	10.301	0.631557	0.00232189
Annexin A1 OS=Rattus norvegicus GN=Anxa1 PE=1 SV=2		ANXA1_RAT		39 kDa	20.295	19.183	19.134	11.86	13.917	11.159	0.630178	0.00136417
Neutral and basic amino acid transport protein rBAT OS=Rattus norvegicus GN=Slc3a1 PE=1 SV=1		SLC31_RAT		79 kDa	14.658	16.785	16.583	8.4711	10.438	11.159	0.62608	0.00469567
Calbindin OS=Rattus norvegicus GN=Calb1 PE=1 SV=2		CALB1_RAT		30 kDa	12.403	10.79	12.756	9.3182	6.9586	6.0089	0.619925	0.016914
Polyubiquitin-C OS=Rattus norvegicus GN=Ubc PE=4 SV=1		F1LML2_RAT (+5)		91 kDa	11.275	11.989	8.9291	6.7769	6.0888	6.8674	0.612961	0.0122263
Annexin OS=Rattus norvegicus GN=Anxa4 PE=1 SV=1		Q5U362_RAT		36 kDa	12.403	9.5913	10.205	7.624	6.0888	6.0089	0.612488	0.0142674
Cluster of Protein Susd2 OS=Rattus norvegicus GN=Susd2 PE=1 SV=1 (A0A0G2K0Q8_RAT)		A0A0G2K0Q8_RAT [3]		91 kDa	10.148	10.79	10.205	6.7769	6.0888	6.0089	0.606062	0.000212421
Annexin A2 OS=Rattus norvegicus GN=Anxa2 PE=1 SV=2		ANXA2_RAT		39 kDa	14.658	15.586	16.583	10.165	8.6983	9.4426	0.604478	0.000905704
Cluster of Sorbitol dehydrogenase OS=Rattus norvegicus GN=Sord PE=1 SV=4 (DHSO_RAT)		DHSO_RAT		38 kDa	5.6376	3.5968	5.1024	3.3884	2.6095	2.5753	0.597986	0.0448269
NADH-ubiquinone oxidoreductase 75 kDa subunit, mitochondrial OS=Rattus norvegicus GN=Ndufs1 PE=1 SV=1		NDUS1_RAT		79 kDa	6.7651	5.9946	6.378	2.5413	4.3492	4.2921	0.584323	0.0138656
Cubilin OS=Rattus norvegicus GN=Cubn PE=1 SV=2		CUBN_RAT (+1)		399 kDa	30.443	27.575	31.89	17.789	16.527	17.168	0.57263	0.000630124
ATP synthase subunit O, mitochondrial OS=Rattus norvegicus GN=Atp5o PE=1 SV=1		ATPO_RAT		23 kDa	3.3826	3.5968	3.8268	1	2.6095	2.5753	0.572338	0.047803
Actin-related protein 2/3 complex subunit 3 OS=Rattus norvegicus GN=Arpc3 PE=1 SV=1		B2GV73_RAT		21 kDa	3.3826	3.5968	3.8268	2.5413	1	2.5753	0.566027	0.0431918
Dipeptidyl peptidase 4 OS=Rattus norvegicus GN=Dpp4 PE=1 SV=1		A0A0G2JTX5_RAT (+2)		88 kDa	15.785	15.586	20.409	8.4711	10.438	8.5842	0.530964	0.00888562
Palmitoyl-protein thioesterase 1 OS=Rattus norvegicus GN=Ppt1 PE=1 SV=1		PPT1_RAT		34 kDa	3.3826	2.3978	2.5512	1.6942	1	1.7168	0.52943	0.0276225
Low-density lipoprotein receptor-related protein 2 OS=Rattus norvegicus GN=Lrp2 PE=1 SV=1		A0A0G2K9W7_RAT (+1)		519 kDa	158.98	153.46	132.66	72.005	84.374	78.116	0.526837	0.00132258
Neprilysin OS=Rattus norvegicus GN=Mme PE=1 SV=2		NEP_RAT		86 kDa	23.678	22.779	19.134	9.3182	12.178	12.876	0.524038	0.00413825
Annexin OS=Rattus norvegicus GN=Anxa11 PE=1 SV=1		Q5XI77_RAT		54 kDa	9.0202	8.3924	8.9291	5.0827	4.3492	4.2921	0.520999	0.000196339
Fumarylacetoacetate hydrolase domain-containing protein 2 OS=Rattus norvegicus GN=Fahd2 PE=1 SV=1		FAHD2_RAT		35 kDa	4.5101	3.5968	5.1024	1.6942	2.6095	2.5753	0.520769	0.0164415
Integrin alpha-1 OS=Rattus norvegicus GN=Itga1 PE=1 SV=1		ITA1_RAT		131 kDa	10.148	8.3924	6.378	3.3884	4.3492	5.1505	0.517212	0.0289669
Nucleobindin 2, isoform CRA_b OS=Rattus norvegicus GN=Nucb2 PE=1 SV=1		G3V8R1_RAT (+1)		50 kDa	2.255	2.3978	2.5512	1	1	1.7168	0.515936	0.0101806
Protein Nomo1 OS=Rattus norvegicus GN=Nomo1 PE=1 SV=1		D3ZSA9_RAT		133 kDa	11.275	11.989	10.205	6.7769	5.219	5.1505	0.512307	0.00184255
Succinyl-CoA:3-ketoacid coenzyme A transferase 1, mitochondrial OS=Rattus norvegicus GN=Oxct1 PE=1 SV=1		SCOT1_RAT		56 kDa	6.7651	5.9946	7.6536	3.3884	4.3492	2.5753	0.505205	0.00866636
Prenylcysteine oxidase OS=Rattus norvegicus GN=Pcyox1 PE=1 SV=1		PCYOX_RAT		56 kDa	5.6376	5.9946	8.9291	3.3884	2.6095	4.2921	0.500455	0.0409086
Integrin, alpha 6, isoform CRA_a OS=Rattus norvegicus GN=Itga6 PE=1 SV=1		G3V667_RAT		119 kDa	7.8926	11.989	7.6536	4.2356	4.3492	5.1505	0.498827	0.0328072
Protein Tgm2 OS=Rattus norvegicus GN=Tgm2 PE=1 SV=1		Q9WVJ6_RAT		77 kDa	15.785	17.984	11.48	7.624	6.9586	7.7258	0.493014	0.0165101
Cytosolic non-specific dipeptidase OS=Rattus norvegicus GN=Cndp2 PE=1 SV=1		CNDP2_RAT		53 kDa	10.148	9.5913	6.378	5.0827	4.3492	3.4337	0.492608	0.0252723
Aldehyde dehydrogenase family 6, subfamily A1, isoform CRA_b OS=Rattus norvegicus GN=Aldh6a1 PE=1 SV=1		G3V7J0_RAT (+1)		58 kDa	7.8926	7.1935	6.378	3.3884	4.3492	2.5753	0.480472	0.00527834
Retinoid-inducible serine carboxypeptidase OS=Rattus norvegicus GN=Scpep1 PE=2 SV=1		RISC_RAT		51 kDa	4.5101	2.3978	3.8268	1.6942	1.7397	1.7168	0.479818	0.0403237
Annexin OS=Rattus norvegicus GN=Anxa6 PE=1 SV=1		Q6IMZ3_RAT		76 kDa	32.698	35.968	39.543	18.636	15.657	17.168	0.47557	0.000929875
Cluster of Alanyl (Membrane) aminopeptidase OS=Rattus norvegicus GN=Anpep PE=1 SV=1 (A0A0G2JVE6_RAT)		A0A0G2JVE6_RAT [2]		109 kDa	47.356	44.36	42.095	22.872	17.397	23.177	0.474146	0.000632465
Integrin beta 1 (Fibronectin receptor beta) OS=Rattus norvegicus GN=Itgb1 PE=1 SV=1		A0A0G2JSK5_RAT		88 kDa	16.913	15.586	11.48	6.7769	6.0888	7.7258	0.468212	0.0101969
Procollagen, type VI, alpha 2, isoform CRA_a OS=Rattus norvegicus GN=Col6a2 PE=1 SV=2		F1LNH3_RAT		110 kDa	5.6376	8.3924	10.205	3.3884	3.4793	4.2921	0.460483	0.0326461
Ankyrin-3 OS=Rattus norvegicus GN=Ank3 PE=1 SV=1		A0A0G2K0J3_RAT (+2)		284 kDa	4.5101	3.5968	5.1024	1.6942	2.6095	1.7168	0.455777	0.0107601
Cluster of Tubulin alpha chain OS=Rattus norvegicus GN=LOC100909441 PE=3 SV=1 (A0A0H2UHM7_RAT)		A0A0H2UHM7_RAT [2]		50 kDa	6.7651	7.1935	5.1024	4.2356	1.7397	2.5753	0.448591	0.0226673
Integrin alpha 3 variant A OS=Rattus norvegicus GN=Itga3 PE=2 SV=1		D3ZCG9_RAT (+1)		117 kDa	3.3826	2.3978	2.5512	1	1	1.7168	0.446109	0.0166379
Filamin alpha OS=Rattus norvegicus GN=Flna PE=1 SV=1		C0JPT7_RAT		280 kDa	11.275	11.989	15.307	5.0827	5.219	6.8674	0.44513	0.00645385
Triosephosphate isomerase OS=Rattus norvegicus GN=Tpi1 PE=1 SV=2		TPIS_RAT		27 kDa	27.06	22.779	25.512	11.012	11.308	11.159	0.444307	0.000371255
Aspartoacylase OS=Rattus norvegicus GN=Aspa PE=1 SV=2		ACY2_RAT		35 kDa	3.3826	2.3978	2.5512	1.6942	1	1	0.443396	0.0157346
4-aminobutyrate aminotransferase, mitochondrial OS=Rattus norvegicus GN=Abat PE=1 SV=3		GABT_RAT		56 kDa	2.255	3.5968	2.5512	1	1	1.7168	0.442318	0.0296571
Argininosuccinate synthase OS=Rattus norvegicus GN=Ass1 PE=1 SV=1		ASSY_RAT		46 kDa	7.8926	8.3924	8.9291	5.9298	2.6095	2.5753	0.440809	0.0151046
Acylamino-acid-releasing enzyme OS=Rattus norvegicus GN=Apeh PE=1 SV=1		ACPH_RAT		81 kDa	2.255	3.5968	2.5512	1.6942	1	1	0.439629	0.0284989
5'-nucleotidase OS=Rattus norvegicus GN=Nt5e PE=1 SV=1		5NTD_RAT (+1)		64 kDa	2.255	2.3978	3.8268	1	1	1.7168	0.438323	0.0460974
Cluster of Serotransferrin OS=Rattus norvegicus GN=Tf PE=1 SV=1 (A0A0G2QC06_RAT)		A0A0G2QC06_RAT		107 kDa	13.53	17.984	17.858	6.7769	7.8285	6.8674	0.434919	0.00346148
Protein Myo6 OS=Rattus norvegicus GN=Myo6 PE=1 SV=3		D4A5I9_RAT		148 kDa	10.148	8.3924	5.1024	4.2356	2.6095	3.4337	0.434754	0.0454169
AP-2 complex subunit alpha-2 OS=Rattus norvegicus GN=Ap2a2 PE=1 SV=1		A0A0G2K943_RAT (+2)		102 kDa	4.5101	4.7957	2.5512	1.6942	1.7397	1.7168	0.434402	0.0339073
RCG61833 OS=Rattus norvegicus GN=Xdh PE=1 SV=2		F1LQS6_RAT		146 kDa	4.5101	7.1935	6.378	1.6942	2.6095	3.4337	0.427916	0.0214104
Trimethyllysine dioxygenase, mitochondrial OS=Rattus norvegicus GN=Tmlhe PE=1 SV=2		TMLH_RAT		50 kDa	5.6376	4.7957	3.8268	1.6942	2.6095	1.7168	0.422192	0.0104259
Fibrinogen beta chain OS=Rattus norvegicus GN=Fgb PE=1 SV=4		FIBB_RAT		54 kDa	2.255	2.3978	2.5512	1	1	1	0.416435	8.12131e-05
Protein Mylk OS=Rattus norvegicus GN=Mylk PE=1 SV=1		A0A0G2K0Q7_RAT (+1)		214 kDa	2.255	2.3978	2.5512	1	1	1	0.416435	8.12131e-05
Protein Itga8 OS=Rattus norvegicus GN=Itga8 PE=1 SV=1		B5DEG1_RAT		118 kDa	2.255	2.3978	2.5512	1	1	1	0.416435	8.12131e-05
Protein Hnrnpu OS=Rattus norvegicus GN=Hnrnpu PE=1 SV=1		A0A0G2JZ52_RAT (+1)		88 kDa	2.255	2.3978	2.5512	1	1	1	0.416435	8.12131e-05
40S ribosomal protein SA OS=Rattus norvegicus GN=Rpsa PE=1 SV=3		RSSA_RAT		33 kDa	2.255	2.3978	2.5512	1	1	1	0.416435	8.12131e-05
Protein L3hypdh OS=Rattus norvegicus GN=L3hypdh PE=1 SV=1		D3ZV91_RAT		38 kDa	2.255	2.3978	2.5512	1	1	1	0.416435	8.12131e-05
Agmatinase, mitochondrial OS=Rattus norvegicus GN=Agmat PE=2 SV=1		SPEB_RAT		38 kDa	6.7651	8.3924	7.6536	2.5413	4.3492	2.5753	0.414965	0.00425292
Gamma-glutamyltranspeptidase 1 OS=Rattus norvegicus GN=Ggt1 PE=1 SV=4		GGT1_RAT		62 kDa	21.423	23.978	25.512	10.165	8.6983	10.301	0.411269	0.000429286
Laminin, alpha 1 OS=Rattus norvegicus GN=Lama1 PE=1 SV=1		D4A409_RAT		338 kDa	11.275	9.5913	14.032	4.2356	3.4793	6.0089	0.393251	0.00917976
Insulin-like growth factor 2 receptor, isoform CRA_b OS=Rattus norvegicus GN=Igf2r PE=1 SV=1		G3V824_RAT		274 kDa	6.7651	7.1935	10.205	3.3884	4.3492	1.7168	0.391266	0.0209678
Proteasome subunit beta type-8 OS=Rattus norvegicus GN=Psmb8 PE=1 SV=3		PSB8_RAT		31 kDa	3.3826	3.5968	2.5512	1	1	1.7168	0.389986	0.00825866
Protein Dysf OS=Rattus norvegicus GN=Dysf PE=1 SV=1		A0A0G2K7B6_RAT (+1)		242 kDa	3.3826	2.3978	2.5512	1	1	1	0.360075	0.00436901
Chloride intracellular channel protein 4 OS=Rattus norvegicus GN=Clic4 PE=1 SV=3		CLIC4_RAT (+1)		29 kDa	3.3826	2.3978	2.5512	1	1	1	0.360075	0.00436901
Chloride intracellular channel protein 1 OS=Rattus norvegicus GN=Clic1 PE=1 SV=1		CLIC1_RAT		27 kDa	3.3826	2.3978	2.5512	1	1	1	0.360075	0.00436901
Fatty acid-binding protein, heart OS=Rattus norvegicus GN=Fabp3 PE=1 SV=2		FABPH_RAT		15 kDa	5.6376	5.9946	5.1024	1.6942	2.6095	1.7168	0.359764	0.000849985
Complement C4 (Fragment) OS=Rattus norvegicus GN=C4a PE=1 SV=4		A0A0G2JV52_RAT (+4)		151 kDa	2.255	2.3978	3.8268	1	1	1	0.35379	0.0219695
Aquaporin-1 OS=Rattus norvegicus GN=Aqp1 PE=1 SV=4		AQP1_RAT		29 kDa	2.255	2.3978	3.8268	1	1	1	0.35379	0.0219695
Syntenin-1 OS=Rattus norvegicus GN=Sdcbp PE=1 SV=1		SDCB1_RAT		32 kDa	4.5101	3.5968	2.5512	1	1	1.7168	0.34873	0.0196625
Solute carrier organic anion transporter family member OS=Rattus norvegicus GN=Slc21a4 PE=3 SV=2		A0A0A0MXT4_RAT (+1)		74 kDa	3.3826	4.7957	2.5512	1	1.7397	1	0.348544	0.0291479
Isocitrate dehydrogenase [NADP], mitochondrial OS=Rattus norvegicus GN=Idh2 PE=1 SV=2		IDHP_RAT		51 kDa	9.0202	5.9946	5.1024	1.6942	2.6095	2.5753	0.341946	0.022583
Pyruvate carboxylase, mitochondrial OS=Rattus norvegicus GN=Pc PE=1 SV=1		A0A0G2JTL5_RAT (+1)		140 kDa	4.5101	4.7957	6.378	1.6942	1.7397	1.7168	0.328409	0.00378346
Heat shock protein 75 kDa, mitochondrial OS=Rattus norvegicus GN=Trap1 PE=1 SV=1		TRAP1_RAT		80 kDa	4.5101	2.3978	2.5512	1	1	1	0.317155	0.033977
Cluster of Corticosteroid 11-beta-dehydrogenase isozyme 1 OS=Rattus norvegicus GN=Hsd11b1 PE=1 SV=1 (Q6TUH9_RAT)		Q6TUH9_RAT [2]		128 kDa	3.3826	3.5968	2.5512	1	1	1	0.314776	0.00240799
Laminin subunit beta-2 OS=Rattus norvegicus GN=Lamb2 PE=1 SV=1		LAMB2_RAT (+1)		196 kDa	12.403	8.3924	12.756	3.3884	4.3492	2.5753	0.307376	0.00652739
Glutathione peroxidase OS=Rattus norvegicus GN=Gpx3 PE=1 SV=1		A0A0G2K531_RAT (+1)		25 kDa	4.5101	8.3924	7.6536	2.5413	2.6095	1	0.29922	0.0210075
Complement C3 OS=Rattus norvegicus GN=C3 PE=1 SV=3		CO3_RAT (+2)		186 kDa	5.6376	7.1935	5.1024	1.6942	1	2.5753	0.293836	0.0055257
Stress-70 protein, mitochondrial OS=Rattus norvegicus GN=Hspa9 PE=1 SV=1		F1M953_RAT		74 kDa	4.5101	3.5968	5.1024	1	1.7397	1	0.283111	0.00328091
Protein Col6a1 OS=Rattus norvegicus GN=Col6a1 PE=1 SV=1		D3ZUL3_RAT		109 kDa	23.678	17.984	19.134	6.7769	4.3492	6.0089	0.281844	0.00150039
Cation-dependent mannose-6-phosphate receptor OS=Rattus norvegicus GN=M6pr PE=1 SV=1		MPRD_RAT		31 kDa	4.5101	3.5968	5.1024	1.6942	1	1	0.279667	0.00305433
Cluster of Eukaryotic translation initiation factor 4A1 OS=Rattus norvegicus GN=Eif4a1 PE=1 SV=1 (Q6P3V8_RAT)		Q6P3V8_RAT		46 kDa	3.3826	4.7957	2.5512	1	1	1	0.279603	0.0170639
Electron transfer flavoprotein subunit beta OS=Rattus norvegicus GN=Etfb PE=2 SV=3		ETFB_RAT		28 kDa	3.3826	3.5968	3.8268	1	1	1	0.277618	3.48493e-05
Protein Lamc1 OS=Rattus norvegicus GN=Lamc1 PE=1 SV=1		F1MAA7_RAT		177 kDa	24.805	25.177	24.236	7.624	6.0888	6.8674	0.277294	4.29685e-06
Sodium/potassium-transporting ATPase subunit gamma OS=Rattus norvegicus GN=Fxyd2 PE=2 SV=2		ATNG_RAT		7 kDa	5.6376	5.9946	5.1024	1	1	2.5753	0.273404	0.00228722
Uncharacterized protein OS=Rattus norvegicus PE=1 SV=3		F1LTJ5_RAT		263 kDa	38.336	37.166	42.095	10.165	11.308	10.301	0.270194	4.81599e-05
Protein Lamb1 OS=Rattus norvegicus GN=Lamb1 PE=1 SV=3		D3ZQN7_RAT		197 kDa	16.913	14.387	15.307	4.2356	4.3492	3.4337	0.257869	0.000129718
Tubulin alpha-4A chain OS=Rattus norvegicus GN=Tuba4a PE=1 SV=1		TBA4A_RAT		50 kDa	4.5101	4.7957	2.5512	1	1	1	0.253015	0.0138586
Versican core protein (Fragments) OS=Rattus norvegicus GN=Vcan PE=2 SV=2		CSPG2_RAT		300 kDa	4.5101	3.5968	3.8268	1	1	1	0.251389	0.000408302
60S ribosomal protein L5 OS=Rattus norvegicus GN=Rpl5 PE=1 SV=3		RL5_RAT		34 kDa	4.5101	3.5968	3.8268	1	1	1	0.251389	0.000408302
CD82 antigen OS=Rattus norvegicus GN=Cd82 PE=1 SV=1		CD82_RAT (+1)		29 kDa	4.5101	3.5968	5.1024	1	1	1	0.227113	0.00147811
Cytoplasmic dynein 1 heavy chain 1 OS=Rattus norvegicus GN=Dync1h1 PE=1 SV=1		DYHC1_RAT (+2)		532 kDa	3.3826	4.7957	5.1024	1	1	1	0.225892	0.00293886
Agrin OS=Rattus norvegicus GN=Agrn PE=1 SV=2		AGRIN_RAT (+2)		209 kDa	4.5101	5.9946	6.378	1	1	1.7168	0.220154	0.00207296
Laminin, alpha 5, isoform CRA_a OS=Rattus norvegicus GN=Lama5 PE=1 SV=2		F1MAN8_RAT		404 kDa	25.933	25.177	29.339	5.0827	4.3492	5.1505	0.181263	7.32746e-05
Leucine-rich PPR motif-containing protein, mitochondrial OS=Rattus norvegicus GN=Lrpprc PE=1 SV=1		LPPRC_RAT (+1)		157 kDa	4.5101	7.1935	5.1024	1	1	1	0.178508	0.00482096
Ectonucleotide pyrophosphatase/phosphodiesterase family member 3 OS=Rattus norvegicus GN=Enpp3 PE=1 SV=2		ENPP3_RAT		99 kDa	4.5101	4.7957	7.6536	1	1	1	0.176893	0.00976083
Fibronectin OS=Rattus norvegicus GN=Fn1 PE=1 SV=2		A0A096P6L8_RAT (+1)		272 kDa	12.403	10.79	11.48	1.6942	1	1	0.106544	3.83485e-05
Protein Tinag OS=Rattus norvegicus GN=Tinag PE=3 SV=1		A0A0G2KAE5_RAT		49 kDa	10.148	13.188	8.9291	1	1	1	0.0929797	0.00152816
Collagen alpha-1(XII) chain OS=Rattus norvegicus GN=Col12a1 PE=1 SV=1		A0A0G2KAJ7_RAT		343 kDa	11.275	15.586	14.032	1	1	1	0.0733622	0.000557583
Fibrillin 1, isoform CRA_a OS=Rattus norvegicus GN=Fbn1 PE=1 SV=1		G3V9M6_RAT		312 kDa	15.785	16.785	15.307	1	1	1	0.0626606	4.28362e-06
