# Supplementary material for: The Metalloproteinase ADAMTS5 Is Expressed by Interstitial Inflammatory Cells in IgA Nephropathy and Is Proteolytically Active on the Kidney Matrix
Source: J Immunol. 2020 Sep 11;205(8):2243–54. doi: 10.4049/jimmunol.2000448 (PMC7533710; doi:10.4049/jimmunol.2000448)
Supplement: Data Supplement [file JI_2000448.zip › JI_2000448_Supplemental_Table_3.xls]

## Sheet: Sup.Tab.3.xls
Supplemental Table 3: Shotgun LC-MS/MS proteomics analysis of 3 untreated control rat kidney explants (CON 1-3) versus 3 ADAMTS5-treated rat kidney explants (TS5 1-3). Detailed report of MS/MS identified spectra.
	Database Name: the fgcz_10116_d_rat_20170106 database
	Search Engine: Mascot
	Search Engine Set: 1 Search Engine
	Number of Proteins: 59852
	Version: 2.6.2
	Fragment Tolerance: 0.030 Da (Monoisotopic)
	Parent Tolerance: 10.0 PPM (Monoisotopic)
	Fixed Modifications: +57 on C (Carbamidomethyl)
	Variable Modifications: +16 on M (Oxidation)
	Database: fgcz_10116_d_rat_20170106 database (59852 entries)
	Digestion Enzyme: Trypsin
	Max Missed Cleavages: 2
	Scaffold: Version: Scaffold_4.8.6
	Peptide Thresholds: 95.0% minimum
	Protein Thresholds: 99.0% minimum and 2 peptides minimum
	Protein name	Protein accession numbers	Protein molecular weight (Da)	Protein identification probability	Exclusive unique peptide count	Exclusive unique spectrum count	Total spectrum count	Percentage of total spectra	Percentage sequence coverage	Peptide sequence	Previous amino acid	Next amino acid	Best Peptide identification probability	Best Mascot Ion Score	Best Mascot Identity Score	Best Mascot Homology Score	Best Mascot Delta Ion Score	Number of identified +1H spectra	Number of identified +2H spectra	Number of identified +3H spectra	Number of identified +4H spectra	Number of enzymatic termini	Calculated +1H Peptide Mass (AMU)	Median Retention Time	Total Precursor Intensity	Total TIC	Peptide start index	Peptide stop index	Other Proteins
	Purine nucleoside phosphorylase OS=Rattus norvegicus GN=Pnp PE=1 SV=1	PNPH_RAT	32301.7	1	4	5	5	0.0001	0.294	DHINLPGFCGQNPLR	R	G	0.997	65.2	30.4	17.1	65.2	0	0	1	0	2	1737.85	4625		885137	134	148
	Purine nucleoside phosphorylase OS=Rattus norvegicus GN=Pnp PE=1 SV=1	PNPH_RAT	32301.7	1	4	5	5	0.0001	0.294	ELQEGTYIMSAGPTFETVAESCLLR	R	M	0.997	88.7	28.5	18.5	88.7	0	1	1	0	2	2818.33	6145.5		6219900	186	210
	Purine nucleoside phosphorylase OS=Rattus norvegicus GN=Pnp PE=1 SV=1	PNPH_RAT	32301.7	1	4	5	5	0.0001	0.294	LTQPQAFDYNEIPNFPQSTVQGHAGR	K	L	0.988	36.5	29.6	15.3	36.5	0	0	1	0	2	2915.41	4839		1953500	42	67
	Purine nucleoside phosphorylase OS=Rattus norvegicus GN=Pnp PE=1 SV=1	PNPH_RAT	32301.7	1	4	5	5	0.0001	0.294	MLGADAVGMSTVPEVIVAR	R	H	0.997	77.6	30.9	18.9	76.6	0	1	0	0	2	1947.99	4569		1668260	211	229
	Fibrillin 1, isoform CRA_a OS=Rattus norvegicus GN=Fbn1 PE=1 SV=1	G3V9M6_RAT	311941	1	12	12	12	0.0003	0.0693	CECDMGFVPSADGK	R	A	0.997	57.4	25	16.6	57.4	0	1	0	0	2	1588.61	2446		627567	1430	1443
	Fibrillin 1, isoform CRA_a OS=Rattus norvegicus GN=Fbn1 PE=1 SV=1	G3V9M6_RAT	311941	1	12	12	12	0.0003	0.0693	CECPSGMTLDATGR	K	I	0.997	60.5	25	16.8	60.5	0	1	0	0	2	1570.63	1749		493596	936	949
	Fibrillin 1, isoform CRA_a OS=Rattus norvegicus GN=Fbn1 PE=1 SV=1	G3V9M6_RAT	311941	1	12	12	12	0.0003	0.0693	CNEGYEVAPDGR	R	T	0.997	45.4	25	15.8	45.4	0	1	0	0	2	1366.57	1750		699364	1959	1970
	Fibrillin 1, isoform CRA_a OS=Rattus norvegicus GN=Fbn1 PE=1 SV=1	G3V9M6_RAT	311941	1	12	12	12	0.0003	0.0693	DINECETPGICMNGR	K	C	0.997	58	25	16.6	58	0	1	0	0	2	1781.73	2360		1776930	614	628
	Fibrillin 1, isoform CRA_a OS=Rattus norvegicus GN=Fbn1 PE=1 SV=1	G3V9M6_RAT	311941	1	12	12	12	0.0003	0.0693	GTQCEDINECEVFPGVCK	K	N	0.997	45.4	25	15.8	45.4	0	1	0	0	2	2141.89	3887		442338	906	923
	Fibrillin 1, isoform CRA_a OS=Rattus norvegicus GN=Fbn1 PE=1 SV=1	G3V9M6_RAT	311941	1	12	12	12	0.0003	0.0693	LETCFLKYDDEECTLPIAGR	R	H	0.997	44.6	27.9	15.8	44.6	0	0	1	0	2	2430.13	4956		2284170	956	975
	Fibrillin 1, isoform CRA_a OS=Rattus norvegicus GN=Fbn1 PE=1 SV=1	G3V9M6_RAT	311941	1	12	12	12	0.0003	0.0693	NCEDMDECSIR	K	N	0.997	42.3	25	15.6	42.3	0	1	0	0	2	1444.51	1189		182230	570	580
	Fibrillin 1, isoform CRA_a OS=Rattus norvegicus GN=Fbn1 PE=1 SV=1	G3V9M6_RAT	311941	1	12	12	12	0.0003	0.0693	NCVDINECVLNSLLCDNGQCR	K	N	0.997	76	25	17.8	76	0	1	0	0	2	2553.1	5794		185549	763	783
	Fibrillin 1, isoform CRA_a OS=Rattus norvegicus GN=Fbn1 PE=1 SV=1	G3V9M6_RAT	311941	1	12	12	12	0.0003	0.0693	SECCSSLGAAWGSPCTICQVDPICGK	K	G	0.997	72.8	25	17.5	72.8	0	0	1	0	2	2900.21	5063		850936	874	899
	Fibrillin 1, isoform CRA_a OS=Rattus norvegicus GN=Fbn1 PE=1 SV=1	G3V9M6_RAT	311941	1	12	12	12	0.0003	0.0693	TCVDINECVLDPGK	R	C	0.997	67.3	27	17.2	67.3	0	1	0	0	2	1619.74	3775		1408520	1971	1984
	Fibrillin 1, isoform CRA_a OS=Rattus norvegicus GN=Fbn1 PE=1 SV=1	G3V9M6_RAT	311941	1	12	12	12	0.0003	0.0693	TGCTDINECEIGAHNCGR	K	H	0.997	63.6	25	17	63.6	0	1	0	0	2	2063.83	1958		332523	1319	1336
	Fibrillin 1, isoform CRA_a OS=Rattus norvegicus GN=Fbn1 PE=1 SV=1	G3V9M6_RAT	311941	1	12	12	12	0.0003	0.0693	TNADQTMCLDINECER	K	D	0.997	62.6	25	16.9	62.6	0	1	0	0	2	1985.8	2525		343151	1883	1898
	Adenylyl cyclase-associated protein 1 OS=Rattus norvegicus GN=Cap1 PE=1 SV=3	CAP1_RAT	51588.9	1	3	3	3	0.0001	0.097	NSLDCEIVSAK	K	S	0.997	51.5	29.8	22.1	45.5	0	1	0	0	2	1235.59	2718		1937610	422	432
	Adenylyl cyclase-associated protein 1 OS=Rattus norvegicus GN=Cap1 PE=1 SV=3	CAP1_RAT	51588.9	1	3	3	3	0.0001	0.097	SSEMNVLIPTEGGDFNEFPVPEQFK	K	T	0.997	55.4	28.4	16.5	55.4	0	0	1	0	2	2827.31	6159		2628470	433	457
	Adenylyl cyclase-associated protein 1 OS=Rattus norvegicus GN=Cap1 PE=1 SV=3	CAP1_RAT	51588.9	1	3	3	3	0.0001	0.097	TDGCHAYLSK	K	N	0.996	48.6	25	16	48.6	0	1	0	0	2	1151.52	1108		671621	412	421
	Aflatoxin B1 aldehyde reductase member 2 OS=Rattus norvegicus GN=Akr7a2 PE=1 SV=1	A0A0A0MXY9_RAT,A0A0G2K3V2_RAT,ARK72_RAT	40675.6	1	2	2	2	0.0001	0.115	EHHFEAIALVEK	K	A	0.997	43.3	30.9	24.2	34.9	0	0	1	0	2	1422.74	3335		2599090	275	286
	Aflatoxin B1 aldehyde reductase member 2 OS=Rattus norvegicus GN=Akr7a2 PE=1 SV=1	A0A0A0MXY9_RAT,A0A0G2K3V2_RAT,ARK72_RAT	40675.6	1	2	2	2	0.0001	0.115	VDLFYLHAPDHGTPIVETLQACQQLHQEGK	R	F	0.981	35.4	29.1	15.2	35.4	0	0	0	0	2	3444.7	5388		3619830	143	172
	Succinyl-CoA:3-ketoacid coenzyme A transferase 1, mitochondrial OS=Rattus norvegicus GN=Oxct1 PE=1 SV=1	SCOT1_RAT	56205.4	1	4	5	6	0.0002	0.15	ETVTVLPGASFFSSDESFAMIR	K	G	0.997	41.3	29.2	15.6	41.3	0	1	1	0	2	2407.15	6400.5		5215360	369	390
	Succinyl-CoA:3-ketoacid coenzyme A transferase 1, mitochondrial OS=Rattus norvegicus GN=Oxct1 PE=1 SV=1	SCOT1_RAT	56205.4	1	4	5	6	0.0002	0.15	GMGGAMDLVSSSK	K	T	0.997	61.6	25.2	16.9	61.6	0	2	0	0	2	1271.56	1551		4384670	422	434
	Succinyl-CoA:3-ketoacid coenzyme A transferase 1, mitochondrial OS=Rattus norvegicus GN=Oxct1 PE=1 SV=1	SCOT1_RAT	56205.4	1	4	5	6	0.0002	0.15	GQHFILEEAITGDFALVK	R	A	0.997	60.4	30.8	16.8	60.4	0	0	1	0	2	1988.05	6330		843011	194	211
	Succinyl-CoA:3-ketoacid coenzyme A transferase 1, mitochondrial OS=Rattus norvegicus GN=Oxct1 PE=1 SV=1	SCOT1_RAT	56205.4	1	4	5	6	0.0002	0.15	TGVKDLTAVSNNAGVDNFGLGLLLR	K	S	0.997	50.3	27.6	16.1	50.3	0	0	1	0	2	2544.38	6409		793935	80	104
	Rab GDP dissociation inhibitor beta OS=Rattus norvegicus GN=Gdi2 PE=1 SV=2	GDIB_RAT	50539.1	1	2	2	4	0.0001	0.119	NTNDANSCQIIIPQNQVNR	K	K	0.997	81.9	29.7	24.3	75.7	0	1	1	0	2	2199.06	3148		1605840	310	328	GDIA_RAT
	Rab GDP dissociation inhibitor beta OS=Rattus norvegicus GN=Gdi2 PE=1 SV=2	GDIB_RAT	50539.1	1	2	2	4	0.0001	0.119	SDIYVCMISFAHNVAAQGK	K	Y	0.954	33.7	29.3	15.1	33.7	0	0	1	0	2	2111	6031		584918	330	348
	Rab GDP dissociation inhibitor beta OS=Rattus norvegicus GN=Gdi2 PE=1 SV=2	GDIB_RAT	50539.1	1	2	2	4	0.0001	0.119	TDDYLDQPCCETINR	R	I	0.997	64.6	25	17.5	64.2	0	1	0	0	2	1899.79	3007		1068380	194	208
	78 kDa glucose-regulated protein OS=Rattus norvegicus GN=Hspa5 PE=1 SV=1	GRP78_RAT	72348.5	1	17	27	42	0.0012	0.269	AVEEKIEWLESHQDADIEDFK	K	A	0.997	55.7	29.2	16.5	55.7	0	0	1	1	2	2531.19	4635.5		7453020	597	617
	78 kDa glucose-regulated protein OS=Rattus norvegicus GN=Hspa5 PE=1 SV=1	GRP78_RAT	72348.5	1	17	27	42	0.0012	0.269	AVEEKIEWLESHQDADIEDFKAK	K	K	0.997	45.1	29.8	15.8	45.1	0	0	1	1	2	2730.33	4306.5		5251330	597	619
	78 kDa glucose-regulated protein OS=Rattus norvegicus GN=Hspa5 PE=1 SV=1	GRP78_RAT	72348.5	1	17	27	42	0.0012	0.269	DNHLLGTFDLTGIPPAPR	K	G	0.997	57.7	30.9	16.6	57.7	0	5	7	2	2	1934.01	5759.5		245000000	475	492
	78 kDa glucose-regulated protein OS=Rattus norvegicus GN=Hspa5 PE=1 SV=1	GRP78_RAT	72348.5	1	17	27	42	0.0012	0.269	ELEEIVQPIISK	K	L	0.997	49.8	28.2	16.1	49.8	0	3	1	0	2	1397.79	4729		22300000	622	633
	78 kDa glucose-regulated protein OS=Rattus norvegicus GN=Hspa5 PE=1 SV=1	GRP78_RAT	72348.5	1	17	27	42	0.0012	0.269	ETAEAYLGK	K	K	0.958	31.3	29.1	15	31.3	0	1	0	0	2	981.489	2037		2976210	155	163
	78 kDa glucose-regulated protein OS=Rattus norvegicus GN=Hspa5 PE=1 SV=1	GRP78_RAT	72348.5	1	17	27	42	0.0012	0.269	ETAEAYLGKK	K	V	0.997	46.4	30.8	15.9	46.4	0	1	0	0	2	1109.58	1569		3220360	155	164
	78 kDa glucose-regulated protein OS=Rattus norvegicus GN=Hspa5 PE=1 SV=1	GRP78_RAT	72348.5	1	17	27	42	0.0012	0.269	IEWLESHQDADIEDFK	K	A	0.997	52.1	27.7	16.3	52.1	0	1	1	0	2	1974.91	4593.5		7286500	602	617
	78 kDa glucose-regulated protein OS=Rattus norvegicus GN=Hspa5 PE=1 SV=1	GRP78_RAT	72348.5	1	17	27	42	0.0012	0.269	IEWLESHQDADIEDFKAK	K	K	0.997	69.6	29	17.4	69.6	0	1	1	0	2	2174.04	4140.5		6354590	602	619
	78 kDa glucose-regulated protein OS=Rattus norvegicus GN=Hspa5 PE=1 SV=1	GRP78_RAT	72348.5	1	17	27	42	0.0012	0.269	LYGSGGPPPTGEEDTSEKDEL	K	-	0.997	36.8	25.9	15.3	36.8	0	1	0	0	2	2177.97	3109		291011	634	654
	78 kDa glucose-regulated protein OS=Rattus norvegicus GN=Hspa5 PE=1 SV=1	GRP78_RAT	72348.5	1	17	27	42	0.0012	0.269	MVNDAEKFAEEDK	R	K	0.997	54.8	25.5	16.4	54.8	0	1	1	0	2	1541.68	1825		1937730	541	553
	78 kDa glucose-regulated protein OS=Rattus norvegicus GN=Hspa5 PE=1 SV=1	GRP78_RAT	72348.5	1	17	27	42	0.0012	0.269	MVNDAEKFAEEDKK	R	L	0.997	45	28	15.8	45	0	1	0	0	2	1669.77	1466		199439	541	554
	78 kDa glucose-regulated protein OS=Rattus norvegicus GN=Hspa5 PE=1 SV=1	GRP78_RAT	72348.5	1	17	27	42	0.0012	0.269	NELESYAYSLK	R	N	0.997	50.4	28.8	16.2	50.4	0	1	0	0	2	1316.64	3894		5878760	563	573
	78 kDa glucose-regulated protein OS=Rattus norvegicus GN=Hspa5 PE=1 SV=1	GRP78_RAT	72348.5	1	17	27	42	0.0012	0.269	NQLTSNPENTVFDAK	K	R	0.997	78.3	29.9	27.3	68.9	0	1	0	0	2	1677.81	3405		1396360	82	96
	78 kDa glucose-regulated protein OS=Rattus norvegicus GN=Hspa5 PE=1 SV=1	GRP78_RAT	72348.5	1	17	27	42	0.0012	0.269	SDIDEIVLVGGSTR	K	I	0.997	59.3	31.2	16.7	59.3	0	1	0	0	2	1460.76	4550		3735960	354	367
	78 kDa glucose-regulated protein OS=Rattus norvegicus GN=Hspa5 PE=1 SV=1	GRP78_RAT	72348.5	1	17	27	42	0.0012	0.269	SQIFSTASDNQPTVTIK	K	V	0.997	56.9	31.2	16.6	56.9	0	3	1	0	2	1836.93	3782		18900000	448	464
	78 kDa glucose-regulated protein OS=Rattus norvegicus GN=Hspa5 PE=1 SV=1	GRP78_RAT	72348.5	1	17	27	42	0.0012	0.269	TWNDPSVQQDIK	R	F	0.997	55.3	28.9	16.5	55.3	0	1	0	0	2	1430.69	2942		2706040	102	113
	78 kDa glucose-regulated protein OS=Rattus norvegicus GN=Hspa5 PE=1 SV=1	GRP78_RAT	72348.5	1	17	27	42	0.0012	0.269	VLEDSDLKKSDIDEIVLVGGSTR	K	I	0.997	60.6	29.6	16.8	60.6	0	0	1	1	2	2488.31	4588		4932870	345	367
	Mitochondrial peptide methionine sulfoxide reductase OS=Rattus norvegicus GN=Msra PE=1 SV=1	MSRA_RAT	25850.7	1	2	2	2	0.0001	0.146	EGQVFYYAEDYHQQYLSK	R	N	0.96	31.8	26.7	15	31.8	0	0	1	0	2	2268.02	4080		3653570	195	212
	Mitochondrial peptide methionine sulfoxide reductase OS=Rattus norvegicus GN=Msra PE=1 SV=1	MSRA_RAT	25850.7	1	2	2	2	0.0001	0.146	SAVYPTSAVQMEAALK	R	S	0.997	46.7	31.5	15.9	46.7	0	1	0	0	2	1681.85	3468		768646	157	172
	ATP synthase subunit alpha, mitochondrial OS=Rattus norvegicus GN=Atp5a1 PE=1 SV=2	ATPA_RAT,F1LP05_RAT	59755.2	1	2	3	14	0.0004	0.282	EVAAFAQFGSDLDAATQQLLSR	R	G	0.962	118	30.9	20.4	118	0	1	1	0	2	2338.17	6545.5		21000000	442	463	A0A0G2K099_RAT
	ATP synthase subunit alpha, mitochondrial OS=Rattus norvegicus GN=Atp5a1 PE=1 SV=2	ATPA_RAT,F1LP05_RAT	59755.2	1	2	3	14	0.0004	0.282	GMSLNLEPDNVGVVVFGNDK	K	L	0.997	49.4	30.7	16.1	49.4	0	1	0	0	2	2120.03	5530		455216	104	123	A0A0G2K099_RAT
	ATP synthase subunit alpha, mitochondrial OS=Rattus norvegicus GN=Atp5a1 PE=1 SV=2	ATPA_RAT,F1LP05_RAT	59755.2	1	2	3	14	0.0004	0.282	NVQAEEMVEFSSGLK	R	G	0.997	50.9	28.9	16.2	50.9	0	1	0	0	2	1683.79	3515		301993	89	103	A0A0G2K099_RAT
	ATP synthase subunit alpha, mitochondrial OS=Rattus norvegicus GN=Atp5a1 PE=1 SV=2	ATPA_RAT,F1LP05_RAT	59755.2	1	2	3	14	0.0004	0.282	QGQYSPMAIEEQVAVIYAGVR	K	G	0.997	73.7	30.3	17.6	73.7	0	2	2	0	2	2325.15	6269		31000000	473	493	A0A0G2K099_RAT
	ATP synthase subunit alpha, mitochondrial OS=Rattus norvegicus GN=Atp5a1 PE=1 SV=2	ATPA_RAT,F1LP05_RAT	59755.2	1	2	3	14	0.0004	0.282	TGAIVDVPVGDELLGR	R	V	0.997	40.5	29.5	17.4	38.7	0	1	0	0	2	1610.88	5446		2427860	134	149
	ATP synthase subunit alpha, mitochondrial OS=Rattus norvegicus GN=Atp5a1 PE=1 SV=2	ATPA_RAT,F1LP05_RAT	59755.2	1	2	3	14	0.0004	0.282	TGTAEMSSILEER	K	I	0.997	73.3	28.4	17.6	73.3	0	1	0	0	2	1439.67	2488		682951	46	58	A0A0G2K099_RAT
	ATP synthase subunit alpha, mitochondrial OS=Rattus norvegicus GN=Atp5a1 PE=1 SV=2	ATPA_RAT,F1LP05_RAT	59755.2	1	2	3	14	0.0004	0.282	VVDALGNAIDGK	R	G	0.997	65.4	30.5	17.9	64.6	0	1	0	0	2	1171.63	3175		2553960	150	161	A0A0G2K099_RAT
	ATP synthase subunit alpha, mitochondrial OS=Rattus norvegicus GN=Atp5a1 PE=1 SV=2	ATPA_RAT,F1LP05_RAT	59755.2	1	2	3	14	0.0004	0.282	VVDALGNAIDGKGPVGSK	R	I	0.997	64.8	29.3	17	64.8	0	1	1	0	2	1696.92	3305		6542530	150	167
	ATP synthase subunit alpha, mitochondrial OS=Rattus norvegicus GN=Atp5a1 PE=1 SV=2	ATPA_RAT,F1LP05_RAT	59755.2	1	2	3	14	0.0004	0.282	YTIVVSATASDAAPLQYLAPYSGCSMGEYFR	K	D	0.996	38.5	27.1	15.4	38.5	0	0	1	0	2	3404.58	6312		1246700	271	301	A0A0G2K099_RAT
	Peroxisomal acyl-coenzyme A oxidase 1 OS=Rattus norvegicus GN=Acox1 PE=1 SV=1	ACOX1_RAT,F1LQC1_RAT	74680.6	1	7	8	9	0.0003	0.182	DMTLGSVLGR	K	Y	0.971	35.8	31.1	15.8	35.3	0	1	0	0	2	1064.54	3498		2934430	614	623
	Peroxisomal acyl-coenzyme A oxidase 1 OS=Rattus norvegicus GN=Acox1 PE=1 SV=1	ACOX1_RAT,F1LQC1_RAT	74680.6	1	7	8	9	0.0003	0.182	EIENLILNDPDFQHEDYNFLTR	R	S	0.997	40.6	29	15.5	40.6	0	0	1	0	2	2735.3	6111		7424930	35	56
	Peroxisomal acyl-coenzyme A oxidase 1 OS=Rattus norvegicus GN=Acox1 PE=1 SV=1	ACOX1_RAT,F1LQC1_RAT	74680.6	1	7	8	9	0.0003	0.182	GGDFLEGSIITGAQLSQVNAR	K	I	0.997	71.4	30.8	17.5	71.4	0	2	1	0	2	2133.09	5556		5014600	571	591
	Peroxisomal acyl-coenzyme A oxidase 1 OS=Rattus norvegicus GN=Acox1 PE=1 SV=1	ACOX1_RAT,F1LQC1_RAT	74680.6	1	7	8	9	0.0003	0.182	GLETTATYDPK	R	T	0.997	59.5	29.5	17	59.3	0	1	0	0	2	1195.58	2115		6813500	149	159
	Peroxisomal acyl-coenzyme A oxidase 1 OS=Rattus norvegicus GN=Acox1 PE=1 SV=1	ACOX1_RAT,F1LQC1_RAT	74680.6	1	7	8	9	0.0003	0.182	INESIGQGDLSELPELHALTAGLK	R	A	0.997	44	29.3	15.7	44	0	0	1	0	2	2505.32	6174		26000000	355	378
	Peroxisomal acyl-coenzyme A oxidase 1 OS=Rattus norvegicus GN=Acox1 PE=1 SV=1	ACOX1_RAT,F1LQC1_RAT	74680.6	1	7	8	9	0.0003	0.182	QSEPEPQILDFQTQQYK	K	L	0.997	62.9	30	16.9	62.9	0	1	0	0	2	2079	4569		929247	314	330
	Peroxisomal acyl-coenzyme A oxidase 1 OS=Rattus norvegicus GN=Acox1 PE=1 SV=1	ACOX1_RAT,F1LQC1_RAT	74680.6	1	7	8	9	0.0003	0.182	TQEFILNSPTVTSIK	K	W	0.997	54.5	30.3	16.4	54.5	0	1	0	0	2	1677.91	4717		5142140	160	174
	Phosphotriesterase-related protein OS=Rattus norvegicus GN=Pter PE=2 SV=2	PTER_RAT	39145.6	1	3	3	3	0.0001	0.126	CGVIGEIGCSWPLTDSER	K	K	0.997	78.5	26.8	17.9	78.5	0	1	0	0	2	2035.92	5515		1258000	164	181
	Phosphotriesterase-related protein OS=Rattus norvegicus GN=Pter PE=2 SV=2	PTER_RAT	39145.6	1	3	3	3	0.0001	0.126	GGGAVVENTTTGLSR	K	D	0.997	44.8	31.4	21.4	39.2	0	1	0	0	2	1418.72	2203		1219310	91	105
	Phosphotriesterase-related protein OS=Rattus norvegicus GN=Pter PE=2 SV=2	PTER_RAT	39145.6	1	3	3	3	0.0001	0.126	VLQEAGADISK	R	T	0.997	57.9	31.9	21	53.6	0	1	0	0	2	1130.61	1905		3078130	215	225
	Neuroplastin OS=Rattus norvegicus GN=Nptn PE=1 SV=2	NPTN_RAT	43932.2	1	2	2	2	0.0001	0.0611	NGVELTATR	K	K	0.997	48.7	31.8	27.2	37.5	0	1	0	0	2	960.511	1846		5962150	186	194
	Neuroplastin OS=Rattus norvegicus GN=Nptn PE=1 SV=2	NPTN_RAT	43932.2	1	2	2	2	0.0001	0.0611	SENKNEGQDAMMYCK	R	S	0.959	28.6	25	14.8	28.6	0	0	1	0	2	1836.72	838		651735	245	259
	Alpha-actinin-1 OS=Rattus norvegicus GN=Actn1 PE=1 SV=1	ACTN1_RAT,Q6GMN8_RAT,Q6T487_RAT	102964	1	4	4	18	0.0005	0.193	CQLEINFNTLQTK	K	L	0.997	57.9	30.7	16.6	57.9	0	1	0	0	2	1608.81	4704		763255	332	344	A0A0G2K013_RAT,ACTN4_RAT
	Alpha-actinin-1 OS=Rattus norvegicus GN=Actn1 PE=1 SV=1	ACTN1_RAT,Q6GMN8_RAT,Q6T487_RAT	102964	1	4	4	18	0.0005	0.193	DLLLDPAWEK	R	Q	0.974	34.4	29.9	15.1	34.4	0	1	0	0	2	1199.63	5230		1318810	22	31	A0A0G2K013_RAT,ACTN4_RAT
	Alpha-actinin-1 OS=Rattus norvegicus GN=Actn1 PE=1 SV=1	ACTN1_RAT,Q6GMN8_RAT,Q6T487_RAT	102964	1	4	4	18	0.0005	0.193	DYETATLSEIK	K	A	0.997	60	29.2	16.7	60	0	1	0	0	2	1269.62	3593		5221990	421	431
	Alpha-actinin-1 OS=Rattus norvegicus GN=Actn1 PE=1 SV=1	ACTN1_RAT,Q6GMN8_RAT,Q6T487_RAT	102964	1	4	4	18	0.0005	0.193	ELPPDQAEYCIAR	R	M	0.997	44.4	28.7	16.7	43.4	0	3	0	0	2	1561.73	3196		7205050	851	863	A0A0G2K013_RAT,ACTN4_RAT
	Alpha-actinin-1 OS=Rattus norvegicus GN=Actn1 PE=1 SV=1	ACTN1_RAT,Q6GMN8_RAT,Q6T487_RAT	102964	1	4	4	18	0.0005	0.193	FAIQDISVEETSAK	R	E	0.997	50.1	30.9	16.1	50.1	0	1	0	0	2	1537.77	4241		1570820	134	147	A0A0G2K013_RAT,ACTN4_RAT
	Alpha-actinin-1 OS=Rattus norvegicus GN=Actn1 PE=1 SV=1	ACTN1_RAT,Q6GMN8_RAT,Q6T487_RAT	102964	1	4	4	18	0.0005	0.193	HEAFESDLAAHQDR	K	V	0.977	33.4	26.2	15.1	33.4	0	0	1	0	2	1625.73	1871		5518990	437	450	A0A0G2K013_RAT,ACTN4_RAT
	Alpha-actinin-1 OS=Rattus norvegicus GN=Actn1 PE=1 SV=1	ACTN1_RAT,Q6GMN8_RAT,Q6T487_RAT	102964	1	4	4	18	0.0005	0.193	HTNYTMEHIR	K	V	0.988	35.5	26.4	15.2	0	0	0	1	0	2	1317.6	992		381545	705	714	A0A0G2K013_RAT,ACTN4_RAT
	Alpha-actinin-1 OS=Rattus norvegicus GN=Actn1 PE=1 SV=1	ACTN1_RAT,Q6GMN8_RAT,Q6T487_RAT	102964	1	4	4	18	0.0005	0.193	IDQLEGDHQLIQEALIFDNK	K	H	0.997	54.5	30.5	16.4	54.5	0	0	1	0	2	2339.19	5683		3340600	685	704
	Alpha-actinin-1 OS=Rattus norvegicus GN=Actn1 PE=1 SV=1	ACTN1_RAT,Q6GMN8_RAT,Q6T487_RAT	102964	1	4	4	18	0.0005	0.193	IVQTYHVNMAGTNPYTTITPQEINGK	K	W	0.997	54	29.9	16.4	54	0	0	1	0	2	2906.44	3872		527176	578	603
	Alpha-actinin-1 OS=Rattus norvegicus GN=Actn1 PE=1 SV=1	ACTN1_RAT,Q6GMN8_RAT,Q6T487_RAT	102964	1	4	4	18	0.0005	0.193	TINEVENQILTR	R	D	0.997	59.7	30.6	21	55.4	0	2	1	0	2	1429.76	3801		16000000	727	738	A0A0G2K013_RAT,ACTN4_RAT
	Alpha-actinin-1 OS=Rattus norvegicus GN=Actn1 PE=1 SV=1	ACTN1_RAT,Q6GMN8_RAT,Q6T487_RAT	102964	1	4	4	18	0.0005	0.193	VGWEQLLTTIAR	R	T	0.997	53.4	30.3	20.5	49.2	0	1	1	0	2	1386.77	6500		17100000	715	726	A0A0G2K013_RAT,ACTN4_RAT
	Alpha-actinin-1 OS=Rattus norvegicus GN=Actn1 PE=1 SV=1	ACTN1_RAT,Q6GMN8_RAT,Q6T487_RAT	102964	1	4	4	18	0.0005	0.193	VLAVNQENEQLMEDYEK	K	L	0.997	71.9	27.7	17.5	71.9	0	2	0	0	2	2067.95	3268		570665	265	281
	Sodium/potassium-transporting ATPase subunit beta-3 OS=Rattus norvegicus GN=Atp1b3 PE=2 SV=1	AT1B3_RAT	31830.7	1	2	2	2	0.0001	0.111	EENIANIVTYPDDGLIDLK	K	Y	0.997	44.6	30.8	15.8	44.6	0	1	0	0	2	2132.08	6110		1860370	195	213
	Sodium/potassium-transporting ATPase subunit beta-3 OS=Rattus norvegicus GN=Atp1b3 PE=2 SV=1	AT1B3_RAT	31830.7	1	2	2	2	0.0001	0.111	EVTIECQIDGTR	K	N	0.976	34.7	28.8	15.2	34.7	0	1	0	0	2	1420.67	2912		3604420	245	256
	Epithelial cell adhesion molecule OS=Rattus norvegicus GN=Epcam PE=1 SV=1	EPCAM_RAT	35207.7	1	5	7	7	0.0002	0.175	CYENENGECQCTSYGTQNTVICSK	R	L	0.997	83.5	25	18.2	83.5	0	1	1	0	2	2902.14	2578		987258	38	61
	Epithelial cell adhesion molecule OS=Rattus norvegicus GN=Epcam PE=1 SV=1	EPCAM_RAT	35207.7	1	5	7	7	0.0002	0.175	DTEITCSER	K	V	0.997	37.9	25	15.4	37.9	0	1	0	0	2	1110.47	1123		2312860	130	138
	Epithelial cell adhesion molecule OS=Rattus norvegicus GN=Epcam PE=1 SV=1	EPCAM_RAT	35207.7	1	5	7	7	0.0002	0.175	TDKDTEITCSER	R	V	0.997	52.4	26.6	16.3	52.4	0	1	1	0	2	1454.64	1004.5		7621900	127	138
	Epithelial cell adhesion molecule OS=Rattus norvegicus GN=Epcam PE=1 SV=1	EPCAM_RAT	35207.7	1	5	7	7	0.0002	0.175	TQDDVDIADVAYYFEK	K	D	0.997	51.9	27	16.2	51.9	0	0	1	0	2	1891.86	6134		780160	203	218
	Epithelial cell adhesion molecule OS=Rattus norvegicus GN=Epcam PE=1 SV=1	EPCAM_RAT	35207.7	1	5	7	7	0.0002	0.175	TQDDVDIADVAYYFEKDVK	K	G	0.997	47.2	29	15.9	47.2	0	0	1	0	2	2234.05	6217		1640110	203	221
	Spectrin alpha chain, non-erythrocytic 1 OS=Rattus norvegicus GN=Sptan1 PE=1 SV=1	Q6IRK8_RAT,SPTN1_RAT	284641	1	31	33	33	0.0009	0.159	AGTFQAFEQFGQQLLAHGHYASPEIK	R	E	0.952	31.9	29.6	15	31.9	0	0	0	1	2	2875.42	6326		2928060	1392	1417
	Spectrin alpha chain, non-erythrocytic 1 OS=Rattus norvegicus GN=Sptan1 PE=1 SV=1	Q6IRK8_RAT,SPTN1_RAT	284641	1	31	33	33	0.0009	0.159	ASAFNSWFENAEEDLTDPVR	K	C	0.971	108	25.6	19.8	108	0	1	0	0	2	2298.03	6466		193518	2100	2119
	Spectrin alpha chain, non-erythrocytic 1 OS=Rattus norvegicus GN=Sptan1 PE=1 SV=1	Q6IRK8_RAT,SPTN1_RAT	284641	1	31	33	33	0.0009	0.159	DCEQAENWMAAR	R	E	0.967	29.3	25	14.8	29.3	0	1	0	0	2	1496.59	2125		303469	1453	1464
	Spectrin alpha chain, non-erythrocytic 1 OS=Rattus norvegicus GN=Sptan1 PE=1 SV=1	Q6IRK8_RAT,SPTN1_RAT	284641	1	31	33	33	0.0009	0.159	DLAALEDKVK	R	A	0.997	48.4	31.3	30.4	34.1	0	1	0	0	2	1101.62	3212		15600000	303	312
	Spectrin alpha chain, non-erythrocytic 1 OS=Rattus norvegicus GN=Sptan1 PE=1 SV=1	Q6IRK8_RAT,SPTN1_RAT	284641	1	31	33	33	0.0009	0.159	DLASVQALLR	R	K	0.997	56.3	29.9	24.8	48	0	1	0	0	2	1085.63	5214		6160310	286	295
	Spectrin alpha chain, non-erythrocytic 1 OS=Rattus norvegicus GN=Sptan1 PE=1 SV=1	Q6IRK8_RAT,SPTN1_RAT	284641	1	31	33	33	0.0009	0.159	DLIGVQNLLK	K	K	0.997	42.8	27	30.8	27.7	0	1	0	0	2	1112.67	5522		646337	815	824
	Spectrin alpha chain, non-erythrocytic 1 OS=Rattus norvegicus GN=Sptan1 PE=1 SV=1	Q6IRK8_RAT,SPTN1_RAT	284641	1	31	33	33	0.0009	0.159	DLSSVQTLLTK	R	Q	0.96	32.9	30.8	15.1	32.9	0	1	0	0	2	1204.68	4777		1713440	2007	2017
	Spectrin alpha chain, non-erythrocytic 1 OS=Rattus norvegicus GN=Sptan1 PE=1 SV=1	Q6IRK8_RAT,SPTN1_RAT	284641	1	31	33	33	0.0009	0.159	DLTSWVTEMK	R	A	0.997	52.2	28.6	16.3	52.2	0	1	0	0	2	1225.58	4331		3141950	372	381
	Spectrin alpha chain, non-erythrocytic 1 OS=Rattus norvegicus GN=Sptan1 PE=1 SV=1	Q6IRK8_RAT,SPTN1_RAT	284641	1	31	33	33	0.0009	0.159	DTEQVDNWMSK	R	Q	0.997	57.8	25	16.6	57.8	0	1	0	0	2	1368.57	2089		1744020	475	485
	Spectrin alpha chain, non-erythrocytic 1 OS=Rattus norvegicus GN=Sptan1 PE=1 SV=1	Q6IRK8_RAT,SPTN1_RAT	284641	1	31	33	33	0.0009	0.159	DVTGAEALLER	K	H	0.997	47.8	31.2	26.2	37.6	0	1	0	0	2	1173.61	3956		1896380	1370	1380
	Spectrin alpha chain, non-erythrocytic 1 OS=Rattus norvegicus GN=Sptan1 PE=1 SV=1	Q6IRK8_RAT,SPTN1_RAT	284641	1	31	33	33	0.0009	0.159	EELITNWEQIR	R	T	0.997	53.1	30.6	16.5	52.9	0	1	0	0	2	1430.73	4748		1522630	337	347
	Spectrin alpha chain, non-erythrocytic 1 OS=Rattus norvegicus GN=Sptan1 PE=1 SV=1	Q6IRK8_RAT,SPTN1_RAT	284641	1	31	33	33	0.0009	0.159	EKEQLMASDDFGR	K	D	0.997	45.2	26.3	15.8	45.2	0	0	1	0	2	1541.69	1992		1809550	273	285
	Spectrin alpha chain, non-erythrocytic 1 OS=Rattus norvegicus GN=Sptan1 PE=1 SV=1	Q6IRK8_RAT,SPTN1_RAT	284641	1	31	33	33	0.0009	0.159	EQLMASDDFGR	K	D	0.994	36.3	25	15.3	36.3	0	1	0	0	2	1284.55	2336		1405840	275	285
	Spectrin alpha chain, non-erythrocytic 1 OS=Rattus norvegicus GN=Sptan1 PE=1 SV=1	Q6IRK8_RAT,SPTN1_RAT	284641	1	31	33	33	0.0009	0.159	FEEFQTDLAAHEER	K	V	0.997	55.9	27.2	16.5	55.9	0	0	1	0	2	1721.78	3292		2368040	191	204
	Spectrin alpha chain, non-erythrocytic 1 OS=Rattus norvegicus GN=Sptan1 PE=1 SV=1	Q6IRK8_RAT,SPTN1_RAT	284641	1	31	33	33	0.0009	0.159	GLVSSDELAKDVTGAEALLER	R	H	0.997	70.8	30.6	17.4	70.8	0	0	1	0	2	2173.13	6198		2139700	1360	1380
	Spectrin alpha chain, non-erythrocytic 1 OS=Rattus norvegicus GN=Sptan1 PE=1 SV=1	Q6IRK8_RAT,SPTN1_RAT	284641	1	31	33	33	0.0009	0.159	HQAFEAEVQANSGAIVK	K	L	0.997	62.9	30.9	16.9	62.9	0	0	1	0	2	1798.91	3118		2158710	85	101
	Spectrin alpha chain, non-erythrocytic 1 OS=Rattus norvegicus GN=Sptan1 PE=1 SV=1	Q6IRK8_RAT,SPTN1_RAT	284641	1	31	33	33	0.0009	0.159	KFEEFQTDLAAHEER	K	V	0.997	50	29.5	16.1	50	0	0	1	0	2	1849.87	2991		1408600	190	204
	Spectrin alpha chain, non-erythrocytic 1 OS=Rattus norvegicus GN=Sptan1 PE=1 SV=1	Q6IRK8_RAT,SPTN1_RAT	284641	1	31	33	33	0.0009	0.159	LDETGNLMISEGHFASETIR	K	T	0.975	35.5	28.4	15.2	35.5	0	0	1	0	2	2236.06	4031		4006360	102	121
	Spectrin alpha chain, non-erythrocytic 1 OS=Rattus norvegicus GN=Sptan1 PE=1 SV=1	Q6IRK8_RAT,SPTN1_RAT	284641	1	31	33	33	0.0009	0.159	LSDDNTIGQEEIQQR	K	L	0.997	46.7	29.4	15.9	46.7	0	1	0	0	2	1745.83	2478		1881150	1830	1844
	Spectrin alpha chain, non-erythrocytic 1 OS=Rattus norvegicus GN=Sptan1 PE=1 SV=1	Q6IRK8_RAT,SPTN1_RAT	284641	1	31	33	33	0.0009	0.159	NNHHEENISSK	K	M	0.997	40.8	26.7	15.5	40.8	0	0	1	0	2	1308.59	607		246535	1940	1950
	Spectrin alpha chain, non-erythrocytic 1 OS=Rattus norvegicus GN=Sptan1 PE=1 SV=1	Q6IRK8_RAT,SPTN1_RAT	284641	1	31	33	33	0.0009	0.159	QWELLLEK	R	M	0.951	29.4	31.9	28.7	15.6	0	1	0	0	2	1058.59	5009		850641	130	137
	Spectrin alpha chain, non-erythrocytic 1 OS=Rattus norvegicus GN=Sptan1 PE=1 SV=1	Q6IRK8_RAT,SPTN1_RAT	284641	1	31	33	33	0.0009	0.159	SADESGQALLAAGHYASDEVR	K	E	0.997	46.7	28.5	15.9	46.7	0	1	1	0	2	2147	3844		5052260	419	439
	Spectrin alpha chain, non-erythrocytic 1 OS=Rattus norvegicus GN=Sptan1 PE=1 SV=1	Q6IRK8_RAT,SPTN1_RAT	284641	1	31	33	33	0.0009	0.159	SADESGQALLAAGHYASDEVREK	K	L	0.977	35	28.8	15.2	35	0	0	1	0	2	2404.14	3663		5351220	419	441
	Spectrin alpha chain, non-erythrocytic 1 OS=Rattus norvegicus GN=Sptan1 PE=1 SV=1	Q6IRK8_RAT,SPTN1_RAT	284641	1	31	33	33	0.0009	0.159	SSLSSAQADFNQLAELDR	R	Q	0.961	127	30.1	23.1	125	0	1	0	0	2	1951.94	5152		696961	2138	2155
	Spectrin alpha chain, non-erythrocytic 1 OS=Rattus norvegicus GN=Sptan1 PE=1 SV=1	Q6IRK8_RAT,SPTN1_RAT	284641	1	31	33	33	0.0009	0.159	TATDEAYKDPSNLQGK	K	V	0.997	49.8	29.7	16.1	49.8	0	1	1	0	2	1737.83	1712.5		6767420	595	610
	Spectrin alpha chain, non-erythrocytic 1 OS=Rattus norvegicus GN=Sptan1 PE=1 SV=1	Q6IRK8_RAT,SPTN1_RAT	284641	1	31	33	33	0.0009	0.159	TYLLDGSCMVEESGTLESQLEATK	R	R	0.968	35.2	26.6	15.2	35.2	0	0	1	0	2	2677.22	4939		505901	2226	2249
	Spectrin alpha chain, non-erythrocytic 1 OS=Rattus norvegicus GN=Sptan1 PE=1 SV=1	Q6IRK8_RAT,SPTN1_RAT	284641	1	31	33	33	0.0009	0.159	VEDLFLTFAK	K	K	0.997	75.7	29.3	23.4	70	0	1	0	0	2	1182.64	5773		1710430	2089	2098
	Spectrin alpha chain, non-erythrocytic 1 OS=Rattus norvegicus GN=Sptan1 PE=1 SV=1	Q6IRK8_RAT,SPTN1_RAT	284641	1	31	33	33	0.0009	0.159	VEDLFLTFAKK	K	A	0.997	41	27.8	15.6	41	0	0	1	0	2	1310.74	4938		603355	2089	2099
	Spectrin alpha chain, non-erythrocytic 1 OS=Rattus norvegicus GN=Sptan1 PE=1 SV=1	Q6IRK8_RAT,SPTN1_RAT	284641	1	31	33	33	0.0009	0.159	VNDVCTNGQDLIKK	R	N	0.994	39.2	30.7	15.5	39.2	0	1	0	0	2	1603.81	2209		524994	1926	1939
	Spectrin alpha chain, non-erythrocytic 1 OS=Rattus norvegicus GN=Sptan1 PE=1 SV=1	Q6IRK8_RAT,SPTN1_RAT	284641	1	31	33	33	0.0009	0.159	VNEVNQFAAK	R	L	0.997	45	31.6	15.8	45	0	1	0	0	2	1119.58	2008		2489030	205	214
	Spectrin alpha chain, non-erythrocytic 1 OS=Rattus norvegicus GN=Sptan1 PE=1 SV=1	Q6IRK8_RAT,SPTN1_RAT	284641	1	31	33	33	0.0009	0.159	YTEHSTVGLAQQWDQLDQLGMR	K	M	0.997	55.7	28.7	16.5	55.7	0	0	1	0	2	2592.22	4960		892617	2282	2303
	Omega-amidase NIT2 OS=Rattus norvegicus GN=Nit2 PE=1 SV=1	NIT2_RAT	30701.9	1	5	7	7	0.0002	0.348	AGTEETILYSDIDLK	K	K	0.997	68.3	31.1	24.1	61.4	0	1	0	0	2	1667.84	4846		1998900	235	249
	Omega-amidase NIT2 OS=Rattus norvegicus GN=Nit2 PE=1 SV=1	NIT2_RAT	30701.9	1	5	7	7	0.0002	0.348	AGTEETILYSDIDLKK	K	L	0.997	56.9	30.3	16.6	56.9	0	1	1	0	2	1795.93	4135		5198570	235	250
	Omega-amidase NIT2 OS=Rattus norvegicus GN=Nit2 PE=1 SV=1	NIT2_RAT	30701.9	1	5	7	7	0.0002	0.348	AVDNQVYVATASPARDEK	R	A	0.997	52.9	30.5	16.3	52.9	0	1	1	0	2	1933.96	2304.5		2231580	196	213
	Omega-amidase NIT2 OS=Rattus norvegicus GN=Nit2 PE=1 SV=1	NIT2_RAT	30701.9	1	5	7	7	0.0002	0.348	ENSIYLIGGSIPEEDDGKLYNTCAVFGPDGNLLVK	K	H	0.997	40.7	29.1	15.5	40.7	0	0	1	0	2	3797.86	6292		2839210	75	109
	Omega-amidase NIT2 OS=Rattus norvegicus GN=Nit2 PE=1 SV=1	NIT2_RAT	30701.9	1	5	7	7	0.0002	0.348	QGANIVSLPECFNSPYGTNYFPEYAEK	K	I	0.997	37	26.3	15.3	37	0	0	1	0	2	3095.41	6008		1591570	34	60
	AP-2 complex subunit alpha-2 OS=Rattus norvegicus GN=Ap2a2 PE=1 SV=1	A0A0G2K943_RAT,AP2A2_RAT,Q66HM2_RAT	104048	1	2	2	2	0.0001	0.0404	NNGVLFENQLLQIGLK	K	S	0.997	81	28.5	18.1	81	0	1	0	0	2	1800	6325		1019770	712	727
	AP-2 complex subunit alpha-2 OS=Rattus norvegicus GN=Ap2a2 PE=1 SV=1	A0A0G2K943_RAT,AP2A2_RAT,Q66HM2_RAT	104048	1	2	2	2	0.0001	0.0404	YLALESMCTLASSEFSHEAVK	R	T	0.997	52.1	28.2	16.3	52.1	0	0	1	0	2	2389.11	4397		1880380	346	366
	Proteasome subunit beta type OS=Rattus norvegicus GN=Psmb4 PE=1 SV=2	G3V8U9_RAT	25760.8	1	5	8	8	0.0002	0.414	EVLEKQPVLSQTEAR	R	E	0.997	50.9	30.3	16.2	50.9	0	1	1	0	2	1726.93	2508.5		2500910	165	179
	Proteasome subunit beta type OS=Rattus norvegicus GN=Psmb4 PE=1 SV=2	G3V8U9_RAT	25760.8	1	5	8	8	0.0002	0.414	GVEIEGPLSAQTNWDIAHMISGFE	K	-	0.997	73.1	28.8	17.6	73.1	0	1	1	0	2	2617.22	6294		2155000	209	232
	Proteasome subunit beta type OS=Rattus norvegicus GN=Psmb4 PE=1 SV=2	G3V8U9_RAT	25760.8	1	5	8	8	0.0002	0.414	QVLGQMVIDEELLGDGHSYSPR	K	A	0.997	72.8	30.2	17.6	72.8	0	0	1	0	2	2459.19	4978		3150030	78	99
	Proteasome subunit beta type OS=Rattus norvegicus GN=Psmb4 PE=1 SV=2	G3V8U9_RAT	25760.8	1	5	8	8	0.0002	0.414	TQNPMVTGTSVLGVK	R	F	0.992	37.8	31.1	15.4	37.8	0	1	0	0	2	1547.81	3292		1704790	14	28
	Proteasome subunit beta type OS=Rattus norvegicus GN=Psmb4 PE=1 SV=2	G3V8U9_RAT	25760.8	1	5	8	8	0.0002	0.414	VNDSTMLGASGDYADFQYLK	R	Q	0.997	72.9	26.1	17.6	72.9	0	1	1	0	2	2210.99	4696.5		3366940	58	77
	AP-2 complex subunit beta OS=Rattus norvegicus GN=Ap2b1 PE=1 SV=1	AP2B1_RAT	104555	1	2	2	5	0.0001	0.0587	DCEDPNPLIR	K	A	0.997	51	27.3	17.2	50	0	1	0	0	2	1228.56	2899		4542220	94	103	A0A0G2K2V2_RAT,AP1B1_RAT,G3V9N8_RAT
	AP-2 complex subunit beta OS=Rattus norvegicus GN=Ap2b1 PE=1 SV=1	AP2B1_RAT	104555	1	2	2	5	0.0001	0.0587	DDREAQSICER	K	V	0.991	35.3	25	18.2	32.3	0	0	1	0	2	1378.6	1089		1135590	233	243	A0A0G2K2V2_RAT,AP1B1_RAT,G3V9N8_RAT
	AP-2 complex subunit beta OS=Rattus norvegicus GN=Ap2b1 PE=1 SV=1	AP2B1_RAT	104555	1	2	2	5	0.0001	0.0587	DIPNENELQFQIK	K	E	0.997	54.7	30.9	16.4	54.7	0	1	0	0	2	1587.8	4537		2478960	843	855
	AP-2 complex subunit beta OS=Rattus norvegicus GN=Ap2b1 PE=1 SV=1	AP2B1_RAT	104555	1	2	2	5	0.0001	0.0587	NINLIVQK	R	R	0.949	26.5	25.8	14.7	26.5	0	1	0	0	2	941.578	3209		2270910	305	312	A0A0G2K2V2_RAT,AP1B1_RAT,G3V9N8_RAT
	AP-2 complex subunit beta OS=Rattus norvegicus GN=Ap2b1 PE=1 SV=1	AP2B1_RAT	104555	1	2	2	5	0.0001	0.0587	NVEGQDMLYQSLK	R	L	0.997	43.3	29	23.8	35.2	0	1	0	0	2	1540.73	3138		893623	880	892
	Prenylcysteine oxidase OS=Rattus norvegicus GN=Pcyox1 PE=1 SV=1	PCYOX_RAT	56289.7	1	4	7	7	0.0002	0.115	ELGLSSVPASGGLVGVYNGK	K	S	0.997	69.3	30.2	17.3	69.3	0	1	1	0	2	1904.01	5021.5		4404180	105	124
	Prenylcysteine oxidase OS=Rattus norvegicus GN=Pcyox1 PE=1 SV=1	PCYOX_RAT	56289.7	1	4	7	7	0.0002	0.115	TGSEIHSDFYDIVLVAAPLNR	K	K	0.997	47.2	30.6	16	47.2	0	1	1	1	2	2317.18	6264		8690630	298	318
	Prenylcysteine oxidase OS=Rattus norvegicus GN=Pcyox1 PE=1 SV=1	PCYOX_RAT	56289.7	1	4	7	7	0.0002	0.115	TGSEIHSDFYDIVLVAAPLNRK	K	M	0.957	29.5	30.2	14.8	29.5	0	0	0	1	2	2445.28	5882		1484510	298	319
	Prenylcysteine oxidase OS=Rattus norvegicus GN=Pcyox1 PE=1 SV=1	PCYOX_RAT	56289.7	1	4	7	7	0.0002	0.115	WNGNEDMIDQDDLYEK	R	L	0.997	70.3	25	17.4	70.3	0	1	0	0	2	2000.82	3319		285693	484	499
	Voltage-dependent anion-selective channel protein 2 OS=Rattus norvegicus GN=Vdac2 PE=1 SV=2	VDAC2_RAT	31746.5	1	3	4	6	0.0002	0.217	SCSGVEFSTSGSSNTDTGK	K	V	0.997	77.3	25	17.8	77.3	0	1	0	0	2	1907.79	2002		194066	47	65
	Voltage-dependent anion-selective channel protein 2 OS=Rattus norvegicus GN=Vdac2 PE=1 SV=2	VDAC2_RAT	31746.5	1	3	4	6	0.0002	0.217	TGDFQLHTNVNNGTEFGGSIYQK	R	V	0.997	52.6	28.3	16.3	52.6	0	0	3	0	2	2527.19	4037		2634590	187	209
	Voltage-dependent anion-selective channel protein 2 OS=Rattus norvegicus GN=Vdac2 PE=1 SV=2	VDAC2_RAT	31746.5	1	3	4	6	0.0002	0.217	WNTDNTLGTEIAIEDQICQGLK	K	L	0.997	98.4	29.9	22.2	95.3	0	1	1	0	2	2519.21	6154.5		3056500	87	108
	Xaa-Pro dipeptidase OS=Rattus norvegicus GN=Pepd PE=2 SV=1	PEPD_RAT	54750.3	1	9	10	10	0.0003	0.309	EKYAVDDVQYADEIASVLTSR	K	N	0.997	85.7	30.4	18.4	85.7	0	0	1	0	2	2372.16	6173		1973610	119	139
	Xaa-Pro dipeptidase OS=Rattus norvegicus GN=Pepd PE=2 SV=1	PEPD_RAT	54750.3	1	9	10	10	0.0003	0.309	GVNTDSGNVCR	R	E	0.997	64.2	25	27.1	54.1	0	1	0	0	2	1178.52	956		12100000	149	159
	Xaa-Pro dipeptidase OS=Rattus norvegicus GN=Pepd PE=2 SV=1	PEPD_RAT	54750.3	1	9	10	10	0.0003	0.309	HTSYTCICCSGENAAVLHYGHAGAPNDR	R	T	0.997	36.3	25	15.3	36.3	0	0	0	1	2	3118.33	2948		1380130	238	265
	Xaa-Pro dipeptidase OS=Rattus norvegicus GN=Pepd PE=2 SV=1	PEPD_RAT	54750.3	1	9	10	10	0.0003	0.309	IEEDVVVTDSGMELLTCVPR	R	T	0.997	90.8	29.5	18.7	90.8	0	1	0	0	2	2278.09	5182		1250060	451	470
	Xaa-Pro dipeptidase OS=Rattus norvegicus GN=Pepd PE=2 SV=1	PEPD_RAT	54750.3	1	9	10	10	0.0003	0.309	NFGGVRIEEDVVVTDSGMELLTCVPR	R	T	0.995	70.5	30.3	27.2	60.7	0	0	1	0	2	2908.42	5661		696619	445	470
	Xaa-Pro dipeptidase OS=Rattus norvegicus GN=Pepd PE=2 SV=1	PEPD_RAT	54750.3	1	9	10	10	0.0003	0.309	NGAVQAGSAVVLQGGEEMQR	K	Y	0.997	59.3	29.7	16.7	59.3	0	1	1	0	2	2016.98	2916.5		2534870	37	56
	Xaa-Pro dipeptidase OS=Rattus norvegicus GN=Pepd PE=2 SV=1	PEPD_RAT	54750.3	1	9	10	10	0.0003	0.309	TIKDGDICLFDMGGEYYCFASDITCSFPANGK	R	F	0.995	105	25	19.5	105	0	0	1	0	2	3668.57	6273		984900	266	297
	Xaa-Pro dipeptidase OS=Rattus norvegicus GN=Pepd PE=2 SV=1	PEPD_RAT	54750.3	1	9	10	10	0.0003	0.309	TVEEIEACMAGCDK	R	A	0.997	58.5	25	16.7	58.5	0	1	0	0	2	1628.66	2010		1586200	471	484
	Xaa-Pro dipeptidase OS=Rattus norvegicus GN=Pepd PE=2 SV=1	PEPD_RAT	54750.3	1	9	10	10	0.0003	0.309	YAVDDVQYADEIASVLTSR	K	N	0.979	121	29.8	20.6	121	0	1	0	0	2	2115.02	6406		3046390	121	139
	Cytochrome b-c1 complex subunit Rieske, mitochondrial OS=Rattus norvegicus GN=Uqcrfs1 PE=1 SV=2	UCRI_RAT	29445.4	1	2	3	4	0.0001	0.106	DPQHDLER	R	V	0.98	35.8	27.9	18.9	32	0	0	1	0	2	1009.47	1047		425301	197	204
	Cytochrome b-c1 complex subunit Rieske, mitochondrial OS=Rattus norvegicus GN=Uqcrfs1 PE=1 SV=2	UCRI_RAT	29445.4	1	2	3	4	0.0001	0.106	NAVSQFVSSMSASADVLAMSK	K	I	0.997	69.5	28.5	17.3	69.5	0	1	2	0	2	2162.01	4606		5055720	131	151
	Ribonuclease 4 OS=Rattus norvegicus GN=Rnase4 PE=1 SV=1	RNAS4_RAT	16903.2	1	2	2	2	0.0001	0.218	QHVDPEGTGGSDNYCNVMMQR	R	R	0.997	46.2	25	15.9	46.2	0	0	1	0	2	2426.98	1735		846068	39	59
	Ribonuclease 4 OS=Rattus norvegicus GN=Rnase4 PE=1 SV=1	RNAS4_RAT	16903.2	1	2	2	2	0.0001	0.218	SICDTANIPCK	R	N	0.997	54.6	26.1	16.4	54.6	0	1	0	0	2	1278.58	2260		690815	83	93
	Heat shock protein HSP 90-beta OS=Rattus norvegicus GN=Hsp90ab1 PE=1 SV=1	A0A0G2K793_RAT	80024.7	1	3	4	5	0.0001	0.0807	DNSTMGYMMAK	R	K	0.997	36.8	25	15.3	36.8	0	1	0	0	2	1296.49	912		316971	583	593
	Heat shock protein HSP 90-beta OS=Rattus norvegicus GN=Hsp90ab1 PE=1 SV=1	A0A0G2K793_RAT	80024.7	1	3	4	5	0.0001	0.0807	EQVANSAFVER	K	V	0.997	60.1	30.6	17.7	59.2	0	1	0	0	2	1249.62	2276		1043820	462	472
	Heat shock protein HSP 90-beta OS=Rattus norvegicus GN=Hsp90ab1 PE=1 SV=1	A0A0G2K793_RAT	80024.7	1	3	4	5	0.0001	0.0807	GFEVVYMTEPIDEYCVQQLK	R	E	0.997	53.6	28	16.3	53.6	0	1	1	0	2	2464.14	5331.5		802125	477	496
	Heat shock protein HSP 90-beta OS=Rattus norvegicus GN=Hsp90ab1 PE=1 SV=1	A0A0G2K793_RAT	80024.7	1	3	4	5	0.0001	0.0807	GVVDSEDLPLNISR	R	E	0.997	86.1	30.6	18.4	0	0	1	0	0	2	1513.79	4518		34200000	349	362	TRAP1_RAT,HS90A_RAT
	Glutathione synthetase OS=Rattus norvegicus GN=Gss PE=1 SV=1	GSHB_RAT	52345.3	1	6	7	7	0.0002	0.205	AIEHADGGVAAGVAVLDNPYPV	K	-	0.997	65.1	31	17.1	65.1	0	1	0	0	2	2135.08	5333		879472	453	474
	Glutathione synthetase OS=Rattus norvegicus GN=Gss PE=1 SV=1	GSHB_RAT	52345.3	1	6	7	7	0.0002	0.205	DGYMPSQYNAQNWEAR	R	L	0.997	92.7	25	18.8	92.7	0	1	0	0	2	1945.81	3182		1207300	268	283
	Glutathione synthetase OS=Rattus norvegicus GN=Gss PE=1 SV=1	GSHB_RAT	52345.3	1	6	7	7	0.0002	0.205	QIEINTISASFGGLASR	K	T	0.995	67.7	30.4	23.1	61.8	0	1	0	0	2	1763.93	5455		1978680	142	158
	Glutathione synthetase OS=Rattus norvegicus GN=Gss PE=1 SV=1	GSHB_RAT	52345.3	1	6	7	7	0.0002	0.205	QLEELAQQAIDR	K	A	0.997	49.6	30.6	16.1	49.6	0	1	0	0	2	1413.73	3777		1098530	14	25
	Glutathione synthetase OS=Rattus norvegicus GN=Gss PE=1 SV=1	GSHB_RAT	52345.3	1	6	7	7	0.0002	0.205	SDYMFQCSADGSK	R	A	0.997	47.8	25	16	47.8	0	1	0	0	2	1511.58	1955		1331680	126	138
	Glutathione synthetase OS=Rattus norvegicus GN=Gss PE=1 SV=1	GSHB_RAT	52345.3	1	6	7	7	0.0002	0.205	VGLLEALLPGQPEAVAR	R	L	0.997	48.9	25.6	18.7	46.2	0	1	1	0	2	1733	6317.5		20800000	314	330
	Hemopexin OS=Rattus norvegicus GN=Hpx PE=1 SV=3	HEMO_RAT	51351.5	1	2	3	3	0.0001	0.0761	ELGSPPGISLDTIDAAFSCPGSSK	K	L	0.997	59.8	29.4	16.7	59.8	0	1	1	0	2	2406.15	6160.5		8077890	346	369
	Hemopexin OS=Rattus norvegicus GN=Hpx PE=1 SV=3	HEMO_RAT	51351.5	1	2	3	3	0.0001	0.0761	GGNNLVSGYPK	K	R	0.997	45.9	31.9	28.8	32.9	0	1	0	0	2	1105.56	2277		2621650	331	341
	Plastin 3 (T-isoform), isoform CRA_a OS=Rattus norvegicus GN=Pls3 PE=1 SV=2	F1LPK7_RAT,PLST_RAT	70682.5	1	2	2	2	0.0001	0.0444	ATDDIIVNWVNGTLSEAGK	K	S	0.997	58.1	30.6	16.6	58.1	0	1	0	0	2	2003.01	6469		799576	519	537
	Plastin 3 (T-isoform), isoform CRA_a OS=Rattus norvegicus GN=Pls3 PE=1 SV=2	F1LPK7_RAT,PLST_RAT	70682.5	1	2	2	2	0.0001	0.0444	NEALAALLR	R	D	0.997	39.4	27.7	15.5	39.4	0	1	0	0	2	970.568	4571		1493110	248	256
	Chloride intracellular channel protein 1 OS=Rattus norvegicus GN=Clic1 PE=1 SV=1	CLIC1_RAT	26981.4	1	2	2	2	0.0001	0.12	FLDGNELTLADCNLLPK	K	L	0.997	67.1	30.9	17.2	67.1	0	1	0	0	2	1932.97	5958		512189	167	183
	Chloride intracellular channel protein 1 OS=Rattus norvegicus GN=Clic1 PE=1 SV=1	CLIC1_RAT	26981.4	1	2	2	2	0.0001	0.12	GVTFNVTTVDTK	K	R	0.997	69.7	30.5	19	68.1	0	1	0	0	2	1281.67	3565		1349050	38	49
	40S ribosomal protein S3 OS=Rattus norvegicus GN=Rps3 PE=1 SV=1	RS3_RAT	26674.5	1	1	1	2	0.0001	0.144	ELAEDGYSGVEVR	R	V	0.997	75.4	29	17.7	75.4	0	1	0	0	2	1423.67	2882		1131730	28	40
	40S ribosomal protein S3 OS=Rattus norvegicus GN=Rps3 PE=1 SV=1	RS3_RAT	26674.5	1	1	1	2	0.0001	0.144	FVDGLMIHSGDPVNYYVDTAVR	K	H	0.997	69.3	29.6	17.3	69.3	0	0	1	0	2	2484.19	5167		756349	152	173
	Nitrilase 1, isoform CRA_a OS=Rattus norvegicus GN=Nit1 PE=1 SV=1	F7ESM5_RAT,NIT1_RAT	32090.6	1	2	2	2	0.0001	0.199	ASYGHSMVVDPWGTVVASCSEGPGLCLAR	R	I	0.997	75.5	25.6	17.7	75.5	0	0	1	0	2	3079.41	5400		1124790	232	260
	Nitrilase 1, isoform CRA_a OS=Rattus norvegicus GN=Nit1 PE=1 SV=1	F7ESM5_RAT,NIT1_RAT	32090.6	1	2	2	2	0.0001	0.199	LAQAGAEILTYPSAFGSVTGPAHWEVLLR	K	A	0.997	41.6	27.5	15.6	41.6	0	0	1	0	2	3054.6	6513		1451490	180	208
	Carbonic anhydrase 2 OS=Rattus norvegicus GN=Ca2 PE=1 SV=2	CAH2_RAT	29114.3	1	3	4	6	0.0002	0.162	EGPLSGSYR	K	L	0.98	35.6	29.9	16.1	34.7	0	1	0	0	2	965.469	1923		1546340	81	89
	Carbonic anhydrase 2 OS=Rattus norvegicus GN=Ca2 PE=1 SV=2	CAH2_RAT	29114.3	1	3	4	6	0.0002	0.162	IGPASQGLQK	K	I	0.997	52.5	27.5	18.1	50.6	0	1	0	0	2	998.563	1609		2393400	149	158
	Carbonic anhydrase 2 OS=Rattus norvegicus GN=Ca2 PE=1 SV=2	CAH2_RAT	29114.3	1	3	4	6	0.0002	0.162	SIVNNGHSFNVEFDDSQDFAVLK	K	E	0.997	59.4	27.9	18.4	57.6	0	1	3	0	2	2582.22	5400		6111430	58	80
	Protein FAM234A OS=Rattus norvegicus GN=Fam234a PE=1 SV=1	F234A_RAT	60637.9	1	2	2	2	0.0001	0.058	DEVQDVLFLYK	R	N	0.997	56.1	30	21.7	50.9	0	1	0	0	2	1368.7	5717		1399990	103	113
	Protein FAM234A OS=Rattus norvegicus GN=Fam234a PE=1 SV=1	F234A_RAT	60637.9	1	2	2	2	0.0001	0.058	EGQEVSGALYSGSTGYQIGHR	R	G	0.997	50.7	29	16.2	50.7	0	0	1	0	2	2196.03	3229		2571670	233	253
	Aspartate aminotransferase, cytoplasmic OS=Rattus norvegicus GN=Got1 PE=1 SV=3	AATC_RAT	46429.5	1	4	6	6	0.0002	0.0944	NLDYVATSINEAVTK	K	F	0.997	49.2	31.2	16.1	49.2	0	1	1	0	2	1637.84	4571.5		3921110	397	411
	Aspartate aminotransferase, cytoplasmic OS=Rattus norvegicus GN=Got1 PE=1 SV=3	AATC_RAT	46429.5	1	4	6	6	0.0002	0.0944	NLDYVATSINEAVTKFQ	K	-	0.997	57.4	30.8	16.6	57.4	0	1	1	0	2	1912.97	6123.5		2403360	397	413
	Aspartate aminotransferase, cytoplasmic OS=Rattus norvegicus GN=Got1 PE=1 SV=3	AATC_RAT	46429.5	1	4	6	6	0.0002	0.0944	TDDSQPWVLPVVR	R	K	0.997	66.7	30.5	17.2	66.7	0	1	0	0	2	1511.79	5347		1826310	43	55
	Aspartate aminotransferase, cytoplasmic OS=Rattus norvegicus GN=Got1 PE=1 SV=3	AATC_RAT	46429.5	1	4	6	6	0.0002	0.0944	VGNLTVVGK	R	E	0.997	52.8	30.3	16.3	52.8	0	1	0	0	2	886.536	2282		1378980	268	276
	V-type proton ATPase subunit a OS=Rattus norvegicus GN=Atp6v0a4 PE=3 SV=1	A0A0G2JW72_RAT,D4A1H0_RAT	92037	1	3	3	3	0.0001	0.0519	DLNANVNSFQR	K	K	0.962	30.3	30.1	14.9	30.3	0	1	0	0	2	1277.62	2803		16100000	39	49
	V-type proton ATPase subunit a OS=Rattus norvegicus GN=Atp6v0a4 PE=3 SV=1	A0A0G2JW72_RAT,D4A1H0_RAT	92037	1	3	3	3	0.0001	0.0519	FLEDEMQNEIIIQVPDK	R	D	0.997	93.8	30.5	18.9	93.8	0	1	0	0	2	2077.02	4919		1380300	67	83
	V-type proton ATPase subunit a OS=Rattus norvegicus GN=Atp6v0a4 PE=3 SV=1	A0A0G2JW72_RAT,D4A1H0_RAT	92037	1	3	3	3	0.0001	0.0519	LEDLITVITQTESHR	R	Q	0.977	35.3	30.4	15.2	35.3	0	0	1	0	2	1754.93	5708		5012470	239	253
	Carboxypeptidase Q OS=Rattus norvegicus GN=Cpq PE=1 SV=1	CBPQ_RAT	52041.8	1	6	9	10	0.0003	0.212	AIQIMYQNLQQDGLENVHLEQVR	K	I	0.997	51.8	30.2	16.2	51.8	0	1	2	0	2	2755.38	4925		10400000	87	109
	Carboxypeptidase Q OS=Rattus norvegicus GN=Cpq PE=1 SV=1	CBPQ_RAT	52041.8	1	6	9	10	0.0003	0.212	GEESAVMVVPR	R	I	0.997	75.2	30.2	17.7	75.2	0	1	0	0	2	1189.59	2412		6911720	116	126
	Carboxypeptidase Q OS=Rattus norvegicus GN=Cpq PE=1 SV=1	CBPQ_RAT	52041.8	1	6	9	10	0.0003	0.212	LVLWTAEEQGGVGASQYYELHK	R	A	0.997	54.9	30.4	16.4	54.9	0	0	1	0	2	2478.23	4938		1453560	330	351
	Carboxypeptidase Q OS=Rattus norvegicus GN=Cpq PE=1 SV=1	CBPQ_RAT	52041.8	1	6	9	10	0.0003	0.212	TYPDTDSFNTVAEITGSK	K	Y	0.997	91.6	27.8	18.7	91.6	0	1	0	0	2	1945.9	4622		1380810	262	279
	Carboxypeptidase Q OS=Rattus norvegicus GN=Cpq PE=1 SV=1	CBPQ_RAT	52041.8	1	6	9	10	0.0003	0.212	YSLVMEADSGTFLPTGLQFTGSDK	K	A	0.997	79.3	29.1	18	79.3	0	1	1	0	2	2580.22	6176.5		2785070	357	380
	Carboxypeptidase Q OS=Rattus norvegicus GN=Cpq PE=1 SV=1	CBPQ_RAT	52041.8	1	6	9	10	0.0003	0.212	YSLVMEADSGTFLPTGLQFTGSDKAR	K	A	0.997	39.4	29.6	15.5	39.4	0	0	2	0	2	2807.36	5833		3444890	357	382
	Heat shock cognate 71 kDa protein OS=Rattus norvegicus GN=Hspa8 PE=1 SV=1	HSP7C_RAT,M0R8M9_RAT	70872.8	1	6	7	12	0.0003	0.173	DNNLLGKFELTGIPPAPR	K	G	0.997	50	29.3	16.2	49.9	0	0	4	0	2	1952.06	5790.5		13000000	452	469
	Heat shock cognate 71 kDa protein OS=Rattus norvegicus GN=Hspa8 PE=1 SV=1	HSP7C_RAT,M0R8M9_RAT	70872.8	1	6	7	12	0.0003	0.173	FDDAVVQSDMK	R	H	0.994	39.5	25	15.5	39.5	0	1	0	0	2	1270.56	2045		873585	78	88
	Heat shock cognate 71 kDa protein OS=Rattus norvegicus GN=Hspa8 PE=1 SV=1	HSP7C_RAT,M0R8M9_RAT	70872.8	1	6	7	12	0.0003	0.173	ILDKCNEIISWLDK	K	N	0.997	56	31.4	18.1	54.4	0	0	1	0	2	1746.91	5387		702069	570	583
	Heat shock cognate 71 kDa protein OS=Rattus norvegicus GN=Hspa8 PE=1 SV=1	HSP7C_RAT,M0R8M9_RAT	70872.8	1	6	7	12	0.0003	0.173	NSLESYAFNMK	K	A	0.97	33.2	26.2	15.1	33.2	0	1	0	0	2	1319.59	3251		3584620	540	550
	Heat shock cognate 71 kDa protein OS=Rattus norvegicus GN=Hspa8 PE=1 SV=1	HSP7C_RAT,M0R8M9_RAT	70872.8	1	6	7	12	0.0003	0.173	QTQTFTTYSDNQPGVLIQVYEGER	K	A	0.997	72.2	29.4	17.5	72.2	0	1	1	0	2	2774.33	5306		3775740	424	447
	Heat shock cognate 71 kDa protein OS=Rattus norvegicus GN=Hspa8 PE=1 SV=1	HSP7C_RAT,M0R8M9_RAT	70872.8	1	6	7	12	0.0003	0.173	STAGDTHLGGEDFDNR	K	M	0.997	60.9	25	16.8	60.9	0	1	1	0	2	1691.73	2039		4100790	221	236
	Heat shock cognate 71 kDa protein OS=Rattus norvegicus GN=Hspa8 PE=1 SV=1	HSP7C_RAT,M0R8M9_RAT	70872.8	1	6	7	12	0.0003	0.173	TVTNAVVTVPAYFNDSQR	K	Q	0.968	35.1	30.7	15.2	35.1	0	1	0	0	2	1982	4708		2292930	138	155
	Ketohexokinase OS=Rattus norvegicus GN=Khk PE=1 SV=1	KHK_RAT	32749	1	6	8	8	0.0002	0.356	DFEKVDLTR	K	F	0.975	36.3	31.2	17.1	34.5	0	1	1	0	2	1122.58	2689.5		2808830	124	132
	Ketohexokinase OS=Rattus norvegicus GN=Khk PE=1 SV=1	KHK_RAT	32749	1	6	8	8	0.0002	0.356	GATLICAWAEEGADALGPDGQLLHSDAFPPPR	K	V	0.997	43.7	28.9	15.7	43.7	0	0	1	0	2	3332.6	6430		2038450	218	249
	Ketohexokinase OS=Rattus norvegicus GN=Khk PE=1 SV=1	KHK_RAT	32749	1	6	8	8	0.0002	0.356	GVDVSQVAWQSQGDTPCSCCIVNNSNGSR	R	T	0.993	83.7	25	18.2	83.7	0	0	1	0	2	3182.37	3987		1403420	80	108
	Ketohexokinase OS=Rattus norvegicus GN=Khk PE=1 SV=1	KHK_RAT	32749	1	6	8	8	0.0002	0.356	TIILYDTNLPDVSAK	R	D	0.997	66.9	30.5	17.6	66.4	0	1	0	0	2	1662.9	5037		1426970	109	123
	Ketohexokinase OS=Rattus norvegicus GN=Khk PE=1 SV=1	KHK_RAT	32749	1	6	8	8	0.0002	0.356	TIILYDTNLPDVSAKDFEK	R	V	0.997	73.3	30.7	17.6	73.3	0	1	0	0	2	2182.13	5325		565233	109	127
	Ketohexokinase OS=Rattus norvegicus GN=Khk PE=1 SV=1	KHK_RAT	32749	1	6	8	8	0.0002	0.356	VVDTLGAGDTFNASVIFSLSK	R	G	0.997	57.7	30.4	16.6	57.7	0	1	1	0	2	2141.11	6788.5		983367	250	270
	Cathepsin L1 OS=Rattus norvegicus GN=Ctsl PE=1 SV=2	CATL1_RAT	37660.6	1	3	3	3	0.0001	0.254	AVATVGPISVAMDASHPSLQFYSSGIYYEPNCSSK	K	D	0.995	37.5	26.8	15.3	37.5	0	0	1	0	2	3749.75	5686		618995	238	272
	Cathepsin L1 OS=Rattus norvegicus GN=Ctsl PE=1 SV=2	CATL1_RAT	37660.6	1	3	3	3	0.0001	0.254	ENGGLDSEESYPYEAK	K	D	0.997	62.5	25	16.9	62.5	0	1	0	0	2	1787.76	2694		1422100	192	207
	Cathepsin L1 OS=Rattus norvegicus GN=Ctsl PE=1 SV=2	CATL1_RAT	37660.6	1	3	3	3	0.0001	0.254	LISLSEQNLVDCSHDQGNQGCNGGLMDFAFQYIK	K	E	0.989	37.1	25	15.3	37.1	0	0	1	0	2	3874.75	6087		206501	158	191
	Alpha-enolase OS=Rattus norvegicus GN=Eno1 PE=1 SV=4	ENOA_RAT,M0R5J4_RAT	47129	1	16	21	32	0.0009	0.447	AGYTDQVVIGMDVAASEFYR	K	A	0.997	60.2	28.5	16.8	60.2	0	3	2	0	2	2208.03	5106		16500000	234	253
	Alpha-enolase OS=Rattus norvegicus GN=Eno1 PE=1 SV=4	ENOA_RAT,M0R5J4_RAT	47129	1	16	21	32	0.0009	0.447	DATNVGDEGGFAPNILENK	K	E	0.997	60.6	28.7	16.8	60.6	0	1	1	0	2	1960.92	4531.5		15800000	203	221
	Alpha-enolase OS=Rattus norvegicus GN=Eno1 PE=1 SV=4	ENOA_RAT,M0R5J4_RAT	47129	1	16	21	32	0.0009	0.447	DATNVGDEGGFAPNILENKEALELLK	K	S	0.997	75.2	30.4	17.7	75.2	0	1	0	0	2	2757.39	6157		451301	203	228
	Alpha-enolase OS=Rattus norvegicus GN=Eno1 PE=1 SV=4	ENOA_RAT,M0R5J4_RAT	47129	1	16	21	32	0.0009	0.447	FTATAGIQVVGDDLTVTNPK	K	R	0.997	41.5	29.8	15.6	41.5	0	5	2	0	2	2047.07	5082		9246150	307	326
	Alpha-enolase OS=Rattus norvegicus GN=Eno1 PE=1 SV=4	ENOA_RAT,M0R5J4_RAT	47129	1	16	21	32	0.0009	0.447	FTATAGIQVVGDDLTVTNPKR	K	I	0.997	80.9	30.1	18.1	80.9	0	0	1	0	2	2203.17	4695		3386920	307	327
	Alpha-enolase OS=Rattus norvegicus GN=Eno1 PE=1 SV=4	ENOA_RAT,M0R5J4_RAT	47129	1	16	21	32	0.0009	0.447	GNPTVEVDLYTAK	R	G	0.997	51	30.8	16.2	51	0	3	0	0	2	1406.72	3670		5626280	16	28
	Alpha-enolase OS=Rattus norvegicus GN=Eno1 PE=1 SV=4	ENOA_RAT,M0R5J4_RAT	47129	1	16	21	32	0.0009	0.447	HIADLAGNPEVILPVPAFNVINGGSHAGNK	R	L	0.997	45.3	27.3	15.8	45.3	0	0	1	1	2	3021.59	6185.5		8371310	133	162
	Alpha-enolase OS=Rattus norvegicus GN=Eno1 PE=1 SV=4	ENOA_RAT,M0R5J4_RAT	47129	1	16	21	32	0.0009	0.447	IDQLMIEMDGTENK	K	S	0.997	47.8	26.8	16	47.8	0	1	0	0	2	1668.75	2741		1057820	90	103
	Alpha-enolase OS=Rattus norvegicus GN=Eno1 PE=1 SV=4	ENOA_RAT,M0R5J4_RAT	47129	1	16	21	32	0.0009	0.447	IEEELGSK	R	A	0.99	42.5	30.9	48.8	9.39	0	1	0	0	2	904.462	1346		18100000	413	420
	Alpha-enolase OS=Rattus norvegicus GN=Eno1 PE=1 SV=4	ENOA_RAT,M0R5J4_RAT	47129	1	16	21	32	0.0009	0.447	IGAEVYHNLK	R	N	0.997	42.8	30.6	29.6	28.8	0	1	0	0	2	1143.62	2152		2026800	184	193
	Alpha-enolase OS=Rattus norvegicus GN=Eno1 PE=1 SV=4	ENOA_RAT,M0R5J4_RAT	47129	1	16	21	32	0.0009	0.447	KLNVVEQEKIDQLMIEMDGTENK	K	S	0.947	30.1	30	14.9	30.1	0	0	0	1	2	2736.34	3603		5168120	81	103
	Alpha-enolase OS=Rattus norvegicus GN=Eno1 PE=1 SV=4	ENOA_RAT,M0R5J4_RAT	47129	1	16	21	32	0.0009	0.447	LNVVEQEKIDQLMIEMDGTENK	K	S	0.997	60.3	29.5	16.8	60.3	0	0	1	0	2	2608.25	4023		4458690	82	103
	Alpha-enolase OS=Rattus norvegicus GN=Eno1 PE=1 SV=4	ENOA_RAT,M0R5J4_RAT	47129	1	16	21	32	0.0009	0.447	SFIKDYPVVSIEDPFDQDDWDAWQK	K	F	0.997	67.9	27.1	17.2	67.9	0	0	1	0	2	3043.4	6413		4964010	282	306
	Alpha-enolase OS=Rattus norvegicus GN=Eno1 PE=1 SV=4	ENOA_RAT,M0R5J4_RAT	47129	1	16	21	32	0.0009	0.447	VNQIGSVTESLQACK	K	L	0.997	53.5	30.9	16.3	0	0	2	1	0	2	1633.82	3414		6587660	344	358
	Alpha-enolase OS=Rattus norvegicus GN=Eno1 PE=1 SV=4	ENOA_RAT,M0R5J4_RAT	47129	1	16	21	32	0.0009	0.447	YGKDATNVGDEGGFAPNILENK	K	E	0.997	65.3	30.3	17.1	65.3	0	0	1	0	2	2309.1	4094		2010300	200	221
	Alpha-enolase OS=Rattus norvegicus GN=Eno1 PE=1 SV=4	ENOA_RAT,M0R5J4_RAT	47129	1	16	21	32	0.0009	0.447	YGKDATNVGDEGGFAPNILENKEALELLK	K	S	0.955	32.1	29.9	15	32.1	0	0	1	0	2	3105.57	5752		917778	200	228
	14-3-3 protein gamma OS=Rattus norvegicus GN=Ywhag PE=1 SV=2	1433G_RAT	28303.1	1	1	1	2	0.0001	0.0891	NLLSVAYK	R	N	0.99	38.5	28.5	15.7	38.2	0	1	0	0	2	907.525	3605		3153240	43	50	1433T_RAT,1433Z_RAT,1433F_RAT,1433E_RAT,A0A0G2JV65_RAT
	14-3-3 protein gamma OS=Rattus norvegicus GN=Ywhag PE=1 SV=2	1433G_RAT	28303.1	1	1	1	2	0.0001	0.0891	NVTELNEPLSNEER	K	N	0.997	70	28.7	17.4	70	0	1	0	0	2	1643.79	2953		1029090	29	42
	Quinone oxidoreductase OS=Rattus norvegicus GN=Cryz PE=2 SV=1	QOR_RAT	34975.5	1	2	2	3	0.0001	0.0881	TSAGDKGVDVIIEMLANK	K	N	0.997	43	30.6	15.7	43	0	0	2	0	2	1876.97	5278		3682290	211	228
	Quinone oxidoreductase OS=Rattus norvegicus GN=Cryz PE=2 SV=1	QOR_RAT	34975.5	1	2	2	3	0.0001	0.0881	VLGTAGSEEGK	K	K	0.997	57.3	31.5	16.6	57.3	0	1	0	0	2	1047.53	1093		2266320	176	186
	Aspartate aminotransferase, mitochondrial OS=Rattus norvegicus GN=Got2 PE=1 SV=2	AATM_RAT	47315.1	1	2	4	5	0.0001	0.0744	NLDKEYLPIGGLADFCK	K	A	0.997	44.3	31.1	15.8	44.3	0	1	2	0	2	1952.98	5470		4011120	91	107
	Aspartate aminotransferase, mitochondrial OS=Rattus norvegicus GN=Got2 PE=1 SV=2	AATM_RAT	47315.1	1	2	4	5	0.0001	0.0744	VGAFTVVCKDAEEAK	R	R	0.997	60.6	30.5	17.7	59.7	0	1	1	0	2	1623.8	3102.5		3582930	288	302
	Alpha-actinin-4 OS=Rattus norvegicus GN=Actn4 PE=1 SV=1	A0A0G2K013_RAT,ACTN4_RAT	104918	1	8	11	26	0.0007	0.262	CQLEINFNTLQTK	K	L	0.997	57.9	30.7	16.6	57.9	0	1	0	0	2	1608.81	4704		763255	351	363	Q6GMN8_RAT,ACTN1_RAT,Q6T487_RAT
	Alpha-actinin-4 OS=Rattus norvegicus GN=Actn4 PE=1 SV=1	A0A0G2K013_RAT,ACTN4_RAT	104918	1	8	11	26	0.0007	0.262	DGLAFNALIHR	K	H	0.997	48.5	29.9	16.3	48.2	0	0	1	0	2	1226.66	4592		2462960	194	204
	Alpha-actinin-4 OS=Rattus norvegicus GN=Actn4 PE=1 SV=1	A0A0G2K013_RAT,ACTN4_RAT	104918	1	8	11	26	0.0007	0.262	DHALLEEQSK	R	Q	0.997	41	30.2	15.6	41	0	1	0	0	2	1169.58	1470		1255320	634	643
	Alpha-actinin-4 OS=Rattus norvegicus GN=Actn4 PE=1 SV=1	A0A0G2K013_RAT,ACTN4_RAT	104918	1	8	11	26	0.0007	0.262	DHGGALGPEEFK	K	A	0.965	33.5	28	15.1	33.5	0	1	0	0	2	1256.59	2486		1642740	780	791
	Alpha-actinin-4 OS=Rattus norvegicus GN=Actn4 PE=1 SV=1	A0A0G2K013_RAT,ACTN4_RAT	104918	1	8	11	26	0.0007	0.262	DLLLDPAWEK	R	Q	0.974	34.4	29.9	15.1	34.4	0	1	0	0	2	1199.63	5230		1318810	41	50	Q6GMN8_RAT,ACTN1_RAT,Q6T487_RAT
	Alpha-actinin-4 OS=Rattus norvegicus GN=Actn4 PE=1 SV=1	A0A0G2K013_RAT,ACTN4_RAT	104918	1	8	11	26	0.0007	0.262	DYETATLSDIK	R	A	0.997	56.6	29.1	16.5	56.6	0	1	0	0	2	1255.61	3409		26400000	440	450
	Alpha-actinin-4 OS=Rattus norvegicus GN=Actn4 PE=1 SV=1	A0A0G2K013_RAT,ACTN4_RAT	104918	1	8	11	26	0.0007	0.262	ELPPDQAEYCIAR	R	M	0.997	44.4	28.7	16.7	43.4	0	3	0	0	2	1561.73	3196		7205050	870	882	Q6GMN8_RAT,ACTN1_RAT,Q6T487_RAT
	Alpha-actinin-4 OS=Rattus norvegicus GN=Actn4 PE=1 SV=1	A0A0G2K013_RAT,ACTN4_RAT	104918	1	8	11	26	0.0007	0.262	ETTDTDTADQVIASFK	R	V	0.997	39	28.4	15.4	39	0	1	1	0	2	1741.81	4542		3547370	838	853
	Alpha-actinin-4 OS=Rattus norvegicus GN=Actn4 PE=1 SV=1	A0A0G2K013_RAT,ACTN4_RAT	104918	1	8	11	26	0.0007	0.262	FAIQDISVEETSAK	R	E	0.997	50.1	30.9	16.1	50.1	0	1	0	0	2	1537.77	4241		1570820	153	166	Q6GMN8_RAT,ACTN1_RAT,Q6T487_RAT
	Alpha-actinin-4 OS=Rattus norvegicus GN=Actn4 PE=1 SV=1	A0A0G2K013_RAT,ACTN4_RAT	104918	1	8	11	26	0.0007	0.262	HEAFESDLAAHQDR	K	V	0.977	33.4	26.2	15.1	33.4	0	0	1	0	2	1625.73	1871		5518990	456	469	Q6GMN8_RAT,ACTN1_RAT,Q6T487_RAT
	Alpha-actinin-4 OS=Rattus norvegicus GN=Actn4 PE=1 SV=1	A0A0G2K013_RAT,ACTN4_RAT	104918	1	8	11	26	0.0007	0.262	HTNYTMEHLR	K	V	0.988	35.5	26.4	15.2	0	0	0	1	0	2	1317.6	992		381545	724	733	Q6GMN8_RAT,ACTN1_RAT,Q6T487_RAT
	Alpha-actinin-4 OS=Rattus norvegicus GN=Actn4 PE=1 SV=1	A0A0G2K013_RAT,ACTN4_RAT	104918	1	8	11	26	0.0007	0.262	MVSDINNGWQHLEQAEK	R	G	0.995	37.8	28	15.4	37.8	0	1	1	0	2	2014.93	3470		4431790	379	395
	Alpha-actinin-4 OS=Rattus norvegicus GN=Actn4 PE=1 SV=1	A0A0G2K013_RAT,ACTN4_RAT	104918	1	8	11	26	0.0007	0.262	QLETIDQLHLEYAK	K	R	0.997	55.3	30.7	18.1	53.7	0	1	0	0	2	1700.89	4251		1409870	522	535
	Alpha-actinin-4 OS=Rattus norvegicus GN=Actn4 PE=1 SV=1	A0A0G2K013_RAT,ACTN4_RAT	104918	1	8	11	26	0.0007	0.262	SIVDYKPNLDLLEQQHQLIQEALIFDNK	R	H	0.997	42.2	28	15.6	42.2	0	0	1	0	2	3324.75	6428		5137830	696	723
	Alpha-actinin-4 OS=Rattus norvegicus GN=Actn4 PE=1 SV=1	A0A0G2K013_RAT,ACTN4_RAT	104918	1	8	11	26	0.0007	0.262	TINEVENQILTR	R	D	0.997	59.7	30.6	21	55.4	0	2	1	0	2	1429.76	3801		16000000	746	757	Q6GMN8_RAT,ACTN1_RAT,Q6T487_RAT
	Alpha-actinin-4 OS=Rattus norvegicus GN=Actn4 PE=1 SV=1	A0A0G2K013_RAT,ACTN4_RAT	104918	1	8	11	26	0.0007	0.262	VGWEQLLTTIAR	R	T	0.997	53.4	30.3	20.5	49.2	0	1	1	0	2	1386.77	6500		17100000	734	745	Q6GMN8_RAT,ACTN1_RAT,Q6T487_RAT
	Alpha-actinin-4 OS=Rattus norvegicus GN=Actn4 PE=1 SV=1	A0A0G2K013_RAT,ACTN4_RAT	104918	1	8	11	26	0.0007	0.262	VLAVNQENEHLMEDYER	K	L	0.997	64.1	27	17	64.1	0	1	2	0	2	2104.96	2785		15800000	284	300
	Integrin alpha-1 OS=Rattus norvegicus GN=Itga1 PE=1 SV=1	ITA1_RAT	130811	1	5	5	5	0.0001	0.061	DLNVDGFNDVVIGAPLEDDHAGAVYIYHGSGK	K	T	0.997	41.7	28.8	15.6	41.7	0	0	1	0	2	3357.6	5830		755478	579	610
	Integrin alpha-1 OS=Rattus norvegicus GN=Itga1 PE=1 SV=1	ITA1_RAT	130811	1	5	5	5	0.0001	0.061	QVIQDCEDENIQR	K	F	0.997	50.8	27.2	16.2	50.8	0	1	0	0	2	1646.74	1995		993125	292	304
	Integrin alpha-1 OS=Rattus norvegicus GN=Itga1 PE=1 SV=1	ITA1_RAT	130811	1	5	5	5	0.0001	0.061	SKEDSIYEADLQYR	K	V	0.997	39.4	28.4	15.5	39.4	0	0	1	0	2	1716.81	3115		1695160	709	722
	Integrin alpha-1 OS=Rattus norvegicus GN=Itga1 PE=1 SV=1	ITA1_RAT	130811	1	5	5	5	0.0001	0.061	SLEDPFGINSGK	R	K	0.997	42.5	30.3	23.9	34.3	0	1	0	0	2	1263.62	4200		3923510	1033	1044
	Integrin alpha-1 OS=Rattus norvegicus GN=Itga1 PE=1 SV=1	ITA1_RAT	130811	1	5	5	5	0.0001	0.061	SLEDPFGINSGKK	R	M	0.997	45.4	31.7	15.8	45.4	0	1	0	0	2	1391.72	3606		7106760	1033	1045
	Endoplasmin OS=Rattus norvegicus GN=Hsp90b1 PE=1 SV=1	A0A0A0MY09_RAT,ENPL_RAT	92773.6	1	11	11	14	0.0004	0.18	DISTNYYASQK	K	K	0.993	36.7	27.3	15.3	36.7	0	1	0	0	2	1289.6	2151		578636	672	682
	Endoplasmin OS=Rattus norvegicus GN=Hsp90b1 PE=1 SV=1	A0A0A0MY09_RAT,ENPL_RAT	92773.6	1	11	11	14	0.0004	0.18	EAESSPFVER	K	L	0.997	52	28.4	16.2	52	0	1	0	0	2	1150.54	2180		2642490	548	557
	Endoplasmin OS=Rattus norvegicus GN=Hsp90b1 PE=1 SV=1	A0A0A0MY09_RAT,ENPL_RAT	92773.6	1	11	11	14	0.0004	0.18	EEASDYLELDTIK	K	N	0.997	66.2	29.7	17.1	66.2	0	1	0	0	2	1525.73	4477		4876420	253	265
	Endoplasmin OS=Rattus norvegicus GN=Hsp90b1 PE=1 SV=1	A0A0A0MY09_RAT,ENPL_RAT	92773.6	1	11	11	14	0.0004	0.18	EEEAIQLDGLNASQIR	R	E	0.997	65.1	30.9	17.1	65.1	0	1	0	0	2	1785.9	4411		1302700	52	67
	Endoplasmin OS=Rattus norvegicus GN=Hsp90b1 PE=1 SV=1	A0A0A0MY09_RAT,ENPL_RAT	92773.6	1	11	11	14	0.0004	0.18	ELISNASDALDK	R	I	0.997	65.7	31.2	19	63.8	0	1	0	0	2	1275.64	3049		1881520	103	114
	Endoplasmin OS=Rattus norvegicus GN=Hsp90b1 PE=1 SV=1	A0A0A0MY09_RAT,ENPL_RAT	92773.6	1	11	11	14	0.0004	0.18	ELISNASDALDKIR	R	L	0.997	42.3	30.8	24.8	33.1	0	0	1	0	2	1544.83	4049		1207150	103	116
	Endoplasmin OS=Rattus norvegicus GN=Hsp90b1 PE=1 SV=1	A0A0A0MY09_RAT,ENPL_RAT	92773.6	1	11	11	14	0.0004	0.18	GVVDSDDLPLNVSR	K	E	0.997	43	30.6	15.7	43	0	2	0	0	2	1485.75	3992.5		11500000	435	448
	Endoplasmin OS=Rattus norvegicus GN=Hsp90b1 PE=1 SV=1	A0A0A0MY09_RAT,ENPL_RAT	92773.6	1	11	11	14	0.0004	0.18	GYEVIYLTEPVDEYCIQALPEFDGKR	K	F	0.997	63	29.2	16.9	63	0	0	1	0	2	3104.49	6258		3933000	562	587
	Endoplasmin OS=Rattus norvegicus GN=Hsp90b1 PE=1 SV=1	A0A0A0MY09_RAT,ENPL_RAT	92773.6	1	11	11	14	0.0004	0.18	LISLTDENALAGNEELTVK	R	I	0.997	83.8	30.6	18.2	83.8	0	3	0	0	2	2030.07	5068		2773670	117	135
	Endoplasmin OS=Rattus norvegicus GN=Hsp90b1 PE=1 SV=1	A0A0A0MY09_RAT,ENPL_RAT	92773.6	1	11	11	14	0.0004	0.18	NLLHVTDTGVGMTR	K	E	0.989	37.4	30.8	15.3	37.4	0	0	1	0	2	1529.77	2928		3652530	143	156
	Endoplasmin OS=Rattus norvegicus GN=Hsp90b1 PE=1 SV=1	A0A0A0MY09_RAT,ENPL_RAT	92773.6	1	11	11	14	0.0004	0.18	TDDEVVQREEEAIQLDGLNASQIR	R	E	0.997	73.1	29.8	17.6	73.1	0	0	1	0	2	2728.34	4947		632861	44	67
	Peptidyl-prolyl cis-trans isomerase OS=Rattus norvegicus GN=Ppic PE=1 SV=1	Q6AYQ9_RAT	23009.6	1	2	2	2	0.0001	0.151	DGTGGMSIYGETFPDENFK	R	L	0.997	62.4	25	18.7	60.6	0	1	0	0	2	2080.88	4379		715249	105	123
	Peptidyl-prolyl cis-trans isomerase OS=Rattus norvegicus GN=Ppic PE=1 SV=1	Q6AYQ9_RAT	23009.6	1	2	2	2	0.0001	0.151	TVENFVTLATGEK	R	G	0.997	71.3	30.6	17.5	71.3	0	1	0	0	2	1408.73	4582		1222300	66	78
	Protein Tgm2 OS=Rattus norvegicus GN=Tgm2 PE=1 SV=1	Q9WVJ6_RAT	76935.3	1	8	8	9	0.0003	0.156	DHHTADLCQQK	R	L	0.997	53.8	25.3	16.4	53.8	0	0	1	0	2	1352.6	615		2861610	20	30
	Protein Tgm2 OS=Rattus norvegicus GN=Tgm2 PE=1 SV=1	Q9WVJ6_RAT	76935.3	1	8	8	9	0.0003	0.156	EYVLTQQGFIYQGSVK	R	F	0.997	66.3	31	20	63.4	0	2	0	0	2	1859.95	4644		1381640	158	173
	Protein Tgm2 OS=Rattus norvegicus GN=Tgm2 PE=1 SV=1	Q9WVJ6_RAT	76935.3	1	8	8	9	0.0003	0.156	GYEASVDRLTFGAVTGPDPSEEAGTK	R	A	0.997	46.4	28.6	15.9	46.4	0	0	1	0	2	2654.26	4524		3555700	49	74
	Protein Tgm2 OS=Rattus norvegicus GN=Tgm2 PE=1 SV=1	Q9WVJ6_RAT	76935.3	1	8	8	9	0.0003	0.156	LTFGAVTGPDPSEEAGTK	R	A	0.997	80.8	30.4	19.2	79.7	0	1	0	0	2	1776.87	3817		3632250	57	74
	Protein Tgm2 OS=Rattus norvegicus GN=Tgm2 PE=1 SV=1	Q9WVJ6_RAT	76935.3	1	8	8	9	0.0003	0.156	NEYGELESNK	R	S	0.997	42.3	26.6	15.6	42.3	0	1	0	0	2	1182.53	1614		1355990	318	327
	Protein Tgm2 OS=Rattus norvegicus GN=Tgm2 PE=1 SV=1	Q9WVJ6_RAT	76935.3	1	8	8	9	0.0003	0.156	SINNSLVVGQK	K	I	0.997	48.6	31.4	16	48.6	0	1	0	0	2	1158.65	2445		4213430	415	425
	Protein Tgm2 OS=Rattus norvegicus GN=Tgm2 PE=1 SV=1	Q9WVJ6_RAT	76935.3	1	8	8	9	0.0003	0.156	SVEVSDPVPAGDAVK	K	V	0.997	64	30.5	17	64	0	1	0	0	2	1469.75	3020		1953170	634	648
	Protein Tgm2 OS=Rattus norvegicus GN=Tgm2 PE=1 SV=1	Q9WVJ6_RAT	76935.3	1	8	8	9	0.0003	0.156	VVSGMVNCNDDQGVLLGR	R	W	0.982	114	29.6	20.8	113	0	1	0	0	2	1948.92	3289		1301620	223	240
	Syntenin-1 OS=Rattus norvegicus GN=Sdcbp PE=1 SV=1	SDCB1_RAT	32423.9	1	2	2	2	0.0001	0.137	FGDQVLQINGENCAGWSSDK	R	A	0.996	74.9	25	17.7	74.9	0	1	0	0	2	2224.99	4410		558816	156	175
	Syntenin-1 OS=Rattus norvegicus GN=Sdcbp PE=1 SV=1	SDCB1_RAT	32423.9	1	2	2	2	0.0001	0.137	NGLLTDHHICEINGQNVIGLK	R	D	0.997	59.5	30.8	16.7	59.5	0	0	1	0	2	2345.2	4364		1384620	232	252
	Beta-galactosidase OS=Rattus norvegicus GN=Glb1 PE=1 SV=1	D3ZUM4_RAT	73231.2	1	2	3	3	0.0001	0.0371	TFELDYKR	R	D	0.97	33.9	28.5	23.9	25.1	0	1	0	0	2	1071.55	2682		2038040	32	39
	Beta-galactosidase OS=Rattus norvegicus GN=Glb1 PE=1 SV=1	D3ZUM4_RAT	73231.2	1	2	3	3	0.0001	0.0371	TVTEALGILCPNGPVK	K	S	0.997	72.3	29.9	17.5	72.3	0	1	1	0	2	1668.9	5044		4626490	385	400
	EH domain-containing protein 1 OS=Rattus norvegicus GN=Ehd1 PE=1 SV=1	EHD1_RAT	60605.2	1	2	2	3	0.0001	0.11	DKPTYDEIFYTLSPVNGK	K	I	0.997	52.6	30.6	16.3	52.6	0	0	1	0	2	2087.03	5491		1225680	444	461
	EH domain-containing protein 1 OS=Rattus norvegicus GN=Ehd1 PE=1 SV=1	EHD1_RAT	60605.2	1	2	2	3	0.0001	0.11	LADVDKDGLLDDEEFALANHLIK	K	V	0.994	38.5	30.6	15.4	38.5	0	0	0	1	2	2554.3	5807		2342000	487	509
	EH domain-containing protein 1 OS=Rattus norvegicus GN=Ehd1 PE=1 SV=1	EHD1_RAT	60605.2	1	2	2	3	0.0001	0.11	LFEAEEQDLFKDIQSLPR	K	N	0.997	68.9	30.8	19.6	66.6	0	0	1	0	2	2178.11	6327		2237730	270	287	A0A0G2JTH6_RAT,EHD3_RAT
	Fibronectin OS=Rattus norvegicus GN=Fn1 PE=1 SV=2	A0A096P6L8_RAT,F1LST1_RAT	272439	1	9	9	9	0.0003	0.0775	CDPHEATCYDDGK	K	T	0.972	32.7	25	15	32.7	0	0	1	0	2	1567.58	1012		446550	2378	2390
	Fibronectin OS=Rattus norvegicus GN=Fn1 PE=1 SV=2	A0A096P6L8_RAT,F1LST1_RAT	272439	1	9	9	9	0.0003	0.0775	CDPIDQCQDSETR	K	T	0.997	59.6	25	16.7	59.6	0	1	0	0	2	1623.64	1537		271449	555	567
	Fibronectin OS=Rattus norvegicus GN=Fn1 PE=1 SV=2	A0A096P6L8_RAT,F1LST1_RAT	272439	1	9	9	9	0.0003	0.0775	FGFCPMAAHEEICTTNEGVMYR	K	I	0.997	48	25	16	48	0	0	1	0	2	2652.1	4004		1097470	458	479
	Fibronectin OS=Rattus norvegicus GN=Fn1 PE=1 SV=2	A0A096P6L8_RAT,F1LST1_RAT	272439	1	9	9	9	0.0003	0.0775	ITYGETGGNSPVQEFTVPGSK	R	S	0.996	99.9	30	19.2	99.9	0	1	0	0	2	2168.05	4262		1271020	1570	1590
	Fibronectin OS=Rattus norvegicus GN=Fn1 PE=1 SV=2	A0A096P6L8_RAT,F1LST1_RAT	272439	1	9	9	9	0.0003	0.0775	NTFAEVTGLSPGVTYLFK	R	V	0.997	92.1	30.8	18.8	92.1	0	1	0	0	2	1944.01	6332		3637010	958	975
	Fibronectin OS=Rattus norvegicus GN=Fn1 PE=1 SV=2	A0A096P6L8_RAT,F1LST1_RAT	272439	1	9	9	9	0.0003	0.0775	QDGHLWCSTTSNYEQDQK	R	Y	0.997	55	25	16.4	55	0	0	1	0	2	2196.93	2492		392525	380	397
	Fibronectin OS=Rattus norvegicus GN=Fn1 PE=1 SV=2	A0A096P6L8_RAT,F1LST1_RAT	272439	1	9	9	9	0.0003	0.0775	QSLILSTSQTTAPDAPPDPTVDQVDDTSIVVR	K	W	0.997	43.1	29.6	15.7	43.1	0	0	1	0	2	3366.69	5242		992835	798	829
	Fibronectin OS=Rattus norvegicus GN=Fn1 PE=1 SV=2	A0A096P6L8_RAT,F1LST1_RAT	272439	1	9	9	9	0.0003	0.0775	TGLDSPTGFDSSDVTANSFTVHWVAPR	K	A	0.997	44.9	28.4	15.8	44.9	0	0	1	0	2	2864.35	5583		1548670	1446	1472
	Fibronectin OS=Rattus norvegicus GN=Fn1 PE=1 SV=2	A0A096P6L8_RAT,F1LST1_RAT	272439	1	9	9	9	0.0003	0.0775	VVTPLSPPTNLHLEANPDTGVLTVSWER	R	S	0.997	56.4	28.8	16.5	56.4	0	0	1	0	2	3042.59	6169		3468110	1169	1196
	Threonine synthase-like 2 OS=Rattus norvegicus GN=Thnsl2 PE=2 SV=1	THNS2_RAT	54136.9	1	2	2	2	0.0001	0.0536	NVDIIVLLPK	K	G	0.997	44.3	25	23.7	36.4	0	1	0	0	2	1123.71	5972		2171800	158	167
	Threonine synthase-like 2 OS=Rattus norvegicus GN=Thnsl2 PE=2 SV=1	THNS2_RAT	54136.9	1	2	2	2	0.0001	0.0536	TLASAMDIQVPYNMER	K	I	0.997	46.6	27.7	15.9	46.6	0	1	0	0	2	1870.87	3640		805957	309	324
	Complement C4 (Fragment) OS=Rattus norvegicus GN=C4a PE=1 SV=4	A0A0G2JV52_RAT,A0A0G2JW12_RAT,CO4_RAT,F1LNM4_RAT,M0RB00_RAT	192164	1	3	3	3	0.0001	0.0291	DSSTWLTAFVLK	R	I	0.997	56.7	30	16.5	56.7	0	1	0	0	2	1367.72	6510		1008830	1068	1079
	Complement C4 (Fragment) OS=Rattus norvegicus GN=C4a PE=1 SV=4	A0A0G2JV52_RAT,A0A0G2JW12_RAT,CO4_RAT,F1LNM4_RAT,M0RB00_RAT	192164	1	3	3	3	0.0001	0.0291	EMSGSEASDVPVK	R	V	0.997	47.1	25.8	15.9	47.1	0	1	0	0	2	1351.6	1508		453589	390	402
	Complement C4 (Fragment) OS=Rattus norvegicus GN=C4a PE=1 SV=4	A0A0G2JV52_RAT,A0A0G2JW12_RAT,CO4_RAT,F1LNM4_RAT,M0RB00_RAT	192164	1	3	3	3	0.0001	0.0291	ILSLAQEQIGDSPEK	K	L	0.997	48.9	30.3	16.1	48.9	0	1	0	0	2	1627.85	3728		1355840	1080	1094
	blastpHomologue_0.0	zz|FGCZCont0020_P02770|ALBU_RAT	68719.1	1	2	3	32	0.0009	0.382	AADKDNCFATEGPNLVAR	K	S	0.997	58.7	29	16.7	58.7	0	1	1	0	2	1948.92	3159.5		3982260	585	602	A0A0G2JSH5_RAT
	blastpHomologue_0.0	zz|FGCZCont0020_P02770|ALBU_RAT	68719.1	1	2	3	32	0.0009	0.382	AETFTFHSDICTLPDKEK	K	Q	0.997	66.3	28.9	17.1	66.3	0	1	1	0	2	2139.01	3696.5		4744610	528	545	A0A0G2JSH5_RAT
	blastpHomologue_0.0	zz|FGCZCont0020_P02770|ALBU_RAT	68719.1	1	2	3	32	0.0009	0.382	CCAEGDPPACYGTVLAEFQPLVEEPK	K	N	0.997	72.2	25.3	17.5	72.2	0	1	1	0	2	2937.31	6311		8487000	384	409	A0A0G2JSH5_RAT
	blastpHomologue_0.0	zz|FGCZCont0020_P02770|ALBU_RAT	68719.1	1	2	3	32	0.0009	0.382	CCTLPEAQR	K	L	0.959	27.6	25	14.7	27.6	0	1	0	0	2	1134.5	1531		1299320	461	469	A0A0G2JSH5_RAT
	blastpHomologue_0.0	zz|FGCZCont0020_P02770|ALBU_RAT	68719.1	1	2	3	32	0.0009	0.382	CPYEEHIKLVQEVTDFAK	K	T	0.949	36.8	30.6	15.3	36.8	0	0	0	1	2	2206.09	4844		909019	58	75	A0A0G2JSH5_RAT
	blastpHomologue_0.0	zz|FGCZCont0020_P02770|ALBU_RAT	68719.1	1	2	3	32	0.0009	0.382	DNCFATEGPNLVAR	K	S	0.997	68.9	27.6	17.3	68.9	0	1	0	0	2	1563.72	3634		1354160	589	602	A0A0G2JSH5_RAT
	blastpHomologue_0.0	zz|FGCZCont0020_P02770|ALBU_RAT	68719.1	1	2	3	32	0.0009	0.382	DNYGELADCCAK	R	Q	0.997	50.5	25	16.2	50.5	0	2	0	0	2	1415.56	2232		8777740	106	117	A0A0G2JSH5_RAT
	blastpHomologue_0.0	zz|FGCZCont0020_P02770|ALBU_RAT	68719.1	1	2	3	32	0.0009	0.382	ECCHGDLLECADDR	K	A	0.997	50.5	25	16.2	50.5	0	1	2	0	2	1749.66	2311		5483300	268	281	zz|FGCZCont0112_P02769|ALBU_BOVIN,A0A0G2JSH5_RAT
	blastpHomologue_0.0	zz|FGCZCont0020_P02770|ALBU_RAT	68719.1	1	2	3	32	0.0009	0.382	HPYFYAPELLYYAEK	R	Y	0.977	35	30.5	15.2	35	0	0	1	0	2	1903.93	5761		873581	170	184	A0A0G2JSH5_RAT
	blastpHomologue_0.0	zz|FGCZCont0020_P02770|ALBU_RAT	68719.1	1	2	3	32	0.0009	0.382	INKECCHGDLLECADDRAELAK	K	Y	0.964	31.1	26.9	14.9	31.1	0	0	1	0	2	2617.18	2760		1528950	265	286	A0A0G2JSH5_RAT
	blastpHomologue_0.0	zz|FGCZCont0020_P02770|ALBU_RAT	68719.1	1	2	3	32	0.0009	0.382	SIHTLFGDK	K	L	0.997	42.8	31.5	15.7	0	0	0	1	0	2	1017.54	2866		792149	89	97	A0A0G2JSH5_RAT
	blastpHomologue_0.0	zz|FGCZCont0020_P02770|ALBU_RAT	68719.1	1	2	3	32	0.0009	0.382	SQCLAETEHDNIPADLPSIAADFVEDK	K	E	0.997	39.6	27.4	15.5	39.6	0	0	1	0	2	2985.38	6225		1121700	311	337
	blastpHomologue_0.0	zz|FGCZCont0020_P02770|ALBU_RAT	68719.1	1	2	3	32	0.0009	0.382	SQCLAETEHDNIPADLPSIAADFVEDKEVCK	K	N	0.99	38	26.7	15.4	38	0	0	1	2	2	3501.62	6000		15700000	311	341
	blastpHomologue_0.0	zz|FGCZCont0020_P02770|ALBU_RAT	68719.1	1	2	3	32	0.0009	0.382	TCVADENAENCDK	K	S	0.997	65.3	25	17.1	65.3	0	2	0	0	2	1525.59	983.5		5096860	76	88	A0A0G2JSH5_RAT
	blastpHomologue_0.0	zz|FGCZCont0020_P02770|ALBU_RAT	68719.1	1	2	3	32	0.0009	0.382	TCVADENAENCDKSIHTLFGDK	K	L	0.997	46.6	25	15.9	46.6	0	0	1	1	2	2524.11	3413		4578850	76	97	A0A0G2JSH5_RAT
	blastpHomologue_0.0	zz|FGCZCont0020_P02770|ALBU_RAT	68719.1	1	2	3	32	0.0009	0.382	TNCELYEK	K	L	0.99	57	25	21.7	51.8	0	1	0	0	2	1056.47	1346		3181620	414	421	A0A0G2JSH5_RAT
	blastpHomologue_0.0	zz|FGCZCont0020_P02770|ALBU_RAT	68719.1	1	2	3	32	0.0009	0.382	TVMGDFAQFVDK	K	C	0.997	54.5	27.6	16.4	54.5	0	2	0	0	2	1373.64	4254		48100000	570	581	A0A0G2JSH5_RAT
	blastpHomologue_0.0	zz|FGCZCont0020_P02770|ALBU_RAT	68719.1	1	2	3	32	0.0009	0.382	YNEVLTQCCTESDK	K	A	0.997	73.6	25	17.6	73.6	0	2	0	0	2	1746.73	2159.5		862027	185	198	A0A0G2JSH5_RAT
	blastpHomologue_0.0	zz|FGCZCont0020_P02770|ALBU_RAT	68719.1	1	2	3	32	0.0009	0.382	YNEVLTQCCTESDKAACLTPK	K	L	0.997	70.4	26.4	17.4	70.4	0	1	1	0	2	2488.12	3056		6015620	185	205	A0A0G2JSH5_RAT
	Proteasome subunit alpha type-5 OS=Rattus norvegicus GN=Psma5 PE=1 SV=1	PSA5_RAT,Q6P9V6_RAT	26391.1	1	2	3	3	0.0001	0.12	AIGSASEGAQSSLQEVYHK	R	S	0.997	56.4	30.3	16.5	56.4	0	1	1	0	2	1961.96	2907		14800000	169	187
	Proteasome subunit alpha type-5 OS=Rattus norvegicus GN=Psma5 PE=1 SV=1	PSA5_RAT,Q6P9V6_RAT	26391.1	1	2	3	3	0.0001	0.12	GVNTFSPEGR	R	L	0.968	34.3	29.8	15.1	34.3	0	1	0	0	2	1063.52	1998		3473320	11	20
	Fucosidase, alpha-L-1, tissue, isoform CRA_a OS=Rattus norvegicus GN=Fuca1 PE=1 SV=1	A0A0G2JSJ8_RAT,FUCO_RAT	53486.7	1	2	2	2	0.0001	0.0476	DGVIVPIFQER	K	L	0.997	55.6	31.1	42.6	29.5	0	1	0	0	2	1272.69	5368		2939220	340	350
	Fucosidase, alpha-L-1, tissue, isoform CRA_a OS=Rattus norvegicus GN=Fuca1 PE=1 SV=1	A0A0G2JSJ8_RAT,FUCO_RAT	53486.7	1	2	2	2	0.0001	0.0476	DLVGELGAAVR	R	K	0.997	54.5	30.1	33.2	37.7	0	1	0	0	2	1099.61	4856		2068560	159	169
	Malate dehydrogenase, mitochondrial OS=Rattus norvegicus GN=Mdh2 PE=1 SV=2	MDHM_RAT	35684.2	1	9	10	12	0.0003	0.328	EGVIECSFVQSK	K	E	0.997	65.8	29.6	17.1	65.8	0	2	0	0	2	1382.66	3326		5346310	270	281
	Malate dehydrogenase, mitochondrial OS=Rattus norvegicus GN=Mdh2 PE=1 SV=2	MDHM_RAT	35684.2	1	9	10	12	0.0003	0.328	ETECTYFSTPLLLGK	K	K	0.997	53	29.9	16.3	53	0	1	1	0	2	1758.86	5623.5		7499530	282	296
	Malate dehydrogenase, mitochondrial OS=Rattus norvegicus GN=Mdh2 PE=1 SV=2	MDHM_RAT	35684.2	1	9	10	12	0.0003	0.328	ETECTYFSTPLLLGKK	K	G	0.95	31.6	30.6	15	31.6	0	0	1	0	2	1886.96	4887		1299530	282	297
	Malate dehydrogenase, mitochondrial OS=Rattus norvegicus GN=Mdh2 PE=1 SV=2	MDHM_RAT	35684.2	1	9	10	12	0.0003	0.328	FVFSLVDAMNGKEGVIECSFVQSK	R	E	0.996	60.4	30.5	16.8	60.4	0	0	1	0	2	2707.31	5739		633788	258	281
	Malate dehydrogenase, mitochondrial OS=Rattus norvegicus GN=Mdh2 PE=1 SV=2	MDHM_RAT	35684.2	1	9	10	12	0.0003	0.328	GCDVVVIPAGVPR	K	K	0.997	50.6	30.4	16.2	50.6	0	2	0	0	2	1338.72	4354.5		5511860	92	104
	Malate dehydrogenase, mitochondrial OS=Rattus norvegicus GN=Mdh2 PE=1 SV=2	MDHM_RAT	35684.2	1	9	10	12	0.0003	0.328	GYLGPEQLPDCLKGCDVVVIPAGVPR	K	K	0.965	30.9	29.4	14.9	30.9	0	0	1	0	2	2809.44	5766		1742620	79	104
	Malate dehydrogenase, mitochondrial OS=Rattus norvegicus GN=Mdh2 PE=1 SV=2	MDHM_RAT	35684.2	1	9	10	12	0.0003	0.328	IFGVTTLDIVR	K	A	0.997	61.4	27.4	20.1	58.1	0	1	0	0	2	1233.72	5725		610567	166	176
	Malate dehydrogenase, mitochondrial OS=Rattus norvegicus GN=Mdh2 PE=1 SV=2	MDHM_RAT	35684.2	1	9	10	12	0.0003	0.328	LTLYDIAHTPGVAADLSHIETR	R	A	0.997	56	30.1	16.5	56	0	0	1	0	2	2393.25	5675		1106910	53	74
	Malate dehydrogenase, mitochondrial OS=Rattus norvegicus GN=Mdh2 PE=1 SV=2	MDHM_RAT	35684.2	1	9	10	12	0.0003	0.328	TIIPLISQCTPK	K	V	0.997	39.6	29.2	15.5	39.6	0	1	0	0	2	1370.77	4756		4662230	204	215
	Hypoxanthine-guanine phosphoribosyltransferase OS=Rattus norvegicus GN=Hprt1 PE=1 SV=1	HPRT_RAT	24478.1	1	3	4	4	0.0001	0.179	DLNHVCVISESGK	R	A	0.997	51.4	29	16.2	51.4	0	1	1	0	2	1457.71	2634		6035930	201	213
	Hypoxanthine-guanine phosphoribosyltransferase OS=Rattus norvegicus GN=Hprt1 PE=1 SV=1	HPRT_RAT	24478.1	1	3	4	4	0.0001	0.179	NVLIVEDIIDTGK	K	T	0.997	69.1	30.4	17.3	69.1	0	1	0	0	2	1428.79	5825		3267800	129	141
	Hypoxanthine-guanine phosphoribosyltransferase OS=Rattus norvegicus GN=Hprt1 PE=1 SV=1	HPRT_RAT	24478.1	1	3	4	4	0.0001	0.179	VIGGDDLSTLTGK	K	N	0.996	42.9	31.5	15.7	42.9	0	1	0	0	2	1275.68	3725		1733050	116	128
	Na(+)/H(+) exchange regulatory cofactor NHE-RF3 OS=Rattus norvegicus GN=Pdzk1 PE=1 SV=1	A0A0G2K8W0_RAT,NHRF3_RAT	56799.9	1	4	4	4	0.0001	0.123	DIEPGSPAEAAGLK	K	N	0.958	29.9	30.1	14.9	29.9	0	1	0	0	2	1354.69	3081		2088760	270	283
	Na(+)/H(+) exchange regulatory cofactor NHE-RF3 OS=Rattus norvegicus GN=Pdzk1 PE=1 SV=1	A0A0G2K8W0_RAT,NHRF3_RAT	56799.9	1	4	4	4	0.0001	0.123	NGGDQTTLLVLDKEADR	R	I	0.997	43.7	31.3	15.7	43.7	0	0	1	0	2	1844.94	3714		1818710	310	326
	Na(+)/H(+) exchange regulatory cofactor NHE-RF3 OS=Rattus norvegicus GN=Pdzk1 PE=1 SV=1	A0A0G2K8W0_RAT,NHRF3_RAT	56799.9	1	4	4	4	0.0001	0.123	SGNSVTLLVLDGDSYEK	K	A	0.997	83.9	30.5	18.2	83.9	0	1	0	0	2	1796.89	5043		1021030	78	94
	Na(+)/H(+) exchange regulatory cofactor NHE-RF3 OS=Rattus norvegicus GN=Pdzk1 PE=1 SV=1	A0A0G2K8W0_RAT,NHRF3_RAT	56799.9	1	4	4	4	0.0001	0.123	VIEEGSPAEK	R	A	0.964	31.6	29.5	15	31.6	0	1	0	0	2	1058.54	1115		2537820	37	46
	Dihydrolipoamide S-succinyltransferase (E2 component of 2-oxo-glutarate complex), isoform CRA_a OS=Rattus norvegicus GN=Dlst PE=1 SV=1	G3V6P2_RAT,ODO2_RAT	48925.3	1	8	10	13	0.0004	0.225	ASAFALQEQPVVNAVIDDATK	K	E	0.996	104	30.6	19.5	104	0	1	1	0	2	2187.13	6043		1294820	288	308
	Dihydrolipoamide S-succinyltransferase (E2 component of 2-oxo-glutarate complex), isoform CRA_a OS=Rattus norvegicus GN=Dlst PE=1 SV=1	G3V6P2_RAT,ODO2_RAT	48925.3	1	8	10	13	0.0004	0.225	EAQNTCAMLTTFNEVDMSNIQEMR	K	A	0.997	60.7	25	16.8	60.7	0	0	2	0	2	2881.21	3859.5		2005710	241	264
	Dihydrolipoamide S-succinyltransferase (E2 component of 2-oxo-glutarate complex), isoform CRA_a OS=Rattus norvegicus GN=Dlst PE=1 SV=1	G3V6P2_RAT,ODO2_RAT	48925.3	1	8	10	13	0.0004	0.225	LKEAQNTCAMLTTFNEVDMSNIQEMR	R	A	0.997	92.8	25	18.8	92.8	0	0	2	0	2	3122.39	3667.5		2447480	239	264
	Dihydrolipoamide S-succinyltransferase (E2 component of 2-oxo-glutarate complex), isoform CRA_a OS=Rattus norvegicus GN=Dlst PE=1 SV=1	G3V6P2_RAT,ODO2_RAT	48925.3	1	8	10	13	0.0004	0.225	NDVITVQTPAFAESVTEGDVR	K	W	0.996	98.8	30.5	19.2	98.8	0	1	1	0	2	2248.11	5083		2969670	69	89
	Dihydrolipoamide S-succinyltransferase (E2 component of 2-oxo-glutarate complex), isoform CRA_a OS=Rattus norvegicus GN=Dlst PE=1 SV=1	G3V6P2_RAT,ODO2_RAT	48925.3	1	8	10	13	0.0004	0.225	NDVITVQTPAFAESVTEGDVRWEK	K	A	0.981	36.4	30.2	15.3	36.4	0	0	1	0	2	2691.33	5316		4284820	69	92
	Dihydrolipoamide S-succinyltransferase (E2 component of 2-oxo-glutarate complex), isoform CRA_a OS=Rattus norvegicus GN=Dlst PE=1 SV=1	G3V6P2_RAT,ODO2_RAT	48925.3	1	8	10	13	0.0004	0.225	NVETMNYADIER	R	T	0.997	46.8	25.9	15.9	46.8	0	2	0	0	2	1470.65	2513.5		5215090	335	346
	Dihydrolipoamide S-succinyltransferase (E2 component of 2-oxo-glutarate complex), isoform CRA_a OS=Rattus norvegicus GN=Dlst PE=1 SV=1	G3V6P2_RAT,ODO2_RAT	48925.3	1	8	10	13	0.0004	0.225	TINELGEK	R	A	0.99	39.2	31.6	27.5	27.1	0	1	0	0	2	903.478	1526		4165820	347	354
	Dihydrolipoamide S-succinyltransferase (E2 component of 2-oxo-glutarate complex), isoform CRA_a OS=Rattus norvegicus GN=Dlst PE=1 SV=1	G3V6P2_RAT,ODO2_RAT	48925.3	1	8	10	13	0.0004	0.225	VEGGTPLFTLR	K	K	0.997	57.8	31	16.6	57.8	0	1	0	0	2	1189.66	4579		1528270	135	145
	T-complex protein 1 subunit delta OS=Rattus norvegicus GN=Cct4 PE=1 SV=3	TCPD_RAT	58101	1	4	4	4	0.0001	0.0798	DALSDLALHFLNK	R	M	0.997	51.7	30.4	16.2	51.7	0	0	1	0	2	1456.78	6389		3046530	307	319
	T-complex protein 1 subunit delta OS=Rattus norvegicus GN=Cct4 PE=1 SV=3	TCPD_RAT	58101	1	4	4	4	0.0001	0.0798	KLGGTIDDCELVEGLVLTQK	K	V	0.997	46.4	30.4	15.9	46.4	0	0	1	0	2	2188.15	5472		801384	213	232
	T-complex protein 1 subunit delta OS=Rattus norvegicus GN=Cct4 PE=1 SV=3	TCPD_RAT	58101	1	4	4	4	0.0001	0.0798	LGGTIDDCELVEGLVLTQK	K	V	0.997	64.2	30.9	17	64.2	0	1	0	0	2	2060.06	5971		233949	214	232
	T-complex protein 1 subunit delta OS=Rattus norvegicus GN=Cct4 PE=1 SV=3	TCPD_RAT	58101	1	4	4	4	0.0001	0.0798	TGCNVLLIQK	K	S	0.997	59.3	31.5	21.4	54.6	0	1	0	0	2	1145.63	3268		2475770	293	302
	N(G),N(G)-dimethylarginine dimethylaminohydrolase 1 OS=Rattus norvegicus GN=Ddah1 PE=1 SV=3	DDAH1_RAT	31425.9	1	4	5	8	0.0002	0.288	GAEILADTFKDYAVSTVPVADSLHLK	R	S	0.997	59.4	28.9	16.7	59.4	0	0	2	2	2	2760.45	6074		26700000	150	175
	N(G),N(G)-dimethylarginine dimethylaminohydrolase 1 OS=Rattus norvegicus GN=Ddah1 PE=1 SV=3	DDAH1_RAT	31425.9	1	4	5	8	0.0002	0.288	LQLNIVEMKDENATLDGGDVLFTGR	K	E	0.997	57.9	30.3	16.6	57.9	0	0	2	0	2	2764.38	5449.5		2360210	112	136
	N(G),N(G)-dimethylarginine dimethylaminohydrolase 1 OS=Rattus norvegicus GN=Ddah1 PE=1 SV=3	DDAH1_RAT	31425.9	1	4	5	8	0.0002	0.288	SFCSMAGPNLIAIGSSESAQK	K	A	0.995	83.3	28.3	18.2	83.3	0	1	0	0	2	2171.01	4450		502996	176	196
	N(G),N(G)-dimethylarginine dimethylaminohydrolase 1 OS=Rattus norvegicus GN=Ddah1 PE=1 SV=3	DDAH1_RAT	31425.9	1	4	5	8	0.0002	0.288	SQGEEVDFAR	R	A	0.997	39.4	27.8	15.5	39.4	0	1	0	0	2	1137.52	2142		6099580	33	42
	Proteasome subunit beta type OS=Rattus norvegicus GN=Psmb5 PE=1 SV=1	G3V7Q6_RAT,PSB5_RAT	28586.1	1	2	2	2	0.0001	0.144	DAYSGGAVNLYHVR	R	E	0.997	54.6	30.4	16.4	54.6	0	0	1	0	2	1521.74	3183		3816820	226	239
	Proteasome subunit beta type OS=Rattus norvegicus GN=Psmb5 PE=1 SV=1	G3V7Q6_RAT,PSB5_RAT	28586.1	1	2	2	2	0.0001	0.144	VIEINPYLLGTMAGGAADCSFWER	K	L	0.997	73.2	29	18.2	72.7	0	1	0	0	2	2686.26	6359		657161	93	116
	Propionyl coenzyme A carboxylase, beta polypeptide OS=Rattus norvegicus GN=Pccb PE=1 SV=1	Q68FZ8_RAT	58678.7	1	1	1	5	0.0001	0.139	DTSYLFITGPEVVK	K	S	0.977	35.2	30.6	15.2	35.2	0	1	0	0	2	1568.82	5492		2025350	221	234
	Propionyl coenzyme A carboxylase, beta polypeptide OS=Rattus norvegicus GN=Pccb PE=1 SV=1	Q68FZ8_RAT	58678.7	1	1	1	5	0.0001	0.139	IMDQAITVGAPVIGLNDSGGAR	K	I	0.997	87.1	30.4	18.4	87.1	0	1	0	0	2	2171.11	4816		688522	146	167	PCCB_RAT
	Propionyl coenzyme A carboxylase, beta polypeptide OS=Rattus norvegicus GN=Pccb PE=1 SV=1	Q68FZ8_RAT	58678.7	1	1	1	5	0.0001	0.139	SVTNEDVTQEQLGGAK	K	T	0.997	87.7	30	18.8	87.4	0	1	0	0	2	1675.81	2244		829214	235	250	PCCB_RAT
	Propionyl coenzyme A carboxylase, beta polypeptide OS=Rattus norvegicus GN=Pccb PE=1 SV=1	Q68FZ8_RAT	58678.7	1	1	1	5	0.0001	0.139	TVGIVGNQPNVASGCLDINSSVK	R	G	0.997	69.1	30.7	17.3	69.1	0	1	1	0	2	2329.18	4365		3135220	353	375	PCCB_RAT
	Argininosuccinate lyase OS=Rattus norvegicus GN=Asl PE=2 SV=1	ARLY_RAT,Q4QRB8_RAT	51550.9	0.999	2	2	2	0.0001	0.039	ELIGEAAGK	K	L	0.966	34.5	29.9	33.8	15.9	0	1	0	0	2	887.483	1802		1760610	98	106
	Argininosuccinate lyase OS=Rattus norvegicus GN=Asl PE=2 SV=1	ARLY_RAT,Q4QRB8_RAT	51550.9	0.999	2	2	2	0.0001	0.039	NDQVVTDLR	R	L	0.963	31.7	30.4	26.8	19.9	0	1	0	0	2	1059.54	2245		3456670	114	122
	Vinculin OS=Rattus norvegicus GN=Vcl PE=1 SV=1	A0A0G2K8V2_RAT,R9PXU6_RAT,VINC_RAT	116617	1	3	4	4	0.0001	0.0582	GILSGTSDLLLTFDEAEVRK	R	I	0.997	63.2	29.7	16.9	63.2	0	0	1	0	2	2164.15	6319		2784980	114	133
	Vinculin OS=Rattus norvegicus GN=Vcl PE=1 SV=1	A0A0G2K8V2_RAT,R9PXU6_RAT,VINC_RAT	116617	1	3	4	4	0.0001	0.0582	KIDAAQNWLADPNGGPEGEEQIR	K	G	0.997	68.5	29.8	17.3	68.5	0	0	1	0	2	2508.21	4024		1244420	387	409
	Vinculin OS=Rattus norvegicus GN=Vcl PE=1 SV=1	A0A0G2K8V2_RAT,R9PXU6_RAT,VINC_RAT	116617	1	3	4	4	0.0001	0.0582	TQMQEAMTQEVSDVFSDTTTPIK	K	L	0.997	48.8	25.6	16.1	48.8	0	1	1	0	2	2619.18	4443.5		1309020	585	607
	Eukaryotic translation initiation factor 4A1 OS=Rattus norvegicus GN=Eif4a1 PE=1 SV=1	Q6P3V8_RAT	46155.3	1	1	1	2	0.0001	0.0567	EELTLEGIR	K	Q	0.997	48.3	32.2	31.6	32.8	0	1	0	0	2	1059.57	3791		2054900	239	247
	Eukaryotic translation initiation factor 4A1 OS=Rattus norvegicus GN=Eif4a1 PE=1 SV=1	Q6P3V8_RAT	46155.3	1	1	1	2	0.0001	0.0567	GYDVIAQAQSGTGK	K	T	0.997	59.5	30.7	20.3	56	0	1	0	0	2	1394.69	2664		1619240	69	82
	Protein Lcp1 OS=Rattus norvegicus GN=Lcp1 PE=1 SV=1	A0A0G2K014_RAT,Q5XI38_RAT	70124.7	1	4	4	4	0.0001	0.0822	EGESLEDLMK	R	L	0.997	49.5	27.2	24.2	41.4	0	1	0	0	2	1166.52	2508		1160670	254	263
	Protein Lcp1 OS=Rattus norvegicus GN=Lcp1 PE=1 SV=1	A0A0G2K014_RAT,Q5XI38_RAT	70124.7	1	4	4	4	0.0001	0.0822	NEALIALLR	R	E	0.997	43.6	25	15.7	43.6	0	1	0	0	2	1012.62	5318		1029060	245	253
	Protein Lcp1 OS=Rattus norvegicus GN=Lcp1 PE=1 SV=1	A0A0G2K014_RAT,Q5XI38_RAT	70124.7	1	4	4	4	0.0001	0.0822	VDTDGNGYISCNELNDLFK	K	A	0.997	68.3	26.2	17.3	68.3	0	1	0	0	2	2173.97	5591		439557	21	39
	Protein Lcp1 OS=Rattus norvegicus GN=Lcp1 PE=1 SV=1	A0A0G2K014_RAT,Q5XI38_RAT	70124.7	1	4	4	4	0.0001	0.0822	VNDDIIVNWVNTTLK	K	E	0.997	77.1	30.3	17.8	77.1	0	1	0	0	2	1743.93	6407		2465790	516	530
	Protein Ddx3x OS=Rattus norvegicus GN=Ddx3x PE=1 SV=1	A0A0G2K719_RAT,A0A0G2K9N3_RAT,D3ZN21_RAT,D4ADE8_RAT	34342	1	2	2	2	0.0001	0.0408	DLLDLLVEAK	K	Q	0.997	49.2	30	24.2	41.1	0	1	0	0	2	1128.65	6523		1014990	204	213
	Protein Ddx3x OS=Rattus norvegicus GN=Ddx3x PE=1 SV=1	A0A0G2K719_RAT,A0A0G2K9N3_RAT,D3ZN21_RAT,D4ADE8_RAT	34342	1	2	2	2	0.0001	0.0408	HVINFDLPSDIEEYVHR	K	I	0.988	39.2	29.7	15.4	39.2	0	0	1	0	2	2083.02	5659		647328	161	177
	Catechol O-methyltransferase OS=Rattus norvegicus GN=Comt PE=1 SV=2	COMT_RAT	29598.6	1	3	3	3	0.0001	0.223	EWAMNVGDAK	K	G	0.995	36.2	25.9	15.3	36.2	0	1	0	0	2	1136.5	1909		890945	80	89
	Catechol O-methyltransferase OS=Rattus norvegicus GN=Comt PE=1 SV=2	COMT_RAT	29598.6	1	3	3	3	0.0001	0.223	KGTVLLADNVIVPGTPDFLAYVR	R	G	0.997	42.6	25.1	15.7	42.6	0	0	1	0	2	2458.37	6482		1908590	205	227
	Catechol O-methyltransferase OS=Rattus norvegicus GN=Comt PE=1 SV=2	COMT_RAT	29598.6	1	3	3	3	0.0001	0.223	LLTMEMNPDYAAITQQMLNFAGLQDK	R	V	0.997	47	28.4	15.9	47	0	0	1	0	2	3004.41	5637		165913	129	154
	Peroxiredoxin-4 OS=Rattus norvegicus GN=Prdx4 PE=2 SV=1	PRDX4_RAT	31008.7	1	1	1	2	0.0001	0.132	QITLNDLPVGR	R	S	0.997	53.1	28.6	16.6	0	0	1	0	0	2	1225.69	4360		2847440	215	225	A0A0G2K3Z9_RAT,PRDX1_RAT
	Peroxiredoxin-4 OS=Rattus norvegicus GN=Prdx4 PE=2 SV=1	PRDX4_RAT	31008.7	1	1	1	2	0.0001	0.132	SINTEVVACSVDSQFTHLAWINTPR	K	R	0.997	47.2	29.8	15.9	47.2	0	0	1	0	2	2845.39	6238		3964320	142	166
	Annexin OS=Rattus norvegicus GN=Anxa11 PE=1 SV=1	Q5XI77_RAT	54162.6	1	6	7	7	0.0002	0.149	DLKSELSGNFEK	K	T	0.992	38.2	30.9	21.6	32	0	0	1	0	2	1366.69	3610		1398870	251	262
	Annexin OS=Rattus norvegicus GN=Anxa11 PE=1 SV=1	Q5XI77_RAT	54162.6	1	6	7	7	0.0002	0.149	DVQELYAAGENR	R	L	0.997	53.6	29	16.4	53.6	0	1	0	0	2	1364.64	2801		3343550	358	369
	Annexin OS=Rattus norvegicus GN=Anxa11 PE=1 SV=1	Q5XI77_RAT	54162.6	1	6	7	7	0.0002	0.149	EAIKGAGTDEACLIEILASR	K	S	0.997	70.1	30.8	19.9	67.6	0	0	1	0	2	2117.09	5724		1769910	281	300
	Annexin OS=Rattus norvegicus GN=Anxa11 PE=1 SV=1	Q5XI77_RAT	54162.6	1	6	7	7	0.0002	0.149	EMSGDLEQGMLAVVK	R	C	0.997	85.8	28.7	18.4	85.8	0	1	0	0	2	1638.77	3195		819488	411	425
	Annexin OS=Rattus norvegicus GN=Anxa11 PE=1 SV=1	Q5XI77_RAT	54162.6	1	6	7	7	0.0002	0.149	GAGTDEACLIEILASR	K	S	0.997	55.3	30.8	19.3	52.5	0	1	1	0	2	1675.83	5946		1263740	285	300
	Annexin OS=Rattus norvegicus GN=Anxa11 PE=1 SV=1	Q5XI77_RAT	54162.6	1	6	7	7	0.0002	0.149	GFGTDEQAIIDCLGSR	K	S	0.997	51.9	27.9	16.2	51.9	0	0	1	0	2	1738.81	5087		751112	213	228
	Protein Susd2 OS=Rattus norvegicus GN=Susd2 PE=1 SV=1	A0A0G2K0Q8_RAT,D3ZEV8_RAT	89671.5	1	2	2	8	0.0002	0.115	DFLNYCLEISPSSGSMMGGK	K	D	0.997	37.2	25	15.3	37.2	0	1	0	0	2	2224.96	5146		293725	55	74
	Protein Susd2 OS=Rattus norvegicus GN=Susd2 PE=1 SV=1	A0A0G2K0Q8_RAT,D3ZEV8_RAT	89671.5	1	2	2	8	0.0002	0.115	ESIQTLGYVDDLK	K	Q	0.997	55.7	30.9	16.5	55.7	0	1	0	0	2	1480.75	4423		7355160	96	108
	Protein Susd2 OS=Rattus norvegicus GN=Susd2 PE=1 SV=1	A0A0G2K0Q8_RAT,D3ZEV8_RAT	89671.5	1	2	2	8	0.0002	0.115	GLLGTLNDNPEDDFTLR	R	N	0.997	55.7	30.7	16.5	55.7	0	1	1	0	2	1889.92	5672		2264040	596	612	A0A0G2K518_RAT
	Protein Susd2 OS=Rattus norvegicus GN=Susd2 PE=1 SV=1	A0A0G2K0Q8_RAT,D3ZEV8_RAT	89671.5	1	2	2	8	0.0002	0.115	GTGLTAVAVQEDKSDVIEVR	R	V	0.989	37.5	30.8	15.3	37.5	0	1	1	0	2	2087.1	3934.5		27300000	502	521	A0A0G2K518_RAT
	Protein Susd2 OS=Rattus norvegicus GN=Susd2 PE=1 SV=1	A0A0G2K0Q8_RAT,D3ZEV8_RAT	89671.5	1	2	2	8	0.0002	0.115	HDPNFKPLFPDETTLSPSQAEDLAR	K	L	0.997	45.4	29.9	15.8	45.4	0	0	1	1	2	2825.37	4944.5		21300000	659	683	A0A0G2K518_RAT
	2-amino-3-carboxymuconate-6-semialdehyde decarboxylase OS=Rattus norvegicus GN=Acmsd PE=1 SV=3	F8WFI2_RAT	37869.7	1	2	3	3	0.0001	0.119	DTLELCQFLNNDLAATVAR	K	Y	0.997	82.2	30.8	18.1	82.2	0	1	1	0	2	2164.07	6477		11100000	88	106
	2-amino-3-carboxymuconate-6-semialdehyde decarboxylase OS=Rattus norvegicus GN=Acmsd PE=1 SV=3	F8WFI2_RAT	37869.7	1	2	3	3	0.0001	0.119	FVGLGTLPMQAPGLAVEEMER	R	C	0.997	64.8	30.5	17.1	64.8	0	0	1	0	2	2277.13	5355		1299220	111	131
	Dolichyl-diphosphooligosaccharide--protein glycosyltransferase subunit 1 OS=Rattus norvegicus GN=Rpn1 PE=1 SV=1	Q6P7A7_RAT,RPN1_RAT	68305.1	1	4	4	4	0.0001	0.127	NIQVDSPYDISR	K	A	0.997	44.7	30.8	15.8	44.7	0	1	0	0	2	1406.69	3442		1462260	378	389
	Dolichyl-diphosphooligosaccharide--protein glycosyltransferase subunit 1 OS=Rattus norvegicus GN=Rpn1 PE=1 SV=1	Q6P7A7_RAT,RPN1_RAT	68305.1	1	4	4	4	0.0001	0.127	NLVEQHIQDIVVHYTFNK	K	V	0.997	39.2	30.3	15.5	39.2	0	0	1	0	2	2197.14	5501		4496790	413	430
	Dolichyl-diphosphooligosaccharide--protein glycosyltransferase subunit 1 OS=Rattus norvegicus GN=Rpn1 PE=1 SV=1	Q6P7A7_RAT,RPN1_RAT	68305.1	1	4	4	4	0.0001	0.127	SEDILDYGPFKDIPAYSQDTFK	R	V	0.957	31.6	29.1	15	31.6	0	0	1	0	2	2549.21	6089		1091520	192	213
	Dolichyl-diphosphooligosaccharide--protein glycosyltransferase subunit 1 OS=Rattus norvegicus GN=Rpn1 PE=1 SV=1	Q6P7A7_RAT,RPN1_RAT	68305.1	1	4	4	4	0.0001	0.127	THYIVGYNLPSYEYLYNLGDQYALK	K	M	0.997	72.7	29.9	17.5	72.7	0	0	1	0	2	2997.47	6300		1250890	326	350
	Ectonucleotide pyrophosphatase/phosphodiesterase family member 3 OS=Rattus norvegicus GN=Enpp3 PE=1 SV=2	ENPP3_RAT	99073.3	1	6	6	6	0.0002	0.0777	DVELLTGLDFYQEK	R	T	0.997	57.8	30.3	16.6	57.8	0	1	0	0	2	1669.83	6151		1186090	841	854
	Ectonucleotide pyrophosphatase/phosphodiesterase family member 3 OS=Rattus norvegicus GN=Enpp3 PE=1 SV=2	ENPP3_RAT	99073.3	1	6	6	6	0.0002	0.0777	NIPQDFFTFNSEEIVR	R	D	0.997	48.5	29.8	16	48.5	0	1	0	0	2	1955.95	6158		724844	410	425
	Ectonucleotide pyrophosphatase/phosphodiesterase family member 3 OS=Rattus norvegicus GN=Enpp3 PE=1 SV=2	ENPP3_RAT	99073.3	1	6	6	6	0.0002	0.0777	SDQHFKPYLTPDLPK	K	R	0.964	34.4	30.9	15.2	34.4	0	0	1	0	2	1785.92	3668		1900380	432	446
	Ectonucleotide pyrophosphatase/phosphodiesterase family member 3 OS=Rattus norvegicus GN=Enpp3 PE=1 SV=2	ENPP3_RAT	99073.3	1	6	6	6	0.0002	0.0777	SGPVSAGVIK	K	A	0.953	29.1	29.3	21.6	22.3	0	1	0	0	2	914.531	2160		1651100	332	341
	Ectonucleotide pyrophosphatase/phosphodiesterase family member 3 OS=Rattus norvegicus GN=Enpp3 PE=1 SV=2	ENPP3_RAT	99073.3	1	6	6	6	0.0002	0.0777	TQPVSEILQLK	K	T	0.978	34.5	28.4	19.5	30.2	0	1	0	0	2	1255.73	4676		5249040	855	865
	Ectonucleotide pyrophosphatase/phosphodiesterase family member 3 OS=Rattus norvegicus GN=Enpp3 PE=1 SV=2	ENPP3_RAT	99073.3	1	6	6	6	0.0002	0.0777	VRDVELLTGLDFYQEK	R	T	0.997	44.1	30.1	15.8	44.1	0	0	1	0	2	1925	5439		1602170	839	854
	Sodium/potassium-transporting ATPase subunit beta-1 OS=Rattus norvegicus GN=Atp1b1 PE=1 SV=1	AT1B1_RAT	35203.6	1	5	7	11	0.0003	0.214	DDMIFEDCGSMPSEPK	K	E	0.997	73.6	25	17.6	73.6	0	1	0	0	2	1889.72	2921		498994	119	134
	Sodium/potassium-transporting ATPase subunit beta-1 OS=Rattus norvegicus GN=Atp1b1 PE=1 SV=1	AT1B1_RAT	35203.6	1	5	7	11	0.0003	0.214	DEDKDKVGNIEYFGMGGFYGFPLQYYPYYGK	R	L	0.997	66.9	25.8	17.2	66.9	0	0	1	0	2	3676.66	6355		1468210	219	249
	Sodium/potassium-transporting ATPase subunit beta-1 OS=Rattus norvegicus GN=Atp1b1 PE=1 SV=1	AT1B1_RAT	35203.6	1	5	7	11	0.0003	0.214	DSAQKDDMIFEDCGSMPSEPK	K	E	0.997	55.8	25	16.5	55.8	0	0	2	0	2	2418.97	2632.5		2786610	114	134
	Sodium/potassium-transporting ATPase subunit beta-1 OS=Rattus norvegicus GN=Atp1b1 PE=1 SV=1	AT1B1_RAT	35203.6	1	5	7	11	0.0003	0.214	TEISFRPNDPK	K	S	0.992	37.6	30.4	21.6	31.4	0	1	0	0	2	1303.66	2319		10500000	86	96
	Sodium/potassium-transporting ATPase subunit beta-1 OS=Rattus norvegicus GN=Atp1b1 PE=1 SV=1	AT1B1_RAT	35203.6	1	5	7	11	0.0003	0.214	YKDSAQKDDMIFEDCGSMPSEPK	K	E	0.997	58.3	25	16.6	58.3	0	0	4	2	2	2710.13	2405		58800000	112	134
	Protein Aldh8a1 OS=Rattus norvegicus GN=Aldh8a1 PE=1 SV=2	D3ZXY4_RAT	53499.3	1	3	3	3	0.0001	0.109	EGAKDSYDFFTEIK	R	T	0.997	46.8	28.1	17	45.7	0	0	1	0	2	1649.77	4577		1495690	468	481
	Protein Aldh8a1 OS=Rattus norvegicus GN=Aldh8a1 PE=1 SV=2	D3ZXY4_RAT	53499.3	1	3	3	3	0.0001	0.109	VADVLEQSLEELAQAESKDQGK	R	T	0.997	49.6	30.6	16.1	49.6	0	0	1	0	2	2387.19	6212		2924940	76	97
	Protein Aldh8a1 OS=Rattus norvegicus GN=Aldh8a1 PE=1 SV=2	D3ZXY4_RAT	53499.3	1	3	3	3	0.0001	0.109	VGIPSDPSANMGALISK	K	A	0.99	37.7	30.9	15.4	37.7	0	1	0	0	2	1672.86	3542		1486500	316	332
	Alpha-2-HS-glycoprotein OS=Rattus norvegicus GN=Ahsg PE=1 SV=3	F1LM19_RAT,FETUA_RAT	37981.1	1	3	4	4	0.0001	0.142	ELACDDPETEHVALIAVDYLNK	R	H	0.991	37.5	29.8	15.3	37.5	0	0	1	0	2	2515.2	5648		2157810	29	50
	Alpha-2-HS-glycoprotein OS=Rattus norvegicus GN=Ahsg PE=1 SV=3	F1LM19_RAT,FETUA_RAT	37981.1	1	3	4	4	0.0001	0.142	LGGEEVSVACK	R	L	0.997	75	30.2	17.7	75	0	1	0	0	2	1148.56	1981		1204530	238	248
	Alpha-2-HS-glycoprotein OS=Rattus norvegicus GN=Ahsg PE=1 SV=3	F1LM19_RAT,FETUA_RAT	37981.1	1	3	4	4	0.0001	0.142	QQAEHAVEGDCDFHILK	R	Q	0.997	40.7	27.9	15.5	40.7	0	0	1	1	2	1996.92	3098.5		5176680	104	120
	Protein Cdh16 OS=Rattus norvegicus GN=Cdh16 PE=1 SV=1	G3V7L4_RAT	90090.5	1	5	6	8	0.0002	0.182	AQLSQGTRPGVPFLFLEASDGDAPGTTNSDLR	R	F	0.997	58.5	29.4	16.7	58.5	0	0	1	0	2	3317.64	6030		568094	135	166
	Protein Cdh16 OS=Rattus norvegicus GN=Cdh16 PE=1 SV=1	G3V7L4_RAT	90090.5	1	5	6	8	0.0002	0.182	AQNSRGEDYAEPLELQVVVMDENDNAPVCSPHDPTISIPELSPPGTEVAR	R	L	0.973	31.3	25.3	15	31.3	0	0	0	1	2	5459.56	6128		1363780	310	359
	Protein Cdh16 OS=Rattus norvegicus GN=Cdh16 PE=1 SV=1	G3V7L4_RAT	90090.5	1	5	6	8	0.0002	0.182	EAQAEYQLQVR	R	A	0.976	34.7	31.3	15.2	34.7	0	1	0	0	2	1334.67	2653		2384920	299	309
	Protein Cdh16 OS=Rattus norvegicus GN=Cdh16 PE=1 SV=1	G3V7L4_RAT	90090.5	1	5	6	8	0.0002	0.182	LPLPLGKDEGQIVLSGDSGTAAENTFAVDPDSGFLVATR	K	A	0.997	50.4	28	16.2	50.4	0	0	2	2	2	3958.01	6754.5		7112140	46	84
	Protein Cdh16 OS=Rattus norvegicus GN=Cdh16 PE=1 SV=1	G3V7L4_RAT	90090.5	1	5	6	8	0.0002	0.182	QDYGVVVNGVSEDPGLANR	R	N	0.997	66.1	30	17.1	66.1	0	1	0	0	2	1988.97	3850		2239350	682	700
	Nucleoside diphosphate kinase A OS=Rattus norvegicus GN=Nme1 PE=1 SV=1	NDKA_RAT	17193	1	1	1	4	0.0001	0.25	EISLWFQPEELVDYK	K	S	0.997	54.5	30.8	16.4	54.5	0	1	0	0	2	1895.94	6532		1794100	129	143
	Nucleoside diphosphate kinase A OS=Rattus norvegicus GN=Nme1 PE=1 SV=1	NDKA_RAT	17193	1	1	1	4	0.0001	0.25	GDFCIQVGR	R	N	0.997	53	29.1	18.1	51.3	0	1	0	0	2	1051.5	3306		2954880	106	114	NDKB_RAT
	Nucleoside diphosphate kinase A OS=Rattus norvegicus GN=Nme1 PE=1 SV=1	NDKA_RAT	17193	1	1	1	4	0.0001	0.25	NIIHGSDSVESAEK	R	E	0.997	58.7	29	16.7	58.7	0	1	1	0	2	1485.72	1644		6224640	115	128	NDKB_RAT
	Phosphoglycerate kinase 1 OS=Rattus norvegicus GN=Pgk1 PE=1 SV=2	PGK1_RAT	44539.1	1	3	5	5	0.0001	0.146	DCVGSEVENACANPAAGTVILLENLR	K	F	0.997	73	29.4	17.6	73	0	1	1	0	2	2772.33	6478		7881350	98	123
	Phosphoglycerate kinase 1 OS=Rattus norvegicus GN=Pgk1 PE=1 SV=2	PGK1_RAT	44539.1	1	3	5	5	0.0001	0.146	GCITIIGGGDTATCCAK	R	W	0.997	64.3	26.2	17	64.3	0	1	0	0	2	1754.79	3464		1893670	366	382
	Phosphoglycerate kinase 1 OS=Rattus norvegicus GN=Pgk1 PE=1 SV=2	PGK1_RAT	44539.1	1	3	5	5	0.0001	0.146	VLNNMEIGTSLYDEEGAK	K	I	0.997	90.5	29.1	18.7	90.5	0	1	1	0	2	1998.93	3649		2473980	247	264
	Proteasome subunit alpha type-4 OS=Rattus norvegicus GN=Psma4 PE=1 SV=1	PSA4_RAT	29498.6	1	2	4	5	0.0001	0.176	LNEDMACSVAGITSDANVLTNELR	K	L	0.997	78.7	27.7	17.9	78.7	0	1	2	0	2	2609.22	5625		5452460	68	91
	Proteasome subunit alpha type-4 OS=Rattus norvegicus GN=Psma4 PE=1 SV=1	PSA4_RAT	29498.6	1	2	4	5	0.0001	0.176	YLLQYQEPIPCEQLVTALCDIK	R	Q	0.997	56.9	30.2	16.6	56.9	0	1	1	0	2	2694.35	6526.5		11900000	97	118
	Basigin OS=Rattus norvegicus GN=Bsg PE=1 SV=2	BASI_RAT	42435.6	1	3	4	5	0.0001	0.101	SEHASEGEFVK	K	L	0.997	55.1	26.2	18.9	52.7	0	1	1	0	2	1219.56	1288		7425640	229	239
	Basigin OS=Rattus norvegicus GN=Bsg PE=1 SV=2	BASI_RAT	42435.6	1	3	4	5	0.0001	0.101	SGEYSCIFLPEPVGR	R	G	0.997	66.2	28.8	17.1	66.2	0	1	0	0	2	1710.82	5113		2307920	198	212
	Basigin OS=Rattus norvegicus GN=Bsg PE=1 SV=2	BASI_RAT	42435.6	1	3	4	5	0.0001	0.101	VLQEDTLPDLQMK	K	Y	0.997	47.5	31.1	16	47.5	0	2	0	0	2	1545.78	3663		7079820	177	189
	Protein Actbl2 OS=Rattus norvegicus GN=Actbl2 PE=1 SV=1	D3ZRN3_RAT	41963.9	0.998	1	1	4	0.0001	0.0957	DLTDYLMK	R	I	0.96	29.5	27.2	21	23.3	0	1	0	0	2	1014.48	3764		56900000	185	192	ACTA_RAT,A0A0G2K4M6_RAT,ACTG_RAT,ACTB_RAT,A0A0G2K3K2_RAT,ACTC_RAT
	Protein Actbl2 OS=Rattus norvegicus GN=Actbl2 PE=1 SV=1	D3ZRN3_RAT	41963.9	0.998	1	1	4	0.0001	0.0957	GIHETTFNSIMK	R	C	0.997	51.1	30.5	16.2	51.1	0	1	0	0	2	1393.68	2273		2333190	274	285
	Protein Actbl2 OS=Rattus norvegicus GN=Actbl2 PE=1 SV=1	D3ZRN3_RAT	41963.9	0.998	1	1	4	0.0001	0.0957	SYELPDGQVITIGNER	R	F	0.997	93.9	31.1	19.6	93.2	0	2	0	0	2	1790.89	4845.5		22700000	240	255	ACTA_RAT,A0A0G2K4M6_RAT,ACTG_RAT,ACTB_RAT,A0A0G2K3K2_RAT,ACTC_RAT
	Adipocyte plasma membrane-associated protein OS=Rattus norvegicus GN=Apmap PE=1 SV=1	A0A0G2K6G2_RAT,APMAP_RAT	42063.8	1	5	7	7	0.0002	0.275	DYLLLVMEGTDDGR	R	L	0.997	65.6	27.9	24.2	58.5	0	1	0	0	2	1612.75	4892		2286340	185	198
	Adipocyte plasma membrane-associated protein OS=Rattus norvegicus GN=Apmap PE=1 SV=1	A0A0G2K6G2_RAT,APMAP_RAT	42063.8	1	5	7	7	0.0002	0.275	EPPFMFGVLQPNTK	K	L	0.997	53.8	31.5	16.4	53.8	0	1	1	0	2	1620.81	5108		7150050	34	47
	Adipocyte plasma membrane-associated protein OS=Rattus norvegicus GN=Apmap PE=1 SV=1	A0A0G2K6G2_RAT,APMAP_RAT	42063.8	1	5	7	7	0.0002	0.275	LFENQLNGPESIVNIGDVLFTGTADGR	R	V	0.997	66.4	30.2	17.1	66.4	0	1	1	0	2	2876.44	6548.5		7414570	54	80
	Adipocyte plasma membrane-associated protein OS=Rattus norvegicus GN=Apmap PE=1 SV=1	A0A0G2K6G2_RAT,APMAP_RAT	42063.8	1	5	7	7	0.0002	0.275	SLHDPDGQVVTYVSEAHEHDGYLYLGSFR	R	S	0.992	36.5	28.1	15.3	36.5	0	0	1	0	2	3291.53	5110		1553340	336	364
	Adipocyte plasma membrane-associated protein OS=Rattus norvegicus GN=Apmap PE=1 SV=1	A0A0G2K6G2_RAT,APMAP_RAT	42063.8	1	5	7	7	0.0002	0.275	VLLDQLQFPNGVQLSPEEDFVLVAETAMAR	K	I	0.974	33.9	29	15.1	33.9	0	0	1	0	2	3345.7	6551		148640	211	240
	Elongation factor 2 OS=Rattus norvegicus GN=Eef2 PE=1 SV=4	EF2_RAT	95286	1	3	3	3	0.0001	0.0396	EGALCEENMR	K	G	0.983	35.6	25	15.2	35.6	0	1	0	0	2	1224.5	1101		904101	689	698
	Elongation factor 2 OS=Rattus norvegicus GN=Eef2 PE=1 SV=4	EF2_RAT	95286	1	3	3	3	0.0001	0.0396	ETVSEESNVLCLSK	R	S	0.997	73.1	29.7	17.6	73.1	0	1	0	0	2	1594.76	3537		992484	581	594
	Elongation factor 2 OS=Rattus norvegicus GN=Eef2 PE=1 SV=4	EF2_RAT	95286	1	3	3	3	0.0001	0.0396	GEGQLGAAER	K	A	0.995	37	27.1	19.4	33	0	1	0	0	2	987.486	1105		2490360	240	249
	Superoxide dismutase [Cu-Zn] OS=Rattus norvegicus GN=Sod1 PE=1 SV=2	SODC_RAT	15910.7	1	5	7	7	0.0002	0.364	AVCVLKGDGPVQGVIHFEQK	K	A	0.974	36.5	30.3	15.3	36.5	0	0	1	0	2	2181.15	4249		1778830	5	24
	Superoxide dismutase [Cu-Zn] OS=Rattus norvegicus GN=Sod1 PE=1 SV=2	SODC_RAT	15910.7	1	5	7	7	0.0002	0.364	DGVANVSIEDR	K	V	0.997	49.3	28.6	21.2	44.2	0	1	0	0	2	1174.57	2509		3386350	93	103
	Superoxide dismutase [Cu-Zn] OS=Rattus norvegicus GN=Sod1 PE=1 SV=2	SODC_RAT	15910.7	1	5	7	7	0.0002	0.364	GDGPVQGVIHFEQK	K	A	0.997	48.5	30.5	16	48.5	0	1	0	0	2	1510.77	3431		1042640	11	24
	Superoxide dismutase [Cu-Zn] OS=Rattus norvegicus GN=Sod1 PE=1 SV=2	SODC_RAT	15910.7	1	5	7	7	0.0002	0.364	HVGDLGNVAAGKDGVANVSIEDR	R	V	0.997	56.9	30.8	16.6	56.9	0	0	1	1	2	2293.15	3339.5		11300000	81	103
	Superoxide dismutase [Cu-Zn] OS=Rattus norvegicus GN=Sod1 PE=1 SV=2	SODC_RAT	15910.7	1	5	7	7	0.0002	0.364	VISLSGEHSIIGR	R	T	0.997	58.5	28.9	17.7	57.5	0	1	1	0	2	1367.76	3527.5		6149710	104	116
	4-trimethylaminobutyraldehyde dehydrogenase OS=Rattus norvegicus GN=Aldh9a1 PE=1 SV=1	A0A0G2JSI1_RAT	54050.6	1	4	4	5	0.0001	0.0986	CSGEKEVNLAVENAK	K	A	0.997	39.7	30.6	15.5	39.7	0	1	0	0	2	1647.8	2171		324094	45	59
	4-trimethylaminobutyraldehyde dehydrogenase OS=Rattus norvegicus GN=Aldh9a1 PE=1 SV=1	A0A0G2JSI1_RAT	54050.6	1	4	4	5	0.0001	0.0986	DEIAIMETINNGK	R	S	0.997	55.5	29.7	16.5	55.5	0	2	0	0	2	1463.7	3132.5		3198590	89	101
	4-trimethylaminobutyraldehyde dehydrogenase OS=Rattus norvegicus GN=Aldh9a1 PE=1 SV=1	A0A0G2JSI1_RAT	54050.6	1	4	4	5	0.0001	0.0986	EQGATVLCGGEPYAPEDPK	K	L	0.997	49.8	27.6	16.1	49.8	0	1	0	0	2	2017.92	3319		1079830	348	366
	4-trimethylaminobutyraldehyde dehydrogenase OS=Rattus norvegicus GN=Aldh9a1 PE=1 SV=1	A0A0G2JSI1_RAT	54050.6	1	4	4	5	0.0001	0.0986	EQGATVLCGGEPYAPEDPKLK	K	H	0.997	42.3	30.2	15.6	42.3	0	0	1	0	2	2259.1	3511		2205620	348	368
	Aminopeptidase N OS=Rattus norvegicus GN=Anpep PE=1 SV=2	AMPN_RAT	109452	1	0	0	32	0.0009	0.29	ALEQALEKTK	R	A	0.997	46.4	31.4	33.4	28.9	0	0	1	0	2	1130.64	1780		1960350	935	944	A0A0G2JVE6_RAT
	Aminopeptidase N OS=Rattus norvegicus GN=Anpep PE=1 SV=2	AMPN_RAT	109452	1	0	0	32	0.0009	0.29	ALGDTPAPNIDTTELVER	R	T	0.997	57	30.9	23.8	49.8	0	2	1	0	2	1911.97	4384		9897090	141	158	A0A0G2JVE6_RAT
	Aminopeptidase N OS=Rattus norvegicus GN=Anpep PE=1 SV=2	AMPN_RAT	109452	1	0	0	32	0.0009	0.29	AQIIHDSFNLASAGK	R	L	0.997	54.4	30.5	16.4	54.4	0	1	1	0	2	1571.82	3572		4159730	658	672	A0A0G2JVE6_RAT
	Aminopeptidase N OS=Rattus norvegicus GN=Anpep PE=1 SV=2	AMPN_RAT	109452	1	0	0	32	0.0009	0.29	DLIVLNDVYR	K	V	0.997	62.5	31.1	16.9	62.5	0	1	0	0	2	1219.67	5077		11000000	432	441	A0A0G2JVE6_RAT
	Aminopeptidase N OS=Rattus norvegicus GN=Anpep PE=1 SV=2	AMPN_RAT	109452	1	0	0	32	0.0009	0.29	EDNSATGFGSGTR	K	A	0.997	53.1	25	16.3	53.1	0	1	0	0	2	1298.56	1367		625480	922	934	A0A0G2JVE6_RAT
	Aminopeptidase N OS=Rattus norvegicus GN=Anpep PE=1 SV=2	AMPN_RAT	109452	1	0	0	32	0.0009	0.29	ESALVFDPQSSSISNK	R	E	0.997	57.6	30.8	23.8	50.4	0	1	0	0	2	1708.84	3908		2304840	363	378	A0A0G2JVE6_RAT
	Aminopeptidase N OS=Rattus norvegicus GN=Anpep PE=1 SV=2	AMPN_RAT	109452	1	0	0	32	0.0009	0.29	ESALVFDPQSSSISNKER	R	V	0.997	61.2	30.4	16.8	61.2	0	1	0	0	2	1993.98	3492		2699770	363	380	A0A0G2JVE6_RAT
	Aminopeptidase N OS=Rattus norvegicus GN=Anpep PE=1 SV=2	AMPN_RAT	109452	1	0	0	32	0.0009	0.29	FSSEFELQQLEQFKEDNSATGFGSGTR	R	A	0.997	45.4	27.3	15.8	45.4	0	0	3	0	2	3039.4	5400		4524910	908	934	A0A0G2JVE6_RAT
	Aminopeptidase N OS=Rattus norvegicus GN=Anpep PE=1 SV=2	AMPN_RAT	109452	1	0	0	32	0.0009	0.29	GHQYEMDSEFQGELADDLAGFYR	K	S	0.997	83.8	25	18.2	83.8	0	0	3	0	2	2694.14	5728		5410350	173	195	A0A0G2JVE6_RAT
	Aminopeptidase N OS=Rattus norvegicus GN=Anpep PE=1 SV=2	AMPN_RAT	109452	1	0	0	32	0.0009	0.29	IQNQLQTDLSVIPVINR	K	A	0.997	40.8	26.5	15.5	40.8	0	1	1	0	2	1951.1	5820		11100000	641	657	A0A0G2JVE6_RAT
	Aminopeptidase N OS=Rattus norvegicus GN=Anpep PE=1 SV=2	AMPN_RAT	109452	1	0	0	32	0.0009	0.29	QVTPLFAYFK	K	I	0.997	47.4	29.8	16	47.4	0	1	0	0	2	1213.66	5833		2403180	724	733	A0A0G2JVE6_RAT
	Aminopeptidase N OS=Rattus norvegicus GN=Anpep PE=1 SV=2	AMPN_RAT	109452	1	0	0	32	0.0009	0.29	SDQIALPDFNAGAMENWGLVTYR	K	E	0.997	66.3	28.4	17.1	66.3	0	2	2	0	2	2584.21	6246.5		7251320	340	362	A0A0G2JVE6_RAT
	Aminopeptidase N OS=Rattus norvegicus GN=Anpep PE=1 SV=2	AMPN_RAT	109452	1	0	0	32	0.0009	0.29	TEYLVVHLQGSLVK	R	G	0.997	57.8	29.1	16.6	57.8	0	1	0	0	2	1585.89	4644		2413120	159	172	A0A0G2JVE6_RAT
	Aminopeptidase N OS=Rattus norvegicus GN=Anpep PE=1 SV=2	AMPN_RAT	109452	1	0	0	32	0.0009	0.29	TNNWLDRPPTLMEQYNEINAISTACSSGLEECR	K	D	0.997	85.9	25	18.4	85.9	0	0	1	0	2	3885.75	5506		322530	736	768	A0A0G2JVE6_RAT
	Aminopeptidase N OS=Rattus norvegicus GN=Anpep PE=1 SV=2	AMPN_RAT	109452	1	0	0	32	0.0009	0.29	VMAVDALASSHPLSSPANEVNTPAQISELFDSITYSK	R	G	0.997	61.8	28.9	16.9	61.8	0	0	1	3	2	3905.91	6483		28200000	442	478	A0A0G2JVE6_RAT
	Aminopeptidase N OS=Rattus norvegicus GN=Anpep PE=1 SV=2	AMPN_RAT	109452	1	0	0	32	0.0009	0.29	VVATTQMQAADAR	K	K	0.996	106	31.1	19.6	106	0	1	0	0	2	1377.68	1075		1634920	206	218	A0A0G2JVE6_RAT
	Aminopeptidase N OS=Rattus norvegicus GN=Anpep PE=1 SV=2	AMPN_RAT	109452	1	0	0	32	0.0009	0.29	YLSYTLNPDYIR	R	K	0.997	52.4	31.1	16.3	52.4	0	1	0	0	2	1517.76	4673		2985990	843	854	A0A0G2JVE6_RAT
	Dimethylglycine dehydrogenase, mitochondrial OS=Rattus norvegicus GN=Dmgdh PE=1 SV=1	A0A0G2K9Y2_RAT,Q5RKL4_RAT	95980.2	1	1	1	5	0.0001	0.114	ADIINIVNGPITYSPDILPMVGPHQGVR	K	N	0.997	59.9	28.9	16.7	59.9	0	0	1	0	2	3002.58	6284		1928400	355	382	M2GD_RAT
	Dimethylglycine dehydrogenase, mitochondrial OS=Rattus norvegicus GN=Dmgdh PE=1 SV=1	A0A0G2K9Y2_RAT,Q5RKL4_RAT	95980.2	1	1	1	5	0.0001	0.114	DGLLFGPYESQEK	R	M	0.945	29.3	29.3	24.7	19.5	0	1	0	0	2	1482.71	4668		2805850	298	310	M2GD_RAT
	Dimethylglycine dehydrogenase, mitochondrial OS=Rattus norvegicus GN=Dmgdh PE=1 SV=1	A0A0G2K9Y2_RAT,Q5RKL4_RAT	95980.2	1	1	1	5	0.0001	0.114	MIGLDHPLIPVQHQYVITSTIPEVK	K	A	0.997	44.4	26	15.8	44.4	0	0	0	1	2	2844.53	5397		1422100	251	275
	Dimethylglycine dehydrogenase, mitochondrial OS=Rattus norvegicus GN=Dmgdh PE=1 SV=1	A0A0G2K9Y2_RAT,Q5RKL4_RAT	95980.2	1	1	1	5	0.0001	0.114	NITDELGVLGVAGPYAR	R	R	0.997	65.3	30.9	17.1	65.3	0	1	0	0	2	1744.92	5841		544673	615	631	M2GD_RAT
	Dimethylglycine dehydrogenase, mitochondrial OS=Rattus norvegicus GN=Dmgdh PE=1 SV=1	A0A0G2K9Y2_RAT,Q5RKL4_RAT	95980.2	1	1	1	5	0.0001	0.114	NYPATIIQEPLVLTEPTR	K	T	0.997	86.2	29.4	18.4	86.2	0	1	0	0	2	2055.11	5811		768060	830	847	M2GD_RAT
	Cytochrome b-c1 complex subunit 1, mitochondrial OS=Rattus norvegicus GN=Uqcrc1 PE=1 SV=1	QCR1_RAT	52848.6	1	6	9	10	0.0003	0.173	IEEVDAQMVR	R	E	0.997	61.2	29.5	28.3	49.7	0	1	0	0	2	1205.58	1878		5223270	433	442
	Cytochrome b-c1 complex subunit 1, mitochondrial OS=Rattus norvegicus GN=Uqcrc1 PE=1 SV=1	QCR1_RAT	52848.6	1	6	9	10	0.0003	0.173	LCTSATESEVTR	R	G	0.997	48.1	29	16	48.1	0	1	0	0	2	1353.63	1716		571266	379	390
	Cytochrome b-c1 complex subunit 1, mitochondrial OS=Rattus norvegicus GN=Uqcrc1 PE=1 SV=1	QCR1_RAT	52848.6	1	6	9	10	0.0003	0.173	NALISHLDGTTPVCEDIGR	R	S	0.997	57.4	30.2	16.6	57.4	0	1	2	0	2	2068.01	4096		124000000	397	415
	Cytochrome b-c1 complex subunit 1, mitochondrial OS=Rattus norvegicus GN=Uqcrc1 PE=1 SV=1	QCR1_RAT	52848.6	1	6	9	10	0.0003	0.173	NNGAGYFLEHLAFK	K	G	0.997	47.3	30.5	16	47.3	0	0	1	0	2	1580.79	5462		1122120	86	99
	Cytochrome b-c1 complex subunit 1, mitochondrial OS=Rattus norvegicus GN=Uqcrc1 PE=1 SV=1	QCR1_RAT	52848.6	1	6	9	10	0.0003	0.173	YETEKNNGAGYFLEHLAFK	R	G	0.997	54.4	29.5	16.4	54.4	0	0	1	1	2	2231.08	5173		2799180	81	99
	Cytochrome b-c1 complex subunit 1, mitochondrial OS=Rattus norvegicus GN=Uqcrc1 PE=1 SV=1	QCR1_RAT	52848.6	1	6	9	10	0.0003	0.173	YFYDQCPAVAGYGPIEQLSDYNR	K	I	0.997	55.7	25.8	16.5	55.7	0	1	1	0	2	2726.22	5669.5		1307790	448	470
	Choline dehydrogenase, mitochondrial OS=Rattus norvegicus GN=Chdh PE=1 SV=1	CHDH_RAT	66388.1	1	3	3	3	0.0001	0.13	EVILSGGAINSPQLLMLSGVGNADDLKK	R	L	0.997	48.5	27.5	16	48.5	0	0	1	0	2	2855.52	5690		1602750	296	323
	Choline dehydrogenase, mitochondrial OS=Rattus norvegicus GN=Chdh PE=1 SV=1	CHDH_RAT	66388.1	1	3	3	3	0.0001	0.13	STNPQDHPMINPNYLSTETDVEDFR	R	Q	0.997	63.6	25	17	63.6	0	0	1	0	2	2936.3	4466		914737	444	468
	Choline dehydrogenase, mitochondrial OS=Rattus norvegicus GN=Chdh PE=1 SV=1	CHDH_RAT	66388.1	1	3	3	3	0.0001	0.13	VIDASIMPSVVSGNLNAPTIMIAEK	R	A	0.971	33.5	30.2	15.1	33.5	0	0	1	0	2	2602.35	5338		2730020	547	571
	60S ribosomal protein L5 OS=Rattus norvegicus GN=Rpl5 PE=1 SV=3	RL5_RAT	34459.5	1	2	2	3	0.0001	0.0909	DIICQIAYAR	R	I	0.997	40.6	30.9	15.5	40.6	0	1	0	0	2	1222.63	4222		1639670	59	68
	60S ribosomal protein L5 OS=Rattus norvegicus GN=Rpl5 PE=1 SV=3	RL5_RAT	34459.5	1	2	2	3	0.0001	0.0909	IEGDMIVCAAYAHELPK	R	Y	0.997	43.8	29.8	15.7	43.8	0	0	2	0	2	1932.92	4071		9347790	69	85
	Clathrin heavy chain 1 OS=Rattus norvegicus GN=Cltc PE=1 SV=3	CLH1_RAT,F1M779_RAT	191603	1	14	15	15	0.0004	0.127	ADDPSSYMEVVQAANTSGNWEELVK	K	Y	0.997	63.2	25.3	17	63.2	0	0	1	0	2	2756.24	5489		914626	1131	1155
	Clathrin heavy chain 1 OS=Rattus norvegicus GN=Cltc PE=1 SV=3	CLH1_RAT,F1M779_RAT	191603	1	14	15	15	0.0004	0.127	DAMQYASESK	K	D	0.997	49.9	25	16.1	49.9	0	1	0	0	2	1145.48	922		446455	1536	1545
	Clathrin heavy chain 1 OS=Rattus norvegicus GN=Cltc PE=1 SV=3	CLH1_RAT,F1M779_RAT	191603	1	14	15	15	0.0004	0.127	EKVGEQAQVVIIDMNDPSNPIR	R	R	0.997	57.5	30.5	16.6	57.5	0	0	1	0	2	2468.25	3875		2231830	42	63
	Clathrin heavy chain 1 OS=Rattus norvegicus GN=Cltc PE=1 SV=3	CLH1_RAT,F1M779_RAT	191603	1	14	15	15	0.0004	0.127	ESNCYDPER	R	V	0.997	44	25	17.4	42.3	0	1	0	0	2	1169.45	1109		872341	750	758
	Clathrin heavy chain 1 OS=Rattus norvegicus GN=Cltc PE=1 SV=3	CLH1_RAT,F1M779_RAT	191603	1	14	15	15	0.0004	0.127	EVCFACVDGK	K	E	0.997	46	25	15.9	46	0	1	0	0	2	1184.51	2831		6806580	1255	1264
	Clathrin heavy chain 1 OS=Rattus norvegicus GN=Cltc PE=1 SV=3	CLH1_RAT,F1M779_RAT	191603	1	14	15	15	0.0004	0.127	GQCDLELINVCNENSLFK	R	S	0.997	63.2	28.7	17	63.2	0	1	1	0	2	2153	5618		1136990	924	941
	Clathrin heavy chain 1 OS=Rattus norvegicus GN=Cltc PE=1 SV=3	CLH1_RAT,F1M779_RAT	191603	1	14	15	15	0.0004	0.127	GQFSTDELVAEVEKR	R	N	0.997	76.2	31.1	17.8	76.2	0	0	1	0	2	1707.85	4471		23700000	838	852
	Clathrin heavy chain 1 OS=Rattus norvegicus GN=Cltc PE=1 SV=3	CLH1_RAT,F1M779_RAT	191603	1	14	15	15	0.0004	0.127	HNIMDFAMPYFIQVMK	R	E	0.979	36.9	26.8	15.3	36.9	0	0	1	0	2	2032.93	4920		732137	1589	1604
	Clathrin heavy chain 1 OS=Rattus norvegicus GN=Cltc PE=1 SV=3	CLH1_RAT,F1M779_RAT	191603	1	14	15	15	0.0004	0.127	ISGETIFVTAPHEATAGIIGVNR	R	K	0.997	44.4	28.9	15.8	44.4	0	0	1	0	2	2353.25	5142		2178230	298	320
	Clathrin heavy chain 1 OS=Rattus norvegicus GN=Cltc PE=1 SV=3	CLH1_RAT,F1M779_RAT	191603	1	14	15	15	0.0004	0.127	LPVVIGGLLDVDCSEDVIK	R	N	0.997	71.2	29.8	17.5	71.2	0	1	0	0	2	2041.09	6460		1300090	812	830
	Clathrin heavy chain 1 OS=Rattus norvegicus GN=Cltc PE=1 SV=3	CLH1_RAT,F1M779_RAT	191603	1	14	15	15	0.0004	0.127	NLQNLLILTAIK	R	A	0.997	43.7	25	15.7	43.7	0	1	0	0	2	1353.85	6411		5529920	1023	1034
	Clathrin heavy chain 1 OS=Rattus norvegicus GN=Cltc PE=1 SV=3	CLH1_RAT,F1M779_RAT	191603	1	14	15	15	0.0004	0.127	SVNESLNNLFITEEDYQALR	K	T	0.952	28.8	30.2	14.8	28.8	0	0	1	0	2	2355.15	5934		454015	1462	1481
	Clathrin heavy chain 1 OS=Rattus norvegicus GN=Cltc PE=1 SV=3	CLH1_RAT,F1M779_RAT	191603	1	14	15	15	0.0004	0.127	VGEQAQVVIIDMNDPSNPIR	K	R	0.997	85.6	30.6	18.3	85.6	0	1	0	0	2	2211.11	4207		1205740	44	63
	Clathrin heavy chain 1 OS=Rattus norvegicus GN=Cltc PE=1 SV=3	CLH1_RAT,F1M779_RAT	191603	1	14	15	15	0.0004	0.127	VIQCFAETGQVQK	K	I	0.997	42.8	31.1	15.7	42.8	0	1	0	0	2	1507.76	2664		871142	488	500
	Serum paraoxonase/arylesterase 2 OS=Rattus norvegicus GN=Pon2 PE=2 SV=1	PON2_RAT	39618.8	1	3	3	3	0.0001	0.169	EVESVDLPNCR	R	L	0.96	28.7	27.5	14.8	28.7	0	1	0	0	2	1317.61	2637		2299890	33	43
	Serum paraoxonase/arylesterase 2 OS=Rattus norvegicus GN=Pon2 PE=2 SV=1	PON2_RAT	39618.8	1	3	3	3	0.0001	0.169	NTVEIFKFQEEENSLLHLK	K	T	0.997	42.2	30.5	15.6	42.2	0	0	1	0	2	2318.2	5573		514175	138	156
	Serum paraoxonase/arylesterase 2 OS=Rattus norvegicus GN=Pon2 PE=2 SV=1	PON2_RAT	39618.8	1	3	3	3	0.0001	0.169	VLQLGTLVDNLSIDPSSGDIWVGCHPNGQK	K	L	0.997	61.7	30	16.9	61.7	0	0	1	0	2	3219.61	6424		2637310	260	289
	Alkaline phosphatase, tissue-nonspecific isozyme OS=Rattus norvegicus GN=Alpl PE=1 SV=2	PPBT_RAT	57660	1	3	4	4	0.0001	0.126	DIAYQLMHNIKDIDVIMGGGR	K	K	0.993	38.1	30.8	15.4	38.1	0	0	1	0	2	2391.18	5094		976160	203	223
	Alkaline phosphatase, tissue-nonspecific isozyme OS=Rattus norvegicus GN=Alpl PE=1 SV=2	PPBT_RAT	57660	1	3	4	4	0.0001	0.126	DTLTVVTADHSHVFTFGGYTPR	K	G	0.964	34.3	30.4	15.1	34.3	0	0	0	1	2	2421.18	4929		2408520	370	391
	Alkaline phosphatase, tissue-nonspecific isozyme OS=Rattus norvegicus GN=Alpl PE=1 SV=2	PPBT_RAT	57660	1	3	4	4	0.0001	0.126	TYNTNAQVPDSAGTATAYLCGVK	K	A	0.997	58.9	29.1	16.7	58.9	0	1	1	0	2	2402.13	4210.5		6805610	100	122
	Glycine cleavage system H protein, mitochondrial OS=Rattus norvegicus GN=Gcsh PE=2 SV=1	GCSH_RAT	18485	1	2	2	3	0.0001	0.312	DGIGTVGISNFAQEALGDVVYCSLPEVGTK	K	L	0.997	86.3	30	18.4	86.3	0	0	1	0	2	3096.52	6548		2901700	61	90
	Glycine cleavage system H protein, mitochondrial OS=Rattus norvegicus GN=Gcsh PE=2 SV=1	GCSH_RAT	18485	1	2	2	3	0.0001	0.312	MTLSDPSELDELMSEEAYEK	K	Y	0.997	82.5	25	18.2	82.5	0	1	0	0	2	2349	4263		612982	144	163
	Glycine cleavage system H protein, mitochondrial OS=Rattus norvegicus GN=Gcsh PE=2 SV=1	GCSH_RAT	18485	1	2	2	3	0.0001	0.312	MTLSDPSELDELMSEEAYEKYVK	K	S	0.981	34.4	25.6	15.1	34.4	0	0	1	0	2	2739.23	4764		1267210	144	166
	Calbindin OS=Rattus norvegicus GN=Calb1 PE=1 SV=2	CALB1_RAT	29996.1	1	6	9	10	0.0003	0.379	AFELYDQDGNGYIDENELDALLK	K	D	0.983	112	27.9	20	112	0	1	0	0	2	2645.23	6426		515440	194	216
	Calbindin OS=Rattus norvegicus GN=Calb1 PE=1 SV=2	CALB1_RAT	29996.1	1	6	9	10	0.0003	0.379	LFDSNNDGKLELTEMAR	K	L	0.997	41	28.6	15.6	41	0	1	1	0	2	1968.93	3506.5		9030430	153	169
	Calbindin OS=Rattus norvegicus GN=Calb1 PE=1 SV=2	CALB1_RAT	29996.1	1	6	9	10	0.0003	0.379	LLPVQENFLLK	R	F	0.997	45.9	27.6	15.9	45.9	0	1	0	0	2	1313.78	5597		1417720	170	180
	Calbindin OS=Rattus norvegicus GN=Calb1 PE=1 SV=2	CALB1_RAT	29996.1	1	6	9	10	0.0003	0.379	QELDINNISTYKK	K	N	0.997	54.9	31.3	30	41.3	0	1	1	0	2	1565.82	3080		2696080	224	236
	Calbindin OS=Rattus norvegicus GN=Calb1 PE=1 SV=2	CALB1_RAT	29996.1	1	6	9	10	0.0003	0.379	TVDDTKLAEYTDLMLK	K	L	0.997	57.8	30.5	16.6	57.8	0	1	2	0	2	1871.93	4321		16800000	137	152
	Calbindin OS=Rattus norvegicus GN=Calb1 PE=1 SV=2	CALB1_RAT	29996.1	1	6	9	10	0.0003	0.379	YDTDHSGFIETEELKNFLK	K	D	0.967	32	29.9	15	32	0	0	1	0	2	2286.09	5313		2165360	110	128
	Complement C3 OS=Rattus norvegicus GN=C3 PE=1 SV=3	CO3_RAT,M0RBF1_RAT,M0RBJ7_RAT	186462	1	4	4	4	0.0001	0.0343	DICEGQVNSLPGSINK	R	A	0.997	86.1	30.5	18.4	86.1	0	1	0	0	2	1730.84	3355		1778520	1156	1171
	Complement C3 OS=Rattus norvegicus GN=C3 PE=1 SV=3	CO3_RAT,M0RBF1_RAT,M0RBJ7_RAT	186462	1	4	4	4	0.0001	0.0343	SGSDEVQAGQER	K	R	0.997	74.3	25	17.6	74.3	0	1	0	0	2	1262.56	858		214458	1571	1582
	Complement C3 OS=Rattus norvegicus GN=C3 PE=1 SV=3	CO3_RAT,M0RBF1_RAT,M0RBJ7_RAT	186462	1	4	4	4	0.0001	0.0343	SSVAVPYVIVPLK	K	I	0.946	25.7	26.1	14.6	25.7	0	1	0	0	2	1371.82	5666		689362	892	904
	Complement C3 OS=Rattus norvegicus GN=C3 PE=1 SV=3	CO3_RAT,M0RBF1_RAT,M0RBJ7_RAT	186462	1	4	4	4	0.0001	0.0343	TVVIVIETPDGVPIKR	K	D	0.979	33.2	25	15.1	33.2	0	0	1	0	2	1736.03	4737		1080140	162	177
	Glutamate dehydrogenase 1, mitochondrial OS=Rattus norvegicus GN=Glud1 PE=1 SV=2	DHE3_RAT	61417.4	1	9	11	13	0.0004	0.24	CVGVGESDGSIWNPDGIDPK	K	E	0.997	95.7	25.6	19	95.7	0	1	0	0	2	2101.95	4591		2302840	327	346
	Glutamate dehydrogenase 1, mitochondrial OS=Rattus norvegicus GN=Glud1 PE=1 SV=2	DHE3_RAT	61417.4	1	9	11	13	0.0004	0.24	DDGSWEVIEGYR	R	A	0.997	57.2	25.2	16.6	57.2	0	1	0	0	2	1425.63	4433		3594510	125	136
	Glutamate dehydrogenase 1, mitochondrial OS=Rattus norvegicus GN=Glud1 PE=1 SV=2	DHE3_RAT	61417.4	1	9	11	13	0.0004	0.24	DSNYHLLMSVQESLER	R	K	0.997	50.7	28.5	16.2	50.7	0	2	2	0	2	1936.91	4967		7658760	461	476
	Glutamate dehydrogenase 1, mitochondrial OS=Rattus norvegicus GN=Glud1 PE=1 SV=2	DHE3_RAT	61417.4	1	9	11	13	0.0004	0.24	GFIGPGIDVPAPDMSTGER	K	E	0.996	39.1	29.6	15.4	39.1	0	1	0	0	2	1931.92	4700		1152420	213	231
	Glutamate dehydrogenase 1, mitochondrial OS=Rattus norvegicus GN=Glud1 PE=1 SV=2	DHE3_RAT	61417.4	1	9	11	13	0.0004	0.24	HGGTIPVVPTAEFQDR	K	I	0.997	59.1	31.1	16.7	59.1	0	1	1	0	2	1723.88	3905.5		5600000	481	496
	Glutamate dehydrogenase 1, mitochondrial OS=Rattus norvegicus GN=Glud1 PE=1 SV=2	DHE3_RAT	61417.4	1	9	11	13	0.0004	0.24	IIAEGANGPTTPEADK	K	I	0.997	64.3	30.4	17	64.3	0	1	0	0	2	1583.79	2057		514904	400	415
	Glutamate dehydrogenase 1, mitochondrial OS=Rattus norvegicus GN=Glud1 PE=1 SV=2	DHE3_RAT	61417.4	1	9	11	13	0.0004	0.24	IIAEGANGPTTPEADKIFLER	K	N	0.972	35.9	30.5	15.2	35.9	0	0	1	0	2	2242.17	4337		4917230	400	420
	Glutamate dehydrogenase 1, mitochondrial OS=Rattus norvegicus GN=Glud1 PE=1 SV=2	DHE3_RAT	61417.4	1	9	11	13	0.0004	0.24	NYTDNELEK	K	I	0.958	28	26.6	16.2	26.6	0	1	0	0	2	1125.51	1575		1975150	192	200
	Glutamate dehydrogenase 1, mitochondrial OS=Rattus norvegicus GN=Glud1 PE=1 SV=2	DHE3_RAT	61417.4	1	9	11	13	0.0004	0.24	VYEGSILEADCDILIPAASEK	K	Q	0.997	71.7	30.7	17.5	71.7	0	1	0	0	2	2293.13	5782		393272	366	386
	ATP synthase subunit O, mitochondrial OS=Rattus norvegicus GN=Atp5o PE=1 SV=1	ATPO_RAT	23398.3	1	2	3	3	0.0001	0.16	GEVPCTVTTAFPLDEAVLSELK	R	T	0.997	81.4	30.9	18.1	81.4	0	1	1	0	2	2376.2	6502.5		23000000	137	158
	ATP synthase subunit O, mitochondrial OS=Rattus norvegicus GN=Atp5o PE=1 SV=1	ATPO_RAT	23398.3	1	2	3	3	0.0001	0.16	TDPSIMGGMIVR	K	I	0.962	31.7	29.6	15	31.7	0	1	0	0	2	1308.63	2574		9472520	177	188
	Protein Pls1 OS=Rattus norvegicus GN=Pls1 PE=1 SV=1	A0A0G2QC04_RAT	70393.1	1	2	2	2	0.0001	0.0429	NEALIALLK	R	E	0.997	39.4	27.4	23.5	31.4	0	1	0	0	2	984.609	5182		1350360	247	255
	Protein Pls1 OS=Rattus norvegicus GN=Pls1 PE=1 SV=1	A0A0G2QC04_RAT	70393.1	1	2	2	2	0.0001	0.0429	VLSDLGEGEKVSDDIIIK	K	W	0.997	52.3	29.4	16.3	52.3	0	1	0	0	2	1930.04	4448		553249	508	525
	Protein Pld4 OS=Rattus norvegicus GN=Pld4 PE=1 SV=1	G3V904_RAT	58767.4	1	2	2	2	0.0001	0.0624	SLQAFSNPLAGISVDVK	R	V	0.997	70.6	30.2	17.4	70.6	0	1	0	0	2	1745.94	6010		389002	417	433
	Protein Pld4 OS=Rattus norvegicus GN=Pld4 PE=1 SV=1	G3V904_RAT	58767.4	1	2	2	2	0.0001	0.0624	TSTDLQVLAAHGAQIR	K	Q	0.969	35.3	30.4	15.2	35.3	0	0	1	0	2	1680.9	3730		2517840	210	225
	3-hydroxyacyl-CoA dehydrogenase type-2 OS=Rattus norvegicus GN=Hsd17b10 PE=1 SV=1	B0BMW2_RAT,HCD2_RAT	27245.4	1	3	3	3	0.0001	0.249	GVIINTASVAAFEGQVGQAAYSASK	R	G	0.997	58.5	30.4	16.7	58.5	0	0	1	0	2	2439.25	5817		923502	148	172
	3-hydroxyacyl-CoA dehydrogenase type-2 OS=Rattus norvegicus GN=Hsd17b10 PE=1 SV=1	B0BMW2_RAT,HCD2_RAT	27245.4	1	3	3	3	0.0001	0.249	LVAGVMGQNEPDQGGQR	R	G	0.997	76.6	28.7	18.7	75.8	0	1	0	0	2	1771.84	1774		713455	131	147
	3-hydroxyacyl-CoA dehydrogenase type-2 OS=Rattus norvegicus GN=Hsd17b10 PE=1 SV=1	B0BMW2_RAT,HCD2_RAT	27245.4	1	3	3	3	0.0001	0.249	LVGQGATAVLLDVPNSEGETEAK	R	K	0.997	66	30.4	20.6	62.5	0	1	0	0	2	2298.18	4862		576800	30	52
	Tropomyosin 1, alpha, isoform CRA_a OS=Rattus norvegicus GN=Tpm1 PE=1 SV=1	Q923Z2_RAT	32793.9	1	2	2	4	0.0001	0.165	AEDSLLAADETAAK	K	A	0.997	63.4	29.6	17.6	62.7	0	1	0	0	2	1404.69	2850		1115070	67	80
	Tropomyosin 1, alpha, isoform CRA_a OS=Rattus norvegicus GN=Tpm1 PE=1 SV=1	Q923Z2_RAT	32793.9	1	2	2	4	0.0001	0.165	DEEKMEIQEIQLK	K	E	0.997	46.1	30.9	15.9	0	0	1	0	0	2	1648.81	3080		626382	137	149	Q63607_RAT,A0A0G2JSQ4_RAT,TPM3_RAT
	Tropomyosin 1, alpha, isoform CRA_a OS=Rattus norvegicus GN=Tpm1 PE=1 SV=1	Q923Z2_RAT	32793.9	1	2	2	4	0.0001	0.165	LEEAEKAADESER	K	G	0.997	54	26.9	16.4	54	0	1	0	0	2	1476.68	1065		514549	113	125	TPM2_RAT,Q63607_RAT,TPM4_RAT,A0A0G2JSQ4_RAT,TPM3_RAT
	Tropomyosin 1, alpha, isoform CRA_a OS=Rattus norvegicus GN=Tpm1 PE=1 SV=1	Q923Z2_RAT	32793.9	1	2	2	4	0.0001	0.165	VLEELHKAEDSLLAADETAAK	R	A	0.997	59.2	30.5	17.4	58.5	0	0	1	0	2	2253.16	4664		4439350	60	80
	Protein Cdhr2 OS=Rattus norvegicus GN=Cdhr2 PE=1 SV=1	D3ZAN2_RAT	143192	1	2	2	2	0.0001	0.0176	AWDADQTAANNR	K	I	0.997	43.5	25	20.2	39	0	1	0	0	2	1332.59	1529		394576	719	730
	Protein Cdhr2 OS=Rattus norvegicus GN=Cdhr2 PE=1 SV=1	D3ZAN2_RAT	143192	1	2	2	2	0.0001	0.0176	DGATNPVQVFR	K	I	0.997	43.2	30.8	15.7	43.2	0	1	0	0	2	1203.61	3526		3344500	978	988
	NADH dehydrogenase (Ubiquinone) flavoprotein 1 OS=Rattus norvegicus GN=Ndufv1 PE=1 SV=1	Q5XIH3_RAT	50731.3	1	3	3	3	0.0001	0.114	GEFYNEASNLQVAIR	R	E	0.997	101	30.8	19.3	101	0	1	0	0	2	1710.84	4518		1178430	160	174
	NADH dehydrogenase (Ubiquinone) flavoprotein 1 OS=Rattus norvegicus GN=Ndufv1 PE=1 SV=1	Q5XIH3_RAT	50731.3	1	3	3	3	0.0001	0.114	NACDSDYDFDVFVVR	K	G	0.997	93.6	25	18.8	93.6	0	1	0	0	2	1821.77	5594		498548	185	199
	NADH dehydrogenase (Ubiquinone) flavoprotein 1 OS=Rattus norvegicus GN=Ndufv1 PE=1 SV=1	Q5XIH3_RAT	50731.3	1	3	3	3	0.0001	0.114	QIEGHTICALGDGAAWPVQGLIR	K	H	0.997	47.8	30.5	16	47.8	0	0	1	0	2	2462.26	5836		1855030	418	440
	Cathepsin B OS=Rattus norvegicus GN=Ctsb PE=1 SV=2	CATB_RAT,Q6IN22_RAT	37469.9	1	4	6	8	0.0002	0.195	DQGSCGSCWAFGAVEAMSDR	R	I	0.949	115	25	20.2	115	0	1	0	0	2	2206.86	4363		205085	101	120
	Cathepsin B OS=Rattus norvegicus GN=Ctsb PE=1 SV=2	CATB_RAT,Q6IN22_RAT	37469.9	1	4	6	8	0.0002	0.195	GENHCGIESEIVAGIPR	R	T	0.997	71	30.4	17.4	71	0	1	2	0	2	1837.89	4261		2944810	315	331
	Cathepsin B OS=Rattus norvegicus GN=Ctsb PE=1 SV=2	CATB_RAT,Q6IN22_RAT	37469.9	1	4	6	8	0.0002	0.195	HEAGDVMGGHAIR	K	I	0.997	45.7	28.5	15.9	45.7	0	0	2	1	2	1365.63	903		2742480	269	281
	Cathepsin B OS=Rattus norvegicus GN=Ctsb PE=1 SV=2	CATB_RAT,Q6IN22_RAT	37469.9	1	4	6	8	0.0002	0.195	VGFSEDINLPESFDAR	R	E	0.993	107	29.5	24.7	102	0	1	0	0	2	1795.85	5296		1306710	72	87
	Acylpyruvase FAHD1, mitochondrial OS=Rattus norvegicus GN=Fahd1 PE=1 SV=1	FAHD1_RAT	24480.7	1	3	3	3	0.0001	0.253	IITLEEGDLILTGTPK	K	G	0.997	57.9	27.9	16.6	57.9	0	1	0	0	2	1712.97	5752		522424	176	191
	Acylpyruvase FAHD1, mitochondrial OS=Rattus norvegicus GN=Fahd1 PE=1 SV=1	FAHD1_RAT	24480.7	1	3	3	3	0.0001	0.253	NLHHEVELGVLLGR	R	R	0.988	37.2	29.7	15.3	37.2	0	0	1	0	2	1585.88	4230		2367970	64	77
	Acylpyruvase FAHD1, mitochondrial OS=Rattus norvegicus GN=Fahd1 PE=1 SV=1	FAHD1_RAT	24480.7	1	3	3	3	0.0001	0.253	RGEAVPEAAAMDYVAGYALCLDMTAR	R	D	0.997	55.7	26.2	16.5	55.7	0	0	1	0	2	2833.3	5354		1336500	78	103
	Glutathione reductase OS=Rattus norvegicus GN=Gsr PE=1 SV=2	F1LRE1_RAT	44789	1	3	4	4	0.0001	0.166	LGIQTDDKGHILVDEFQNTNVK	K	G	0.966	35.2	30.2	15.2	35.2	0	0	1	0	2	2484.27	4275		979617	235	256
	Glutathione reductase OS=Rattus norvegicus GN=Gsr PE=1 SV=2	F1LRE1_RAT	44789	1	3	4	4	0.0001	0.166	SFDSLISSNCTEELENAGVEVLK	R	F	0.997	57	29.5	16.6	57	0	1	1	0	2	2541.2	6125.5		2702910	157	179
	Glutathione reductase OS=Rattus norvegicus GN=Gsr PE=1 SV=2	F1LRE1_RAT	44789	1	3	4	4	0.0001	0.166	VVGIHMQGIGCDEMLQGFAVAVK	K	M	0.997	65.6	30	17.1	65.6	0	0	1	0	2	2491.21	4627		591993	362	384
	Selenium-binding protein 1 OS=Rattus norvegicus GN=Selenbp1 PE=1 SV=2	F1LRJ9_RAT,SBP1_RAT	52533.1	1	10	10	11	0.0003	0.329	CGPGYATPLEAMK	K	G	0.997	49.8	26.9	17.8	48.2	0	1	0	0	2	1410.64	2706		969867	8	20
	Selenium-binding protein 1 OS=Rattus norvegicus GN=Selenbp1 PE=1 SV=2	F1LRJ9_RAT,SBP1_RAT	52533.1	1	10	10	11	0.0003	0.329	DGLIPLEIR	K	F	0.997	38.5	26.9	40.2	0.24	0	1	0	0	2	1025.6	5362		1003460	246	254
	Selenium-binding protein 1 OS=Rattus norvegicus GN=Selenbp1 PE=1 SV=2	F1LRJ9_RAT,SBP1_RAT	52533.1	1	10	10	11	0.0003	0.329	EGSVMLQIDVDTANGGLK	R	L	0.997	62.5	30.7	16.9	62.5	0	2	0	0	2	1862.92	4372		1739940	420	437
	Selenium-binding protein 1 OS=Rattus norvegicus GN=Selenbp1 PE=1 SV=2	F1LRJ9_RAT,SBP1_RAT	52533.1	1	10	10	11	0.0003	0.329	FLHDPDATQGFVGCALSSNIQR	R	F	0.997	63.7	29.5	17	63.7	0	0	1	0	2	2433.16	4579		816463	255	276
	Selenium-binding protein 1 OS=Rattus norvegicus GN=Selenbp1 PE=1 SV=2	F1LRJ9_RAT,SBP1_RAT	52533.1	1	10	10	11	0.0003	0.329	GGFVLLDGETFEVK	K	G	0.969	33.7	30.9	15.1	33.7	0	1	0	0	2	1510.78	5874		5050850	161	174
	Selenium-binding protein 1 OS=Rattus norvegicus GN=Selenbp1 PE=1 SV=2	F1LRJ9_RAT,SBP1_RAT	52533.1	1	10	10	11	0.0003	0.329	GGSVQVLEDQELTCQPEPLVVK	K	G	0.987	105	30.6	19.6	105	0	1	0	0	2	2425.23	4914		1572220	358	379
	Selenium-binding protein 1 OS=Rattus norvegicus GN=Selenbp1 PE=1 SV=2	F1LRJ9_RAT,SBP1_RAT	52533.1	1	10	10	11	0.0003	0.329	GTWEKPGGEAPMGYDFWYQPR	K	H	0.997	52.8	25.2	16.3	52.8	0	0	1	0	2	2488.1	4758		755663	175	195
	Selenium-binding protein 1 OS=Rattus norvegicus GN=Selenbp1 PE=1 SV=2	F1LRJ9_RAT,SBP1_RAT	52533.1	1	10	10	11	0.0003	0.329	HNIMVSTEWAAPNVFK	R	D	0.997	61.6	30.5	16.8	61.6	0	0	1	0	2	1859.91	4653		963579	196	211
	Selenium-binding protein 1 OS=Rattus norvegicus GN=Selenbp1 PE=1 SV=2	F1LRJ9_RAT,SBP1_RAT	52533.1	1	10	10	11	0.0003	0.329	NEGGTWSVEK	K	V	0.997	44	27.5	15.7	44	0	1	0	0	2	1106.51	1941		1483290	280	289
	Selenium-binding protein 1 OS=Rattus norvegicus GN=Selenbp1 PE=1 SV=2	F1LRJ9_RAT,SBP1_RAT	52533.1	1	10	10	11	0.0003	0.329	NTGIEAPDYLATVDVDPK	R	S	0.997	63.5	30.1	17	63.5	0	1	0	0	2	1917.94	4927		1272800	35	52
	Propionyl-CoA carboxylase alpha chain, mitochondrial OS=Rattus norvegicus GN=Pcca PE=1 SV=1	A0A0G2K401_RAT,A0A0G2K5P9_RAT	79812.1	1	1	1	2	0.0001	0.0567	DAGGNMSIQFLGTVYK	R	V	0.993	108	30.3	19.7	108	0	1	0	0	2	1716.83	4809		1037800	615	630
	Propionyl-CoA carboxylase alpha chain, mitochondrial OS=Rattus norvegicus GN=Pcca PE=1 SV=1	A0A0G2K401_RAT,A0A0G2K5P9_RAT	79812.1	1	1	1	2	0.0001	0.0567	LQVEHPVTECITGLDLVQEMILVAK	R	G	0.997	67.8	29	17.2	67.8	0	0	1	0	2	2851.49	6159		1355200	349	373
	Protein Vil1 OS=Rattus norvegicus GN=Vil1 PE=1 SV=1	B5DFA0_RAT	92660.6	1	4	4	4	0.0001	0.075	DPETPIIVVK	R	Q	0.997	48.9	26.7	16.1	48.9	0	1	0	0	2	1110.64	3835		8483300	690	699
	Protein Vil1 OS=Rattus norvegicus GN=Vil1 PE=1 SV=1	B5DFA0_RAT	92660.6	1	4	4	4	0.0001	0.075	IEAMQMVPVPSSTFGSFFDGDCYVVLAIHK	R	T	0.997	67.6	27.4	17.2	67.6	0	0	1	0	2	3377.59	6463		1486490	24	53
	Protein Vil1 OS=Rattus norvegicus GN=Vil1 PE=1 SV=1	B5DFA0_RAT	92660.6	1	4	4	4	0.0001	0.075	IEDLELVPVESK	R	W	0.997	44.8	29.7	21.1	39.4	0	1	0	0	2	1370.74	4490		38300000	405	416
	Protein Vil1 OS=Rattus norvegicus GN=Vil1 PE=1 SV=1	B5DFA0_RAT	92660.6	1	4	4	4	0.0001	0.075	NNVEPVPSTR	K	L	0.954	28.8	29.6	14.8	28.8	0	1	0	0	2	1112.57	1488		1106960	507	516
	Meprin A subunit alpha OS=Rattus norvegicus GN=Mep1a PE=1 SV=2	MEP1A_RAT	85125.6	1	2	2	2	0.0001	0.0709	DDADWVHEDSSQPGQVDHTLVGR	R	C	0.997	46.4	25	15.9	46.4	0	0	1	0	2	2563.14	3430		1521360	286	308
	Meprin A subunit alpha OS=Rattus norvegicus GN=Mep1a PE=1 SV=2	MEP1A_RAT	85125.6	1	2	2	2	0.0001	0.0709	GDPGNSDGGIYLDDITLTETPCPTGVWTIR	K	N	0.997	62.2	28.2	16.9	62.2	0	0	1	0	2	3220.51	6389		5265200	411	440
	Fructose-bisphosphate aldolase OS=Rattus norvegicus GN=Aldob PE=1 SV=1	Q66HT1_RAT	39525.2	1	5	7	7	0.0002	0.231	ELSEIAQR	K	I	0.99	43.1	30.8	27.1	31.7	0	1	0	0	2	945.5	1786		2843260	15	22
	Fructose-bisphosphate aldolase OS=Rattus norvegicus GN=Aldob PE=1 SV=1	Q66HT1_RAT	39525.2	1	5	7	7	0.0002	0.231	ISDQCPSSLAIQENANALAR	R	Y	0.993	109	30	19.8	109	0	1	1	0	2	2158.06	3908.5		3956000	154	173
	Fructose-bisphosphate aldolase OS=Rattus norvegicus GN=Aldob PE=1 SV=1	Q66HT1_RAT	39525.2	1	5	7	7	0.0002	0.231	LDQGGAPLAGTNK	K	E	0.997	72.2	30.3	19.1	70.7	0	1	0	0	2	1241.65	1708		759496	109	121
	Fructose-bisphosphate aldolase OS=Rattus norvegicus GN=Aldob PE=1 SV=1	Q66HT1_RAT	39525.2	1	5	7	7	0.0002	0.231	LDQGGAPLAGTNKETTIQGLDGLSER	K	C	0.997	54.4	30	16.4	54.4	0	0	1	0	2	2641.34	4163		3572260	109	134
	Fructose-bisphosphate aldolase OS=Rattus norvegicus GN=Aldob PE=1 SV=1	Q66HT1_RAT	39525.2	1	5	7	7	0.0002	0.231	TVPAAVPGICFLSGGMSEEDATLNLNAINR	R	C	0.997	43.5	29.4	15.7	43.5	0	1	1	0	2	3133.53	6324.5		5804020	260	289
	Cystathionine gamma-lyase OS=Rattus norvegicus GN=Cth PE=1 SV=1	A0A0G2K3C5_RAT,Q9EQS4_RAT	43581	1	2	2	2	0.0001	0.101	AGDEVICMDEVYGGTNR	K	Y	0.997	83.8	25	18.2	83.8	0	1	0	0	2	1901.8	2922		2515490	102	118
	Cystathionine gamma-lyase OS=Rattus norvegicus GN=Cth PE=1 SV=1	A0A0G2K3C5_RAT,Q9EQS4_RAT	43581	1	2	2	2	0.0001	0.101	YMNGHSDVVMGLVSVNSDDLNER	K	L	0.997	44.1	25	15.8	44.1	0	0	1	0	2	2583.15	3945		1068060	212	234
	Coactosin-like protein OS=Rattus norvegicus GN=Cotl1 PE=1 SV=1	COTL1_RAT	15932.2	1	2	2	2	0.0001	0.275	DDGSSVIWVTFK	R	Y	0.997	65.7	30.3	17.1	65.7	0	1	0	0	2	1353.67	5478		1205540	19	30
	Coactosin-like protein OS=Rattus norvegicus GN=Cotl1 PE=1 SV=1	COTL1_RAT	15932.2	1	2	2	2	0.0001	0.275	YDGATIVPGDQGADYQHFIQQCTDDVR	K	L	0.997	50.5	25	16.2	50.5	0	0	1	0	2	3069.36	4767		1368740	31	57
	Pyruvate carboxylase, mitochondrial OS=Rattus norvegicus GN=Pc PE=1 SV=1	A0A0G2JTL5_RAT,PYC_RAT	129778	1	5	5	5	0.0001	0.0572	DFTATFGPLDSLNTR	K	L	0.997	71.1	29.6	17.4	71.1	0	1	0	0	2	1654.81	5661		1373200	1022	1036
	Pyruvate carboxylase, mitochondrial OS=Rattus norvegicus GN=Pc PE=1 SV=1	A0A0G2JTL5_RAT,PYC_RAT	129778	1	5	5	5	0.0001	0.0572	GANAVGYTNYPDNVVFK	R	F	0.997	51.5	29.5	17.3	50.4	0	1	0	0	2	1828.89	4222		316800	645	661
	Pyruvate carboxylase, mitochondrial OS=Rattus norvegicus GN=Pc PE=1 SV=1	A0A0G2JTL5_RAT,PYC_RAT	129778	1	5	5	5	0.0001	0.0572	GTPLDTEVPLER	K	V	0.979	36.4	30.4	15.3	36.4	0	1	0	0	2	1326.69	3772		2736600	819	830
	Pyruvate carboxylase, mitochondrial OS=Rattus norvegicus GN=Pc PE=1 SV=1	A0A0G2JTL5_RAT,PYC_RAT	129778	1	5	5	5	0.0001	0.0572	TVAVYSEQDTGQMHR	R	Q	0.946	27.1	27	14.7	27.1	0	0	1	0	2	1737.79	1500		682335	63	77
	Pyruvate carboxylase, mitochondrial OS=Rattus norvegicus GN=Pc PE=1 SV=1	A0A0G2JTL5_RAT,PYC_RAT	129778	1	5	5	5	0.0001	0.0572	VVHSYEELEENYTR	R	A	0.997	41.2	27.4	15.6	41.2	0	1	0	0	2	1767.82	2968		354399	206	219
	Haptoglobin OS=Rattus norvegicus GN=Hp PE=1 SV=1	A0A0H2UHM3_RAT,HPT_RAT	38563	1	2	2	2	0.0001	0.0751	DIAPTLTLYVGK	K	N	0.997	51.2	29.2	16.2	51.2	0	1	0	0	2	1290.73	5080		4137100	157	168
	Haptoglobin OS=Rattus norvegicus GN=Hp PE=1 SV=1	A0A0H2UHM3_RAT,HPT_RAT	38563	1	2	2	2	0.0001	0.0751	GAVSPVGVQPILNK	K	H	0.997	44.1	25.9	18.4	41.5	0	1	0	0	2	1378.81	3848		1416640	264	277
	14-3-3 protein zeta/delta OS=Rattus norvegicus GN=Ywhaz PE=1 SV=1	1433Z_RAT,A0A0G2JV65_RAT	27771.9	1	5	6	8	0.0002	0.273	DICNDVLSLLEK	R	F	0.997	57.9	31.5	29.3	45.2	0	1	1	0	2	1418.72	6479		15000000	92	103
	14-3-3 protein zeta/delta OS=Rattus norvegicus GN=Ywhaz PE=1 SV=1	1433Z_RAT,A0A0G2JV65_RAT	27771.9	1	5	6	8	0.0002	0.273	GIVDQSQQAYQEAFEISK	K	K	0.984	111	29.7	20	111	0	1	0	0	2	2040.99	4823		324151	140	157
	14-3-3 protein zeta/delta OS=Rattus norvegicus GN=Ywhaz PE=1 SV=1	1433Z_RAT,A0A0G2JV65_RAT	27771.9	1	5	6	8	0.0002	0.273	GIVDQSQQAYQEAFEISKK	K	E	0.979	36.8	31	15.3	36.8	0	0	1	0	2	2169.08	4501		3489220	140	158
	14-3-3 protein zeta/delta OS=Rattus norvegicus GN=Ywhaz PE=1 SV=1	1433Z_RAT,A0A0G2JV65_RAT	27771.9	1	5	6	8	0.0002	0.273	NLLSVAYK	R	N	0.99	38.5	28.5	15.7	38.2	0	1	0	0	2	907.525	3605		3153240	42	49	1433T_RAT,1433G_RAT,1433F_RAT,1433E_RAT
	14-3-3 protein zeta/delta OS=Rattus norvegicus GN=Ywhaz PE=1 SV=1	1433Z_RAT,A0A0G2JV65_RAT	27771.9	1	5	6	8	0.0002	0.273	SVTEQGAELSNEER	K	N	0.997	71.7	27.2	17.5	71.7	0	2	0	0	2	1548.71	1820		1881100	28	41
	14-3-3 protein zeta/delta OS=Rattus norvegicus GN=Ywhaz PE=1 SV=1	1433Z_RAT,A0A0G2JV65_RAT	27771.9	1	5	6	8	0.0002	0.273	VVSSIEQKTEGAEK	R	K	0.997	55.4	31.2	16.5	55.4	0	1	0	0	2	1504.79	1344		229542	61	74
	Protein Slc25a13 OS=Rattus norvegicus GN=Slc25a13 PE=1 SV=2	F1LZW6_RAT	54100.5	1	2	2	2	0.0001	0.0579	DVEVTKEEFALAAQK	K	F	0.997	53.2	31.4	16.3	53.2	0	0	1	0	2	1677.87	3643		1144820	245	259
	Protein Slc25a13 OS=Rattus norvegicus GN=Slc25a13 PE=1 SV=2	F1LZW6_RAT	54100.5	1	2	2	2	0.0001	0.0579	TVELLSGVVDQTK	K	D	0.997	69.3	30.5	21.8	64.8	0	1	0	0	2	1388.76	4421		27800000	56	68
	Peroxisomal multifunctional enzyme type 2 OS=Rattus norvegicus GN=Hsd17b4 PE=1 SV=3	DHB4_RAT	79428.7	1	2	2	2	0.0001	0.0422	NGSGEVYQGPAK	K	G	0.997	52.6	29	16.3	52.6	0	1	0	0	2	1206.58	1231		1364560	669	680
	Peroxisomal multifunctional enzyme type 2 OS=Rattus norvegicus GN=Hsd17b4 PE=1 SV=3	DHB4_RAT	79428.7	1	2	2	2	0.0001	0.0422	SLMSGGLAEVPGLSINFAK	K	V	0.996	59.3	30.4	16.7	59.3	0	1	0	0	2	1906.99	5898		2158290	384	402
	60 kDa heat shock protein, mitochondrial OS=Rattus norvegicus GN=Hspd1 PE=1 SV=1	CH60_RAT	60956.8	1	7	9	10	0.0003	0.15	GVMLAVDAVIAELKK	R	Q	0.997	81.4	28	18.8	80.8	0	0	2	0	2	1572.9	6112		3189690	143	157
	60 kDa heat shock protein, mitochondrial OS=Rattus norvegicus GN=Hspd1 PE=1 SV=1	CH60_RAT	60956.8	1	7	9	10	0.0003	0.15	IQEITEQLDITTSEYEKEK	R	L	0.997	53.5	30.3	16.3	53.5	0	0	1	0	2	2297.14	4210		4372790	371	389
	60 kDa heat shock protein, mitochondrial OS=Rattus norvegicus GN=Hspd1 PE=1 SV=1	CH60_RAT	60956.8	1	7	9	10	0.0003	0.15	LVQDVANNTNEEAGDGTTTATVLAR	K	S	0.996	103	30	19.4	103	0	1	1	0	2	2560.25	3419		3350750	97	121
	60 kDa heat shock protein, mitochondrial OS=Rattus norvegicus GN=Hspd1 PE=1 SV=1	CH60_RAT	60956.8	1	7	9	10	0.0003	0.15	NAGVEGSLIVEK	K	I	0.997	64.2	31	24.8	56.4	0	1	0	0	2	1215.66	3017		3568370	482	493
	60 kDa heat shock protein, mitochondrial OS=Rattus norvegicus GN=Hspd1 PE=1 SV=1	CH60_RAT	60956.8	1	7	9	10	0.0003	0.15	VGGTSDVEVNEK	K	K	0.997	54.2	29.4	16.4	54.2	0	1	0	0	2	1233.6	1350		2112690	406	417
	60 kDa heat shock protein, mitochondrial OS=Rattus norvegicus GN=Hspd1 PE=1 SV=1	CH60_RAT	60956.8	1	7	9	10	0.0003	0.15	VGGTSDVEVNEKK	K	D	0.997	73.8	30.8	17.6	73.8	0	1	1	0	2	1361.69	1068		2032960	406	418
	60 kDa heat shock protein, mitochondrial OS=Rattus norvegicus GN=Hspd1 PE=1 SV=1	CH60_RAT	60956.8	1	7	9	10	0.0003	0.15	VGGTSDVEVNEKKDR	K	V	0.976	36.4	31.1	19	32.6	0	0	1	0	2	1632.82	969		747974	406	420
	Adhesion G protein-coupled receptor F5 OS=Rattus norvegicus GN=Adgrf5 PE=1 SV=1	A0A0G2JZZ0_RAT,AGRF5_RAT	149449	1	2	2	2	0.0001	0.0253	DLSVSTGKEEQDIR	R	S	0.997	64.9	30.6	18.5	63.5	0	1	0	0	2	1576.78	2246		626999	751	764
	Adhesion G protein-coupled receptor F5 OS=Rattus norvegicus GN=Adgrf5 PE=1 SV=1	A0A0G2JZZ0_RAT,AGRF5_RAT	149449	1	2	2	2	0.0001	0.0253	INIEGTPETDLESSCSTYTLK	K	A	0.997	65.8	28.5	17.1	65.8	0	1	0	0	2	2358.1	4413		585063	408	428
	Lman2 protein OS=Rattus norvegicus GN=Lman2 PE=1 SV=1	B0BNG3_RAT	40393.4	1	3	3	3	0.0001	0.115	DHDTFLAVR	R	Y	0.95	29.4	29.8	16.4	27.8	0	1	0	0	2	1073.54	2926		4139440	212	220
	Lman2 protein OS=Rattus norvegicus GN=Lman2 PE=1 SV=1	B0BNG3_RAT	40393.4	1	3	3	3	0.0001	0.115	DNFHGLAVFLDTYPNDETTER	K	V	0.997	51.7	27.3	16.2	51.7	0	0	1	0	2	2454.12	5875		1152990	154	174
	Lman2 protein OS=Rattus norvegicus GN=Lman2 PE=1 SV=1	B0BNG3_RAT	40393.4	1	3	3	3	0.0001	0.115	DNVDDPTGNFR	K	G	0.995	35.5	25	15.2	35.5	0	1	0	0	2	1249.54	2315		2330470	306	316
	Protein Gla OS=Rattus norvegicus GN=Gla PE=1 SV=2	D3ZJF9_RAT	47575.2	1	2	2	2	0.0001	0.0738	ALLQNEDVIAINQDPLGK	K	Q	0.997	79.8	29.7	18	79.8	0	1	0	0	2	1951.05	5189		713170	310	327
	Protein Gla OS=Rattus norvegicus GN=Gla PE=1 SV=2	D3ZJF9_RAT	47575.2	1	2	2	2	0.0001	0.0738	NFDDVYDSWESIK	R	S	0.997	62.6	25	16.9	62.6	0	1	0	0	2	1617.71	5208		829411	230	242
	Cytochrome c oxidase subunit 5A, mitochondrial OS=Rattus norvegicus GN=Cox5a PE=1 SV=1	COX5A_RAT	16129.9	1	2	3	3	0.0001	0.158	GMNTLVGYDLVPEPK	K	I	0.997	54.7	30.9	16.4	54.7	0	1	0	0	2	1648.83	4668		2564820	69	83
	Cytochrome c oxidase subunit 5A, mitochondrial OS=Rattus norvegicus GN=Cox5a PE=1 SV=1	COX5A_RAT	16129.9	1	2	3	3	0.0001	0.158	ILEVVKDK	R	A	0.99	44.1	28.9	18.8	41.1	0	1	1	0	2	943.582	1971		14900000	104	111
	Kynurenine formamidase OS=Rattus norvegicus GN=Afmid PE=1 SV=1	M0RC77_RAT	34369.5	1	4	4	4	0.0001	0.186	EDYALTQIILK	R	M	0.997	59.9	29.5	16.7	59.9	0	1	0	0	2	1306.73	5347		1128500	290	300
	Kynurenine formamidase OS=Rattus norvegicus GN=Afmid PE=1 SV=1	M0RC77_RAT	34369.5	1	4	4	4	0.0001	0.186	NQLDVSYGDGVGEK	R	M	0.997	55.5	28.3	16.5	55.5	0	1	0	0	2	1480.69	2730		1494760	61	74
	Kynurenine formamidase OS=Rattus norvegicus GN=Afmid PE=1 SV=1	M0RC77_RAT	34369.5	1	4	4	4	0.0001	0.186	TEEVVGNFMQIGSQATQK	K	A	0.997	95.7	30.1	19.4	95.3	0	1	0	0	2	1982.95	3675		359843	37	54
	Kynurenine formamidase OS=Rattus norvegicus GN=Afmid PE=1 SV=1	M0RC77_RAT	34369.5	1	4	4	4	0.0001	0.186	TLSSEELEKQYSPR	R	R	0.971	36.4	30.6	15.3	36.4	0	0	1	0	2	1666.83	2783		1085210	16	29
	Biglycan OS=Rattus norvegicus GN=Bgn PE=1 SV=1	PGS1_RAT	41708.6	1	4	5	6	0.0002	0.209	DDFKGLQHLYALVLVNNK	K	I	0.997	61.3	28.9	16.8	61.3	0	0	1	0	2	2087.13	6098		1083380	109	126
	Biglycan OS=Rattus norvegicus GN=Bgn PE=1 SV=1	PGS1_RAT	41708.6	1	4	5	6	0.0002	0.209	DLPETLNELHLDHNK	K	I	0.997	64.4	30.5	17	64.4	0	1	0	0	2	1787.89	4152		1029430	227	241
	Biglycan OS=Rattus norvegicus GN=Bgn PE=1 SV=1	PGS1_RAT	41708.6	1	4	5	6	0.0002	0.209	NHLVEIPPNLPSSLVELR	K	I	0.997	56	27.7	16.5	56	0	0	2	0	2	2027.13	5892.5		3763440	149	166
	Biglycan OS=Rattus norvegicus GN=Bgn PE=1 SV=1	PGS1_RAT	41708.6	1	4	5	6	0.0002	0.209	NMNCIEMGGNPLENSGFEPGAFDGLK	R	L	0.997	58.7	25	16.7	58.7	0	1	1	0	2	2830.21	5405		1189560	185	210
	Thioredoxin reductase 1, cytoplasmic OS=Rattus norvegicus GN=Txnrd1 PE=3 SV=2	R9PXU4_RAT,TRXR1_RAT	54671.3	1	2	2	2	0.0001	0.0984	VVGFHVLGPNAGEVTQGFAAALK	R	C	0.997	48	28	16	48	0	0	1	0	2	2282.23	5872		2243510	435	457
	Thioredoxin reductase 1, cytoplasmic OS=Rattus norvegicus GN=Txnrd1 PE=3 SV=2	R9PXU4_RAT,TRXR1_RAT	54671.3	1	2	2	2	0.0001	0.0984	YLGIPGDKEYCISSDDLFSLPYCPGK	R	T	0.972	33.4	27.9	15.1	33.4	0	0	1	0	2	2994.39	6213		1749680	167	192
	Isoamyl acetate-hydrolyzing esterase 1 homolog OS=Rattus norvegicus GN=Iah1 PE=2 SV=2	IAH1_RAT	28005.4	1	3	4	4	0.0001	0.253	DCGTDVLDLWTLMQK	R	D	0.997	55.5	27.8	16.5	55.5	0	1	1	0	2	1810.84	6141		5847860	172	186
	Isoamyl acetate-hydrolyzing esterase 1 homolog OS=Rattus norvegicus GN=Iah1 PE=2 SV=2	IAH1_RAT	28005.4	1	3	4	4	0.0001	0.253	GAGLENPVAVTIFFGANDSTLKDENPK	K	Q	0.989	37.2	30.4	15.3	37.2	0	0	1	0	2	2804.41	6220		5875400	73	99
	Isoamyl acetate-hydrolyzing esterase 1 homolog OS=Rattus norvegicus GN=Iah1 PE=2 SV=2	IAH1_RAT	28005.4	1	3	4	4	0.0001	0.253	VILITPPPLCEAAWEKECILK	R	G	0.997	51.6	28.3	16.2	51.6	0	0	1	0	2	2480.33	6257		5258010	128	148
	Dolichyl-diphosphooligosaccharide--protein glycosyltransferase subunit 2 OS=Rattus norvegicus GN=Rpn2 PE=1 SV=1	A0A0G2K757_RAT,RPN2_RAT	69078.4	1	3	3	3	0.0001	0.0968	EETVLATVQALHTASHLSQQADLR	K	N	0.966	32.7	30	15	32.7	0	0	0	1	2	2618.35	5020		2680090	155	178
	Dolichyl-diphosphooligosaccharide--protein glycosyltransferase subunit 2 OS=Rattus norvegicus GN=Rpn2 PE=1 SV=1	A0A0G2K757_RAT,RPN2_RAT	69078.4	1	3	3	3	0.0001	0.0968	TGQEVVFVAEPDNK	K	N	0.997	72.4	30.7	17.5	72.4	0	1	0	0	2	1532.76	3304		1352950	443	456
	Dolichyl-diphosphooligosaccharide--protein glycosyltransferase subunit 2 OS=Rattus norvegicus GN=Rpn2 PE=1 SV=1	A0A0G2K757_RAT,RPN2_RAT	69078.4	1	3	3	3	0.0001	0.0968	YHVPVVVVPEGSASDTQEQAILR	R	L	0.997	83	29.7	18.2	83	0	0	1	0	2	2494.29	4742		3079550	267	289
	Calumenin OS=Rattus norvegicus GN=Calu PE=1 SV=1	G3V6S3_RAT	37064.5	1	3	3	3	0.0001	0.102	HLVYESDQDKDGK	R	L	0.997	40.5	28.3	15.5	40.5	0	0	1	0	2	1533.72	1028		3970210	272	284
	Calumenin OS=Rattus norvegicus GN=Calu PE=1 SV=1	G3V6S3_RAT	37064.5	1	3	3	3	0.0001	0.102	IDGDKDGFVTVDELK	K	G	0.997	44.7	30.4	15.8	44.7	0	0	1	0	2	1650.82	3779		1949560	80	94
	Calumenin OS=Rattus norvegicus GN=Calu PE=1 SV=1	G3V6S3_RAT	37064.5	1	3	3	3	0.0001	0.102	IVNKIDGDKDGFVTVDELK	K	G	0.997	70.8	30.6	17.4	70.8	0	0	1	0	2	2105.11	3770		1609100	76	94
	Proteasome subunit alpha type OS=Rattus norvegicus GN=Psma7 PE=1 SV=1	A0A0G2K0W9_RAT,PSA7_RAT	28326.6	1	2	2	2	0.0001	0.149	AITVFSPDGHLFQVEYAQEAVK	R	K	0.979	35.8	30.4	15.2	35.8	0	0	1	0	2	2449.24	5695		5044010	6	27
	Proteasome subunit alpha type OS=Rattus norvegicus GN=Psma7 PE=1 SV=1	A0A0G2K0W9_RAT,PSA7_RAT	28326.6	1	2	2	2	0.0001	0.149	NYTDDAIETDDLTIK	K	L	0.997	79.8	28.6	18	79.8	0	1	0	0	2	1726.8	4024		1490560	181	195
	Protein Itga8 OS=Rattus norvegicus GN=Itga8 PE=1 SV=1	B5DEG1_RAT	117576	1	2	2	2	0.0001	0.0405	FGSSVAHLGDLNQDGYNDIAIGVPFAGK	R	D	0.997	58.5	29.8	16.7	58.5	0	0	1	0	2	2862.41	5847		534380	385	412
	Protein Itga8 OS=Rattus norvegicus GN=Itga8 PE=1 SV=1	B5DEG1_RAT	117576	1	2	2	2	0.0001	0.0405	NDPYALASLVSFEVK	K	K	0.997	88	30.9	18.5	88	0	1	0	0	2	1652.85	6304		2250050	962	976
	Carboxypeptidase D OS=Rattus norvegicus GN=Cpd PE=1 SV=1	A0A0G2JY30_RAT,CBPD_RAT,F1LPC6_RAT	152617	1	2	2	2	0.0001	0.0221	NFGTDPEVTDLVR	K	S	0.997	55.2	30.4	30.3	41.4	0	1	0	0	2	1462.72	4328		1263890	584	596
	Carboxypeptidase D OS=Rattus norvegicus GN=Cpd PE=1 SV=1	A0A0G2JY30_RAT,CBPD_RAT,F1LPC6_RAT	152617	1	2	2	2	0.0001	0.0221	SQEGDSISVVGR	K	N	0.954	34.8	30.5	15.2	34.8	0	1	0	0	2	1233.61	2195		788829	614	625
	Fetuin-B OS=Rattus norvegicus GN=Fetub PE=2 SV=2	FETUB_RAT,Q6IRS6_RAT	41562.2	1	2	2	2	0.0001	0.103	DGYMLTLNR	K	V	0.997	40.5	28.6	15.5	40.5	0	1	0	0	2	1098.53	3166		1675890	61	69
	Fetuin-B OS=Rattus norvegicus GN=Fetub PE=2 SV=2	FETUB_RAT,Q6IRS6_RAT	41562.2	1	2	2	2	0.0001	0.103	ESPCTQSQDSCSLQASDSEPVGLCQGSLIK	K	S	0.997	66.4	25	17.2	66.4	0	0	1	0	2	3268.44	4239		594520	214	243
	CD166 antigen OS=Rattus norvegicus GN=Alcam PE=1 SV=1	CD166_RAT	65023.3	1	4	4	5	0.0001	0.141	EIDPGTQLYTMTSSLEYK	K	T	0.997	71.7	28.4	17.5	71.7	0	2	0	0	2	2091.98	4365		1979190	191	208
	CD166 antigen OS=Rattus norvegicus GN=Alcam PE=1 SV=1	CD166_RAT	65023.3	1	4	4	5	0.0001	0.141	SDIQMPFTCSVTYYGPSGQK	K	T	0.997	56.3	25	16.5	56.3	0	1	0	0	2	2282.01	4123		331711	212	231
	CD166 antigen OS=Rattus norvegicus GN=Alcam PE=1 SV=1	CD166_RAT	65023.3	1	4	4	5	0.0001	0.141	SSPSFSSLHYQDAGNYVCETALQEVEGLK	R	K	0.997	86.8	27.1	18.4	86.8	0	0	1	0	2	3216.48	5960		759306	375	403
	CD166 antigen OS=Rattus norvegicus GN=Alcam PE=1 SV=1	CD166_RAT	65023.3	1	4	4	5	0.0001	0.141	VLQPVDGEVSILFKK	K	E	0.997	39.2	26.5	15.4	39.2	0	0	1	0	2	1671.97	5129		809332	176	190
	Transketolase OS=Rattus norvegicus GN=Tkt PE=1 SV=1	TKT_RAT	67644.7	1	5	6	7	0.0002	0.156	CEAFGWHAIIVDGHSVEELCK	R	A	0.997	48.7	27.7	16	48.7	0	0	1	0	2	2457.13	4969		923641	206	226
	Transketolase OS=Rattus norvegicus GN=Tkt PE=1 SV=1	TKT_RAT	67644.7	1	5	6	7	0.0002	0.156	ILATPPQEDAPSVDIANIR	K	M	0.997	69.3	30.1	17.3	69.3	0	1	1	0	2	2020.07	4742.5		4221390	284	302
	Transketolase OS=Rattus norvegicus GN=Tkt PE=1 SV=1	TKT_RAT	67644.7	1	5	6	7	0.0002	0.156	NMAEQIIQEIYSQVQSK	K	K	0.997	56.8	30.5	16.6	56.8	0	0	1	0	2	2025	6389		3417650	265	281
	Transketolase OS=Rattus norvegicus GN=Tkt PE=1 SV=1	TKT_RAT	67644.7	1	5	6	7	0.0002	0.156	SVPMSTVFYPSDGVATEK	R	A	0.997	38.9	28.8	15.4	38.9	0	2	0	0	2	1930.91	3800.5		2862120	439	456
	Transketolase OS=Rattus norvegicus GN=Tkt PE=1 SV=1	TKT_RAT	67644.7	1	5	6	7	0.0002	0.156	TSRPENAIIYSNNEDFQVGQAK	R	V	0.997	63.9	30	17	63.9	0	0	1	0	2	2481.2	3535		1217690	472	493
	Aconitate hydratase OS=Rattus norvegicus GN=Aco1 PE=1 SV=1	G3V6S2_RAT	98194.4	1	0	0	3	0.0001	0.0562	IDFEKEPLGVNAQGQQVFLK	R	D	0.997	73.1	30	17.6	73.1	0	0	1	0	2	2260.2	4804		1767670	568	587
	Aconitate hydratase OS=Rattus norvegicus GN=Aco1 PE=1 SV=1	G3V6S2_RAT	98194.4	1	0	0	3	0.0001	0.0562	NCDEFLVK	R	K	0.968	33.5	27.9	22	26.7	0	1	0	0	2	1024.48	2872		1240640	49	56
	Aconitate hydratase OS=Rattus norvegicus GN=Aco1 PE=1 SV=1	G3V6S2_RAT	98194.4	1	0	0	3	0.0001	0.0562	QAPQTVHLPSGETLDVFDAAER	K	Y	0.997	50.7	30.8	16.2	50.7	0	0	1	0	2	2381.17	5100		3065570	737	758
	Protein disulfide-isomerase A4 OS=Rattus norvegicus GN=Pdia4 PE=1 SV=1	G3V6T7_RAT,PDIA4_RAT	72721.8	1	3	3	3	0.0001	0.0622	GQAVDYDGSRTQEEIVAK	K	V	0.957	33.2	29.9	15.1	33.2	0	1	0	0	2	1965.95	2318		144208	144	161
	Protein disulfide-isomerase A4 OS=Rattus norvegicus GN=Pdia4 PE=1 SV=1	G3V6T7_RAT,PDIA4_RAT	72721.8	1	3	3	3	0.0001	0.0622	IDATSASMLASK	K	F	0.997	58.9	30	16.7	58.9	0	1	0	0	2	1210.6	2192		1869390	118	129
	Protein disulfide-isomerase A4 OS=Rattus norvegicus GN=Pdia4 PE=1 SV=1	G3V6T7_RAT,PDIA4_RAT	72721.8	1	3	3	3	0.0001	0.0622	IDATSASMLASKFDVSGYPTIK	K	I	0.997	48.3	30.7	16	48.3	0	0	1	0	2	2318.16	5137		1787600	118	139
	Nidogen-1 OS=Rattus norvegicus GN=Nid1 PE=1 SV=1	F1LM84_RAT	137038	1	5	5	5	0.0001	0.0594	AECLNPAQPSR	R	R	0.997	42.6	28.4	15.7	42.6	0	1	0	0	2	1242.59	1558		372358	1132	1142
	Nidogen-1 OS=Rattus norvegicus GN=Nid1 PE=1 SV=1	F1LM84_RAT	137038	1	5	5	5	0.0001	0.0594	DENQVPAVVGFSK	K	G	0.997	60.3	31.3	19.5	57.5	0	1	0	0	2	1389.7	3784		4196480	211	223
	Nidogen-1 OS=Rattus norvegicus GN=Nid1 PE=1 SV=1	F1LM84_RAT	137038	1	5	5	5	0.0001	0.0594	QDLGSPEGIALDHLGR	R	T	0.997	39.9	31.3	15.5	39.9	0	0	1	0	2	1677.86	4186		2580700	1017	1032
	Nidogen-1 OS=Rattus norvegicus GN=Nid1 PE=1 SV=1	F1LM84_RAT	137038	1	5	5	5	0.0001	0.0594	QQFSGIDEHGHLTINTELEGR	K	V	0.996	38.7	29.6	17	37.2	0	0	0	1	2	2381.15	3829		2593810	534	554
	Nidogen-1 OS=Rattus norvegicus GN=Nid1 PE=1 SV=1	F1LM84_RAT	137038	1	5	5	5	0.0001	0.0594	TNSVIAMDLAVSK	K	E	0.997	72.4	31.1	17.5	72.4	0	1	0	0	2	1364.71	3365		1029600	1169	1181
	Proteasome (Prosome, macropain) activator subunit 1 OS=Rattus norvegicus GN=Psme1 PE=1 SV=1	Q6P9V7_RAT	28635.6	1	2	3	3	0.0001	0.116	IEDGNNFGVAVQEK	R	V	0.996	104	30.4	30.2	93	0	1	0	0	2	1519.74	2929		1429820	142	155
	Proteasome (Prosome, macropain) activator subunit 1 OS=Rattus norvegicus GN=Psme1 PE=1 SV=1	Q6P9V7_RAT	28635.6	1	2	3	3	0.0001	0.116	QLVHELDEAEYQEIR	R	L	0.997	54.2	30.4	33.9	36.7	0	1	1	0	2	1871.91	3601.5		2213950	199	213
	Endoplasmic reticulum resident protein 29 OS=Rattus norvegicus GN=Erp29 PE=1 SV=2	ERP29_RAT	28576.3	1	2	2	4	0.0001	0.115	DGDFENPVPYSGAVK	R	V	0.997	45	27.8	15.8	45	0	1	0	0	2	1594.74	3702		4011530	123	137
	Endoplasmic reticulum resident protein 29 OS=Rattus norvegicus GN=Erp29 PE=1 SV=2	ERP29_RAT	28576.3	1	2	2	4	0.0001	0.115	ILDQGEDFPASELAR	K	I	0.997	58	30.2	16.6	58	0	3	0	0	2	1660.82	4359		7730050	209	223
	Myosin-11 OS=Rattus norvegicus GN=Myh11 PE=1 SV=1	A0A0G2K6S9_RAT	228052	1	0	0	35	0.001	0.174	ALEEALEAKEELER	R	T	0.997	71.6	31	27.3	61.8	0	1	1	0	2	1629.83	3440		10400000	1498	1511	E9PTU4_RAT
	Myosin-11 OS=Rattus norvegicus GN=Myh11 PE=1 SV=1	A0A0G2K6S9_RAT	228052	1	0	0	35	0.001	0.174	DLGEELEALK	R	T	0.982	36.2	31	31.5	20	0	1	0	0	2	1116.58	4738		1058840	1150	1159	G3V6P7_RAT,E9PTU4_RAT
	Myosin-11 OS=Rattus norvegicus GN=Myh11 PE=1 SV=1	A0A0G2K6S9_RAT	228052	1	0	0	35	0.001	0.174	EDQSILCTGESGAGK	R	T	0.997	54.7	26	16.4	54.7	0	1	0	0	2	1551.7	2366		942512	170	184	G3V6P7_RAT,E9PTU4_RAT,G3V9Y1_RAT,F1LNF0_RAT
	Myosin-11 OS=Rattus norvegicus GN=Myh11 PE=1 SV=1	A0A0G2K6S9_RAT	228052	1	0	0	35	0.001	0.174	EEELQAALAR	K	L	0.997	54.4	30.5	16.4	54.4	0	1	0	0	2	1129.58	2958		3132100	1096	1105	G3V6P7_RAT,E9PTU4_RAT
	Myosin-11 OS=Rattus norvegicus GN=Myh11 PE=1 SV=1	A0A0G2K6S9_RAT	228052	1	0	0	35	0.001	0.174	EMEGLGQQYEEK	K	A	0.997	65.2	25	19.2	63.1	0	1	0	0	2	1456.63	1779		4078390	1407	1418	E9PTU4_RAT
	Myosin-11 OS=Rattus norvegicus GN=Myh11 PE=1 SV=1	A0A0G2K6S9_RAT	228052	1	0	0	35	0.001	0.174	ENADLAGELR	K	V	0.997	43.4	27.8	23.3	35.9	0	1	0	0	2	1087.54	2593		2250690	1239	1248	E9PTU4_RAT
	Myosin-11 OS=Rattus norvegicus GN=Myh11 PE=1 SV=1	A0A0G2K6S9_RAT	228052	1	0	0	35	0.001	0.174	EQADFAIEALAK	K	A	0.997	63.2	31.3	17	0	0	1	0	0	2	1305.67	4586		19100000	422	433	G3V6P7_RAT,E9PTU4_RAT,F1LNF0_RAT
	Myosin-11 OS=Rattus norvegicus GN=Myh11 PE=1 SV=1	A0A0G2K6S9_RAT	228052	1	0	0	35	0.001	0.174	EVASLGSQLQDTQELLQEETR	K	Q	0.997	67.4	30.8	17.2	67.4	0	1	1	0	2	2374.17	5533.5		4321820	1316	1336	E9PTU4_RAT
	Myosin-11 OS=Rattus norvegicus GN=Myh11 PE=1 SV=1	A0A0G2K6S9_RAT	228052	1	0	0	35	0.001	0.174	HVSTLNIQLSDSK	R	K	0.997	68	30.3	17.2	68	0	1	1	0	2	1441.76	3018		5172180	1372	1384	E9PTU4_RAT
	Myosin-11 OS=Rattus norvegicus GN=Myh11 PE=1 SV=1	A0A0G2K6S9_RAT	228052	1	0	0	35	0.001	0.174	IVQLEEQIEQEAR	K	E	0.997	48.7	30.5	16	48.7	0	1	0	0	2	1584.82	4011		4936440	1830	1842	E9PTU4_RAT
	Myosin-11 OS=Rattus norvegicus GN=Myh11 PE=1 SV=1	A0A0G2K6S9_RAT	228052	1	0	0	35	0.001	0.174	KLEGDASDFHEQIADLQAQIAELK	R	M	0.997	67.1	30.2	17.2	67.1	0	0	1	0	2	2669.34	5941		1508530	1066	1089	E9PTU4_RAT
	Myosin-11 OS=Rattus norvegicus GN=Myh11 PE=1 SV=1	A0A0G2K6S9_RAT	228052	1	0	0	35	0.001	0.174	KLEGDLKDLELQADSAVK	K	G	0.997	70.2	29.7	17.4	70.2	0	1	1	0	2	1972.06	4167.5		2986430	1628	1645	E9PTU4_RAT
	Myosin-11 OS=Rattus norvegicus GN=Myh11 PE=1 SV=1	A0A0G2K6S9_RAT	228052	1	0	0	35	0.001	0.174	LEGDASDFHEQIADLQAQIAELK	K	M	0.997	75.9	30.2	19.4	74.2	0	0	1	0	2	2541.25	6211		4711190	1067	1089	E9PTU4_RAT
	Myosin-11 OS=Rattus norvegicus GN=Myh11 PE=1 SV=1	A0A0G2K6S9_RAT	228052	1	0	0	35	0.001	0.174	LEGDLKDLELQADSAVK	K	G	0.997	57.6	31	27.6	46.6	0	0	1	0	2	1843.97	4413		3897830	1629	1645	E9PTU4_RAT
	Myosin-11 OS=Rattus norvegicus GN=Myh11 PE=1 SV=1	A0A0G2K6S9_RAT	228052	1	0	0	35	0.001	0.174	LQDLASTIEVMEEGK	K	K	0.997	68.8	30.3	17.3	68.8	0	1	0	0	2	1678.82	3951		2172340	1387	1401	E9PTU4_RAT
	Myosin-11 OS=Rattus norvegicus GN=Myh11 PE=1 SV=1	A0A0G2K6S9_RAT	228052	1	0	0	35	0.001	0.174	LQDLASTIEVMEEGKK	K	R	0.948	30.7	31	14.9	30.7	0	0	1	0	2	1806.92	3519		1749230	1387	1402	E9PTU4_RAT
	Myosin-11 OS=Rattus norvegicus GN=Myh11 PE=1 SV=1	A0A0G2K6S9_RAT	228052	1	0	0	35	0.001	0.174	LQNEVESVTGMLNEAEGK	K	A	0.997	53.1	29.2	16.3	53.1	0	2	2	0	2	1963.93	3889		6471960	1292	1309	E9PTU4_RAT
	Myosin-11 OS=Rattus norvegicus GN=Myh11 PE=1 SV=1	A0A0G2K6S9_RAT	228052	1	0	0	35	0.001	0.174	LQQELDDLVVDLDNQR	R	Q	0.997	91.8	30.9	29	81.6	0	1	0	0	2	1912.96	5565		827390	1432	1447	E9PTU4_RAT
	Myosin-11 OS=Rattus norvegicus GN=Myh11 PE=1 SV=1	A0A0G2K6S9_RAT	228052	1	0	0	35	0.001	0.174	LQQLFNHTMFILEQEEYQR	K	E	0.997	70.7	30.4	17.4	70.7	0	0	1	0	2	2483.2	5040		853278	490	508	G3V6P7_RAT,E9PTU4_RAT,G3V9Y1_RAT
	Myosin-11 OS=Rattus norvegicus GN=Myh11 PE=1 SV=1	A0A0G2K6S9_RAT	228052	1	0	0	35	0.001	0.174	NSLQDQLDEEMEAK	R	Q	0.997	45.2	25	15.8	45.2	0	1	0	0	2	1665.73	2711		1120490	1353	1366	E9PTU4_RAT
	Myosin-11 OS=Rattus norvegicus GN=Myh11 PE=1 SV=1	A0A0G2K6S9_RAT	228052	1	0	0	35	0.001	0.174	NTDQASMPDNTAAQK	R	V	0.997	84.4	25	18.3	84.4	0	1	0	0	2	1607.7	609		12600000	373	387	G3V6P7_RAT,E9PTU4_RAT
	Myosin-11 OS=Rattus norvegicus GN=Myh11 PE=1 SV=1	A0A0G2K6S9_RAT	228052	1	0	0	35	0.001	0.174	QLEDERNSLQDQLDEEMEAK	R	Q	0.977	32	25.5	15	32	0	0	1	0	2	2436.08	3148		798379	1347	1366	E9PTU4_RAT
	Myosin-11 OS=Rattus norvegicus GN=Myh11 PE=1 SV=1	A0A0G2K6S9_RAT	228052	1	0	0	35	0.001	0.174	QLHEYETELEDER	R	K	0.997	67.6	25.1	29.9	54.9	0	1	1	0	2	1690.76	2592.5		2884780	1604	1616	E9PTU4_RAT
	Myosin-11 OS=Rattus norvegicus GN=Myh11 PE=1 SV=1	A0A0G2K6S9_RAT	228052	1	0	0	35	0.001	0.174	TQLEELEDELQATEDAKLR	R	L	0.997	65.3	30.5	17.1	65.3	0	0	1	0	2	2231.1	5411		1857010	1553	1571	G3V6P7_RAT,E9PTU4_RAT,G3V9Y1_RAT
	Myosin-11 OS=Rattus norvegicus GN=Myh11 PE=1 SV=1	A0A0G2K6S9_RAT	228052	1	0	0	35	0.001	0.174	VEDMAELTCLNEASVLHNLR	K	E	0.997	70.7	29.8	17.4	70.7	0	0	1	0	2	2330.11	4919		2489400	87	106	E9PTU4_RAT
	Myosin-11 OS=Rattus norvegicus GN=Myh11 PE=1 SV=1	A0A0G2K6S9_RAT	228052	1	0	0	35	0.001	0.174	VSDLTTNLAEEEEKAK	R	N	0.997	59.7	30.8	16.7	59.7	0	1	1	0	2	1776.89	2978.5		4731460	1015	1030	E9PTU4_RAT
	Sulfite oxidase OS=Rattus norvegicus GN=Suox PE=1 SV=1	G3V6R5_RAT	60805.1	1	8	11	12	0.0003	0.255	AMDPQAEVLLAYEMNGQPLPR	R	D	0.997	74.6	29	17.7	74.6	0	1	1	0	2	2375.14	5052		4942080	340	360
	Sulfite oxidase OS=Rattus norvegicus GN=Suox PE=1 SV=1	G3V6R5_RAT	60805.1	1	8	11	12	0.0003	0.255	AVDDSYNVQPDTVAPIWNLR	K	G	0.997	59	30.5	16.7	59	0	1	1	0	2	2273.12	5720.5		10000000	511	530
	Sulfite oxidase OS=Rattus norvegicus GN=Suox PE=1 SV=1	G3V6R5_RAT	60805.1	1	8	11	12	0.0003	0.255	ETEAHVCFEGLDSDPTGTAYGASIPLAR	R	A	0.997	75.3	27.2	17.7	75.3	0	0	1	0	2	2964.37	5104		6178740	312	339
	Sulfite oxidase OS=Rattus norvegicus GN=Suox PE=1 SV=1	G3V6R5_RAT	60805.1	1	8	11	12	0.0003	0.255	HEVTVTLQCAGNR	K	R	0.997	39.6	29.9	15.5	39.6	0	1	1	0	2	1484.73	2086.5		3433810	257	269
	Sulfite oxidase OS=Rattus norvegicus GN=Suox PE=1 SV=1	G3V6R5_RAT	60805.1	1	8	11	12	0.0003	0.255	IGELNPEDR	K	M	0.997	53.9	28	27.8	42.4	0	1	0	0	2	1042.52	2040		8622320	158	166
	Sulfite oxidase OS=Rattus norvegicus GN=Suox PE=1 SV=1	G3V6R5_RAT	60805.1	1	8	11	12	0.0003	0.255	LRETEAHVCFEGLDSDPTGTAYGASIPLAR	R	A	0.997	73.1	28.7	17.6	73.1	0	0	1	0	2	3233.55	4870		2513730	310	339
	Sulfite oxidase OS=Rattus norvegicus GN=Suox PE=1 SV=1	G3V6R5_RAT	60805.1	1	8	11	12	0.0003	0.255	SHNNLQTGVWVTLGSEVFDVTK	R	F	0.997	71.9	30.6	17.5	71.9	0	0	1	0	2	2431.23	6381		3703250	93	114
	Sulfite oxidase OS=Rattus norvegicus GN=Suox PE=1 SV=1	G3V6R5_RAT	60805.1	1	8	11	12	0.0003	0.255	VDVSMDGGLTWQEAELEGEEQHPR	R	K	0.997	53.6	25	16.4	53.6	0	0	2	0	2	2728.22	4143		4633210	461	484
	Rho GDP-dissociation inhibitor 1 OS=Rattus norvegicus GN=Arhgdia PE=1 SV=1	GDIR1_RAT	23408	1	2	2	2	0.0001	0.196	AEEYEFLTPMEEAPK	R	G	0.997	50	25.1	16.1	50	0	1	0	0	2	1799.8	4044		771399	153	167
	Rho GDP-dissociation inhibitor 1 OS=Rattus norvegicus GN=Arhgdia PE=1 SV=1	GDIR1_RAT	23408	1	2	2	2	0.0001	0.196	LTLVCSTAPGPLELDLTGDLESFKK	R	Q	0.977	36.3	29.9	15.3	36.3	0	0	1	0	2	2704.41	6373		11200000	75	99
	Protein Myo6 OS=Rattus norvegicus GN=Myo6 PE=1 SV=3	D4A5I9_RAT	148136	1	4	4	4	0.0001	0.0615	DLEISIDALMAK	K	I	0.997	43.5	31.4	19.2	40	0	1	0	0	2	1334.69	5220		1045450	873	884
	Protein Myo6 OS=Rattus norvegicus GN=Myo6 PE=1 SV=3	D4A5I9_RAT	148136	1	4	4	4	0.0001	0.0615	DVEDNCSLMYLNEATLLHNVK	K	V	0.997	66.1	28.4	17.1	66.1	0	0	1	0	2	2494.16	5261		1726260	58	78
	Protein Myo6 OS=Rattus norvegicus GN=Myo6 PE=1 SV=3	D4A5I9_RAT	148136	1	4	4	4	0.0001	0.0615	SAPSLEYCAELLGLDQDDLR	K	V	0.997	72.2	29.2	17.5	72.2	0	1	0	0	2	2265.07	6009		409284	368	387
	Protein Myo6 OS=Rattus norvegicus GN=Myo6 PE=1 SV=3	D4A5I9_RAT	148136	1	4	4	4	0.0001	0.0615	VVAGVLHLGNIDFEEAGSTSGGCNLK	R	N	0.997	74.8	30	17.7	74.8	0	0	1	0	2	2644.3	5270		3290100	340	365
	Argininosuccinate synthase OS=Rattus norvegicus GN=Ass1 PE=1 SV=1	ASSY_RAT	46497.1	1	5	7	7	0.0002	0.172	DGTTHSTSLDLFMYLNEVAGK	K	H	0.997	54	29.2	16.4	54	0	1	2	0	2	2299.09	6384		7244010	240	260
	Argininosuccinate synthase OS=Rattus norvegicus GN=Ass1 PE=1 SV=1	ASSY_RAT	46497.1	1	5	7	7	0.0002	0.172	EQGYDVIAYLANIGQK	K	E	0.997	55.7	31.1	16.5	55.7	0	0	1	0	2	1781.91	6303		982115	26	41
	Argininosuccinate synthase OS=Rattus norvegicus GN=Ass1 PE=1 SV=1	ASSY_RAT	46497.1	1	5	7	7	0.0002	0.172	EQGYDVIAYLANIGQKEDFEEAR	K	K	0.997	45.5	29.3	15.8	45.5	0	0	1	0	2	2658.27	6324		5451860	26	48
	Argininosuccinate synthase OS=Rattus norvegicus GN=Ass1 PE=1 SV=1	ASSY_RAT	46497.1	1	5	7	7	0.0002	0.172	NDLMEYAK	R	Q	0.99	39.2	25.6	20.3	34.3	0	1	0	0	2	999.445	1730		1404760	158	165
	Argininosuccinate synthase OS=Rattus norvegicus GN=Ass1 PE=1 SV=1	ASSY_RAT	46497.1	1	5	7	7	0.0002	0.172	TQDPAKAPNTPDVLEIEFK	K	K	0.961	36.1	30.4	15.3	36.1	0	0	1	0	2	2113.08	4775		1403350	210	228
	ADP/ATP translocase 2 OS=Rattus norvegicus GN=Slc25a5 PE=1 SV=3	ADT2_RAT	32902.6	1	2	2	4	0.0001	0.154	DFLAGGVAAAISK	K	T	0.997	53.7	31.2	47	23	0	1	0	0	2	1219.67	4846		2681240	11	23
	ADP/ATP translocase 2 OS=Rattus norvegicus GN=Slc25a5 PE=1 SV=3	ADT2_RAT	32902.6	1	2	2	4	0.0001	0.154	EQGVLSFWR	K	G	0.946	33.2	31.5	15.1	33.2	0	1	0	0	2	1121.57	5186		1725730	64	72
	ADP/ATP translocase 2 OS=Rattus norvegicus GN=Slc25a5 PE=1 SV=3	ADT2_RAT	32902.6	1	2	2	4	0.0001	0.154	GMGGAFVLVLYDEIKK	R	Y	0.996	39.4	30.7	15.5	39.4	0	0	1	0	2	1755.94	6106		1149140	281	296	Q6P9Y4_RAT,ADT1_RAT
	ADP/ATP translocase 2 OS=Rattus norvegicus GN=Slc25a5 PE=1 SV=3	ADT2_RAT	32902.6	1	2	2	4	0.0001	0.154	GNLANVIR	R	Y	0.964	31.2	28.1	21.1	25.1	0	1	0	0	2	856.5	2967		1879910	73	80	Q6P9Y4_RAT,ADT1_RAT
	Annexin A5 OS=Rattus norvegicus GN=Anxa5 PE=1 SV=3	ANXA5_RAT	35746.5	1	4	5	6	0.0002	0.245	DLVNDMKSELTGK	R	F	0.997	53	30.5	16.9	52.4	0	1	0	0	2	1465.72	2274		986881	62	74
	Annexin A5 OS=Rattus norvegicus GN=Anxa5 PE=1 SV=3	ANXA5_RAT	35746.5	1	4	5	6	0.0002	0.245	GLGTDEDSILNLLTAR	K	S	0.997	87.4	31.3	39.5	66.3	0	1	1	0	2	1687.89	6476.5		24200000	28	43
	Annexin A5 OS=Rattus norvegicus GN=Anxa5 PE=1 SV=3	ANXA5_RAT	35746.5	1	4	5	6	0.0002	0.245	QAYEEEYGSNLEDDVVGDTSGYYQR	K	M	0.997	45.3	25	15.8	45.3	0	0	1	0	2	2887.22	4599		1281450	125	149
	Annexin A5 OS=Rattus norvegicus GN=Anxa5 PE=1 SV=3	ANXA5_RAT	35746.5	1	4	5	6	0.0002	0.245	SEIDLFNIR	R	K	0.997	58.3	31.4	18.1	56.8	0	1	0	0	2	1106.58	5211		625697	275	283
	Annexin A5 OS=Rattus norvegicus GN=Anxa5 PE=1 SV=3	ANXA5_RAT	35746.5	1	4	5	6	0.0002	0.245	WGTDEEKFITILGTR	K	S	0.995	38.4	30.5	16.2	37.6	0	0	1	0	2	1765.91	5421		2992010	185	199
	Glutamate--cysteine ligase regulatory subunit OS=Rattus norvegicus GN=Gclm PE=1 SV=1	GSH0_RAT	30548.3	1	2	3	4	0.0001	0.113	EFPDVLECTMSHAVEK	R	I	0.997	62.9	25.9	16.9	62.9	0	1	0	0	2	1907.85	4036		1355510	65	80
	Glutamate--cysteine ligase regulatory subunit OS=Rattus norvegicus GN=Gclm PE=1 SV=1	GSH0_RAT	30548.3	1	2	3	4	0.0001	0.113	TLNEWSSQISPDLVR	K	E	0.997	84.4	31.2	18.3	84.4	0	2	1	0	2	1744.89	4855		6969330	50	64
	Aromatic-L-amino-acid decarboxylase OS=Rattus norvegicus GN=Ddc PE=1 SV=1	DDC_RAT	54054.7	1	2	3	3	0.0001	0.0667	AGEGGGVIQGSASEATLVALLAAR	R	T	0.997	83.9	29.1	20.6	81.6	0	1	1	0	2	2198.18	6375		2989760	137	160
	Aromatic-L-amino-acid decarboxylase OS=Rattus norvegicus GN=Ddc PE=1 SV=1	DDC_RAT	54054.7	1	2	3	3	0.0001	0.0667	DLASSVLR	R	A	0.99	45	33.3	25.6	35.2	0	1	0	0	2	860.484	3432		2230770	469	476
	Alanyl (Membrane) aminopeptidase OS=Rattus norvegicus GN=Anpep PE=1 SV=1	A0A0G2JVE6_RAT	109438	1	1	1	33	0.0009	0.302	ALEQALEKTK	R	A	0.997	46.4	31.4	33.4	28.9	0	0	1	0	2	1130.64	1780		1960350	935	944	AMPN_RAT
	Alanyl (Membrane) aminopeptidase OS=Rattus norvegicus GN=Anpep PE=1 SV=1	A0A0G2JVE6_RAT	109438	1	1	1	33	0.0009	0.302	ALGDTPAPNIDTTELVER	R	T	0.997	57	30.9	23.8	49.8	0	2	1	0	2	1911.97	4384		9897090	141	158	AMPN_RAT
	Alanyl (Membrane) aminopeptidase OS=Rattus norvegicus GN=Anpep PE=1 SV=1	A0A0G2JVE6_RAT	109438	1	1	1	33	0.0009	0.302	AQIIHDSFNLASAGK	R	L	0.997	54.4	30.5	16.4	54.4	0	1	1	0	2	1571.82	3572		4159730	658	672	AMPN_RAT
	Alanyl (Membrane) aminopeptidase OS=Rattus norvegicus GN=Anpep PE=1 SV=1	A0A0G2JVE6_RAT	109438	1	1	1	33	0.0009	0.302	ATVVNEADKLR	K	S	0.997	41.1	31.2	24	32.7	0	0	1	0	2	1215.67	2405		1374060	818	828
	Alanyl (Membrane) aminopeptidase OS=Rattus norvegicus GN=Anpep PE=1 SV=1	A0A0G2JVE6_RAT	109438	1	1	1	33	0.0009	0.302	DLIVLNDVYR	K	V	0.997	62.5	31.1	16.9	62.5	0	1	0	0	2	1219.67	5077		11000000	432	441	AMPN_RAT
	Alanyl (Membrane) aminopeptidase OS=Rattus norvegicus GN=Anpep PE=1 SV=1	A0A0G2JVE6_RAT	109438	1	1	1	33	0.0009	0.302	EDNSATGFGSGTR	K	A	0.997	53.1	25	16.3	53.1	0	1	0	0	2	1298.56	1367		625480	922	934	AMPN_RAT
	Alanyl (Membrane) aminopeptidase OS=Rattus norvegicus GN=Anpep PE=1 SV=1	A0A0G2JVE6_RAT	109438	1	1	1	33	0.0009	0.302	ESALVFDPQSSSISNK	R	E	0.997	57.6	30.8	23.8	50.4	0	1	0	0	2	1708.84	3908		2304840	363	378	AMPN_RAT
	Alanyl (Membrane) aminopeptidase OS=Rattus norvegicus GN=Anpep PE=1 SV=1	A0A0G2JVE6_RAT	109438	1	1	1	33	0.0009	0.302	ESALVFDPQSSSISNKER	R	V	0.997	61.2	30.4	16.8	61.2	0	1	0	0	2	1993.98	3492		2699770	363	380	AMPN_RAT
	Alanyl (Membrane) aminopeptidase OS=Rattus norvegicus GN=Anpep PE=1 SV=1	A0A0G2JVE6_RAT	109438	1	1	1	33	0.0009	0.302	FSSEFELQQLEQFKEDNSATGFGSGTR	R	A	0.997	45.4	27.3	15.8	45.4	0	0	3	0	2	3039.4	5400		4524910	908	934	AMPN_RAT
	Alanyl (Membrane) aminopeptidase OS=Rattus norvegicus GN=Anpep PE=1 SV=1	A0A0G2JVE6_RAT	109438	1	1	1	33	0.0009	0.302	GHQYEMDSEFQGELADDLAGFYR	K	S	0.997	83.8	25	18.2	83.8	0	0	3	0	2	2694.14	5728		5410350	173	195	AMPN_RAT
	Alanyl (Membrane) aminopeptidase OS=Rattus norvegicus GN=Anpep PE=1 SV=1	A0A0G2JVE6_RAT	109438	1	1	1	33	0.0009	0.302	IQNQLQTDLSVIPVINR	K	A	0.997	40.8	26.5	15.5	40.8	0	1	1	0	2	1951.1	5820		11100000	641	657	AMPN_RAT
	Alanyl (Membrane) aminopeptidase OS=Rattus norvegicus GN=Anpep PE=1 SV=1	A0A0G2JVE6_RAT	109438	1	1	1	33	0.0009	0.302	QVTPLFAYFK	K	I	0.997	47.4	29.8	16	47.4	0	1	0	0	2	1213.66	5833		2403180	724	733	AMPN_RAT
	Alanyl (Membrane) aminopeptidase OS=Rattus norvegicus GN=Anpep PE=1 SV=1	A0A0G2JVE6_RAT	109438	1	1	1	33	0.0009	0.302	SDQIALPDFNAGAMENWGLVTYR	K	E	0.997	66.3	28.4	17.1	66.3	0	2	2	0	2	2584.21	6246.5		7251320	340	362	AMPN_RAT
	Alanyl (Membrane) aminopeptidase OS=Rattus norvegicus GN=Anpep PE=1 SV=1	A0A0G2JVE6_RAT	109438	1	1	1	33	0.0009	0.302	TEYLVVHLQGSLVK	R	G	0.997	57.8	29.1	16.6	57.8	0	1	0	0	2	1585.89	4644		2413120	159	172	AMPN_RAT
	Alanyl (Membrane) aminopeptidase OS=Rattus norvegicus GN=Anpep PE=1 SV=1	A0A0G2JVE6_RAT	109438	1	1	1	33	0.0009	0.302	TNNWLDRPPTLMEQYNEINAISTACSSGLEECR	K	D	0.997	85.9	25	18.4	85.9	0	0	1	0	2	3885.75	5506		322530	736	768	AMPN_RAT
	Alanyl (Membrane) aminopeptidase OS=Rattus norvegicus GN=Anpep PE=1 SV=1	A0A0G2JVE6_RAT	109438	1	1	1	33	0.0009	0.302	VMAVDALASSHPLSSPANEVNTPAQISELFDSITYSK	R	G	0.997	61.8	28.9	16.9	61.8	0	0	1	3	2	3905.91	6483		28200000	442	478	AMPN_RAT
	Alanyl (Membrane) aminopeptidase OS=Rattus norvegicus GN=Anpep PE=1 SV=1	A0A0G2JVE6_RAT	109438	1	1	1	33	0.0009	0.302	VVATTQMQAADAR	K	K	0.996	106	31.1	19.6	106	0	1	0	0	2	1377.68	1075		1634920	206	218	AMPN_RAT
	Alanyl (Membrane) aminopeptidase OS=Rattus norvegicus GN=Anpep PE=1 SV=1	A0A0G2JVE6_RAT	109438	1	1	1	33	0.0009	0.302	YLSYTLNPDYIR	R	K	0.997	52.4	31.1	16.3	52.4	0	1	0	0	2	1517.76	4673		2985990	843	854	AMPN_RAT
	Cathepsin D OS=Rattus norvegicus GN=Ctsd PE=1 SV=1	CATD_RAT,Q6P6T6_RAT	44682	1	4	7	9	0.0003	0.177	AIGAVPLIQGEYMIPCEK	K	V	0.975	35.6	30.8	15.2	35.6	0	1	0	0	2	2005.01	5239		1286500	309	326
	Cathepsin D OS=Rattus norvegicus GN=Ctsd PE=1 SV=1	CATD_RAT,Q6P6T6_RAT	44682	1	4	7	9	0.0003	0.177	DPTGQPGGELMLGGTDSR	R	Y	0.997	50	26.8	16.1	50	0	2	0	0	2	1803.82	2986		2669350	231	248
	Cathepsin D OS=Rattus norvegicus GN=Ctsd PE=1 SV=1	CATD_RAT,Q6P6T6_RAT	44682	1	4	7	9	0.0003	0.177	GGCEAIVDTGTSLLVGPVDEVK	K	E	0.997	53.6	30.9	18.4	51.6	0	1	1	0	2	2216.11	5688		8454200	283	304
	Cathepsin D OS=Rattus norvegicus GN=Ctsd PE=1 SV=1	CATD_RAT,Q6P6T6_RAT	44682	1	4	7	9	0.0003	0.177	GGCEAIVDTGTSLLVGPVDEVKELQK	K	A	0.997	45.8	30	15.9	45.8	0	1	1	1	2	2714.39	6118		9884630	283	308
	Cathepsin D OS=Rattus norvegicus GN=Ctsd PE=1 SV=1	CATD_RAT,Q6P6T6_RAT	44682	1	4	7	9	0.0003	0.177	SDLGGIKVEK	K	Q	0.997	42.6	31.6	20.8	37.5	0	1	0	0	2	1045.59	2022		2258910	162	171
	Cysteine conjugate-beta lyase 1, isoform CRA_a OS=Rattus norvegicus GN=Kyat1 PE=1 SV=1	G3V827_RAT,KAT1_RAT	51653.3	1	4	5	5	0.0001	0.118	DKATLQAMDER	K	L	0.997	39.7	28.8	25.2	30	0	1	1	0	2	1293.61	975.5		1447050	438	448
	Cysteine conjugate-beta lyase 1, isoform CRA_a OS=Rattus norvegicus GN=Kyat1 PE=1 SV=1	G3V827_RAT,KAT1_RAT	51653.3	1	4	5	5	0.0001	0.118	GKLGASNDWQLDPAELASK	K	F	0.952	32.5	30.8	15	32.5	0	0	1	0	2	2000.01	4464		1687920	186	204
	Cysteine conjugate-beta lyase 1, isoform CRA_a OS=Rattus norvegicus GN=Kyat1 PE=1 SV=1	G3V827_RAT,KAT1_RAT	51653.3	1	4	5	5	0.0001	0.118	RLDGIDQNLWVEFGK	R	L	0.984	39.4	30.9	15.5	39.4	0	0	1	0	2	1789.92	5442		2571350	43	57
	Cysteine conjugate-beta lyase 1, isoform CRA_a OS=Rattus norvegicus GN=Kyat1 PE=1 SV=1	G3V827_RAT,KAT1_RAT	51653.3	1	4	5	5	0.0001	0.118	TLTIGSAGK	R	S	0.997	51.1	31.2	20	47.3	0	1	0	0	2	847.489	1867		7323240	273	281
	Actin-related protein 3 OS=Rattus norvegicus GN=Actr3 PE=1 SV=1	A0A0G2K1C0_RAT	47584	1	2	2	2	0.0001	0.122	AEPEDHYFLLTEPPLNTPENR	R	E	0.956	29.2	29.5	14.8	29.2	0	0	1	0	2	2482.19	5115		1648630	103	123
	Actin-related protein 3 OS=Rattus norvegicus GN=Actr3 PE=1 SV=1	A0A0G2K1C0_RAT	47584	1	2	2	2	0.0001	0.122	TLTGTVIDSGDGVTHVIPVAEGYVIGSCIK	R	H	0.997	42.4	29.4	15.7	42.4	0	0	1	0	2	3058.58	6131		5662020	163	192
	Hippocalcin-like protein 1 OS=Rattus norvegicus GN=Hpcal1 PE=1 SV=2	HPCL1_RAT	22339.2	1	3	4	4	0.0001	0.228	DCPTGHLTVDEFKK	K	I	0.997	52.7	28.9	16.3	52.7	0	1	1	0	2	1646.78	2677		2506870	37	50
	Hippocalcin-like protein 1 OS=Rattus norvegicus GN=Hpcal1 PE=1 SV=2	HPCL1_RAT	22339.2	1	3	4	4	0.0001	0.228	QMDTNNDGKLSLEEFIK	R	G	0.997	40.6	29.2	15.5	40.6	0	0	1	0	2	1997.95	4673		2105360	155	171
	Hippocalcin-like protein 1 OS=Rattus norvegicus GN=Hpcal1 PE=1 SV=2	HPCL1_RAT	22339.2	1	3	4	4	0.0001	0.228	TFDTNSDGTIDFR	R	E	0.997	71.6	25.1	17.5	71.6	0	1	0	0	2	1488.66	3597		2131130	71	83
	Lambda-crystallin homolog OS=Rattus norvegicus GN=Cryl1 PE=1 SV=3	CRYL1_RAT	35341.4	1	4	4	4	0.0001	0.216	IVDDQVILSSSSSCLLPSK	R	L	0.997	59.3	30.8	16.7	59.3	0	1	0	0	2	2048.06	4860		950869	112	130
	Lambda-crystallin homolog OS=Rattus norvegicus GN=Cryl1 PE=1 SV=3	CRYL1_RAT	35341.4	1	4	4	4	0.0001	0.216	LVEEGIVSPNDLDLVMSDGLGMR	R	Y	0.997	39.2	29.8	15.5	39.2	0	1	0	0	2	2491.21	5624		624272	209	231
	Lambda-crystallin homolog OS=Rattus norvegicus GN=Cryl1 PE=1 SV=3	CRYL1_RAT	35341.4	1	4	4	4	0.0001	0.216	LYDIEQQQITNALESIRK	K	E	0.997	41.1	30.1	15.6	41.1	0	0	1	0	2	2162.15	5507		2292440	34	51
	Lambda-crystallin homolog OS=Rattus norvegicus GN=Cryl1 PE=1 SV=3	CRYL1_RAT	35341.4	1	4	4	4	0.0001	0.216	SLEQSGSLK	K	G	0.997	62.4	32.1	56.5	22.9	0	1	0	0	2	948.5	1320		3216850	55	63
	Procollagen, type VI, alpha 2, isoform CRA_a OS=Rattus norvegicus GN=Col6a2 PE=1 SV=2	F1LNH3_RAT	109661	1	7	8	8	0.0002	0.0964	DFDSLAQPSFFDR	K	F	0.997	58.1	26.9	17	57.7	0	1	0	0	2	1544.7	5442		1938810	1009	1021
	Procollagen, type VI, alpha 2, isoform CRA_a OS=Rattus norvegicus GN=Col6a2 PE=1 SV=2	F1LNH3_RAT	109661	1	7	8	8	0.0002	0.0964	DIANTPHELYR	R	N	0.955	32.8	29.7	15	32.8	0	1	0	0	2	1328.66	2535		1317930	211	221
	Procollagen, type VI, alpha 2, isoform CRA_a OS=Rattus norvegicus GN=Col6a2 PE=1 SV=2	F1LNH3_RAT	109661	1	7	8	8	0.0002	0.0964	HEAYGECYK	K	V	0.987	34.1	25	15.1	34.1	0	1	0	0	2	1156.47	1005		661628	248	256
	Procollagen, type VI, alpha 2, isoform CRA_a OS=Rattus norvegicus GN=Col6a2 PE=1 SV=2	F1LNH3_RAT	109661	1	7	8	8	0.0002	0.0964	KQNVVPTVVAVGGDVDMDVLTK	R	I	0.997	44.4	29.8	15.8	44.4	0	0	1	0	2	2300.22	4703		1396950	974	995
	Procollagen, type VI, alpha 2, isoform CRA_a OS=Rattus norvegicus GN=Col6a2 PE=1 SV=2	F1LNH3_RAT	109661	1	7	8	8	0.0002	0.0964	NLEWIAGGTWTPSALK	K	F	0.997	65.9	30.9	19.2	63.8	0	1	1	0	2	1743.91	5978.5		1921220	701	716
	Procollagen, type VI, alpha 2, isoform CRA_a OS=Rattus norvegicus GN=Col6a2 PE=1 SV=2	F1LNH3_RAT	109661	1	7	8	8	0.0002	0.0964	NLNEQGLR	R	D	0.966	33.7	28.5	21.2	27.6	0	1	0	0	2	943.496	1496		1895570	203	210
	Procollagen, type VI, alpha 2, isoform CRA_a OS=Rattus norvegicus GN=Col6a2 PE=1 SV=2	F1LNH3_RAT	109661	1	7	8	8	0.0002	0.0964	NNYATMRPDSTEIDQDTINR	R	I	0.967	31.9	25.4	15	31.9	0	0	1	0	2	2370.06	2498		1985630	222	241
	Chloride intracellular channel protein 4 OS=Rattus norvegicus GN=Clic4 PE=1 SV=3	CLIC4_RAT,G3V8C4_RAT	28634.4	1	2	2	2	0.0001	0.119	EEDKEPLIELFVK	K	A	0.997	43.7	31.3	15.7	43.7	0	0	1	0	2	1588.85	5831		717419	12	24
	Chloride intracellular channel protein 4 OS=Rattus norvegicus GN=Clic4 PE=1 SV=3	CLIC4_RAT,G3V8C4_RAT	28634.4	1	2	2	2	0.0001	0.119	FLDGDEMTLADCNLLPK	R	L	0.994	98.1	27.6	19.1	98.1	0	1	0	0	2	1967.91	5156		1040170	178	194
	Protein Atp6v1h OS=Rattus norvegicus GN=Atp6v1h PE=1 SV=1	A0A0G2K9J2_RAT	55869.5	1	3	3	3	0.0001	0.124	ELMEGSDLNYYFNWIK	K	T	0.994	81.6	26.4	18.1	81.6	0	1	0	0	2	2037.93	6332		1471770	154	169
	Protein Atp6v1h OS=Rattus norvegicus GN=Atp6v1h PE=1 SV=1	A0A0G2K9J2_RAT	55869.5	1	3	3	3	0.0001	0.124	EQTVQYILTMVDDMLQENHQR	K	V	0.997	43.1	27.6	15.7	43.1	0	0	1	0	2	2623.21	6043		1479760	87	107
	Protein Atp6v1h OS=Rattus norvegicus GN=Atp6v1h PE=1 SV=1	A0A0G2K9J2_RAT	55869.5	1	3	3	3	0.0001	0.124	LLEVSDDPQVLAVAAHDVGEYVR	K	H	0.961	30	30.1	14.9	30	0	0	1	0	2	2495.28	6275		38600000	397	419
	Protein Pxdn OS=Rattus norvegicus GN=Pxdn PE=4 SV=1	A0A0G2JWB6_RAT,A0A0G2KAH2_RAT	138168	1	2	2	2	0.0001	0.0264	EQINQLTSYIDASNVYGSTDHEAR	R	S	0.997	73.9	27.4	17.6	73.9	0	0	1	0	2	2711.25	4731		1466330	898	921
	Protein Pxdn OS=Rattus norvegicus GN=Pxdn PE=4 SV=1	A0A0G2JWB6_RAT,A0A0G2KAH2_RAT	138168	1	2	2	2	0.0001	0.0264	VVIEGQTVDFQCEAK	R	G	0.997	70.2	30.5	17.4	70.2	0	1	0	0	2	1722.84	3741		260633	440	454
	Actin, cytoplasmic 1 OS=Rattus norvegicus GN=Actb PE=1 SV=1	A0A0G2K3K2_RAT,ACTB_RAT,ACTG_RAT	41737.8	1	8	13	23	0.0007	0.437	DLTDYLMK	R	I	0.96	29.5	27.2	21	23.3	0	1	0	0	2	1014.48	3764		56900000	184	191	ACTA_RAT,D3ZRN3_RAT,A0A0G2K4M6_RAT,ACTC_RAT
	Actin, cytoplasmic 1 OS=Rattus norvegicus GN=Actb PE=1 SV=1	A0A0G2K3K2_RAT,ACTB_RAT,ACTG_RAT	41737.8	1	8	13	23	0.0007	0.437	DLYANTVLSGGTTMYPGIADR	K	M	0.997	46	29.1	15.9	46	0	3	1	0	2	2231.07	4849.5		18700000	292	312
	Actin, cytoplasmic 1 OS=Rattus norvegicus GN=Actb PE=1 SV=1	A0A0G2K3K2_RAT,ACTB_RAT,ACTG_RAT	41737.8	1	8	13	23	0.0007	0.437	DSYVGDEAQSK	K	R	0.996	35.6	25	15.2	35.6	0	1	0	0	2	1198.52	1183		453620	51	61	ACTA_RAT,A0A0G2K4M6_RAT,ACTC_RAT
	Actin, cytoplasmic 1 OS=Rattus norvegicus GN=Actb PE=1 SV=1	A0A0G2K3K2_RAT,ACTB_RAT,ACTG_RAT	41737.8	1	8	13	23	0.0007	0.437	DSYVGDEAQSKR	K	G	0.997	49.6	27.9	16.1	49.6	0	1	0	0	2	1354.62	1047		687478	51	62	ACTA_RAT,A0A0G2K4M6_RAT,ACTC_RAT
	Actin, cytoplasmic 1 OS=Rattus norvegicus GN=Actb PE=1 SV=1	A0A0G2K3K2_RAT,ACTB_RAT,ACTG_RAT	41737.8	1	8	13	23	0.0007	0.437	EITALAPSTMK	K	I	0.995	39	32	20.3	34	0	1	0	0	2	1177.61	2451		6928240	316	326	ACTA_RAT,A0A0G2K4M6_RAT,ACTC_RAT
	Actin, cytoplasmic 1 OS=Rattus norvegicus GN=Actb PE=1 SV=1	A0A0G2K3K2_RAT,ACTB_RAT,ACTG_RAT	41737.8	1	8	13	23	0.0007	0.437	EKLCYVALDFEQEMATAASSSSLEK	K	S	0.997	92.7	28.5	18.8	92.7	0	0	2	0	2	2823.31	4890		2597880	214	238
	Actin, cytoplasmic 1 OS=Rattus norvegicus GN=Actb PE=1 SV=1	A0A0G2K3K2_RAT,ACTB_RAT,ACTG_RAT	41737.8	1	8	13	23	0.0007	0.437	GYSFTTTAER	R	E	0.948	31.4	26.9	15	31.4	0	1	0	0	2	1132.53	2386		1363790	197	206
	Actin, cytoplasmic 1 OS=Rattus norvegicus GN=Actb PE=1 SV=1	A0A0G2K3K2_RAT,ACTB_RAT,ACTG_RAT	41737.8	1	8	13	23	0.0007	0.437	LCYVALDFEQEMATAASSSSLEK	K	S	0.997	68.9	27.5	17.3	68.9	0	0	2	0	2	2566.17	5184		3045240	216	238
	Actin, cytoplasmic 1 OS=Rattus norvegicus GN=Actb PE=1 SV=1	A0A0G2K3K2_RAT,ACTB_RAT,ACTG_RAT	41737.8	1	8	13	23	0.0007	0.437	QEYDESGPSIVHR	K	K	0.997	78.7	27.7	19.1	77.5	0	1	1	0	2	1516.7	2050		15400000	360	372
	Actin, cytoplasmic 1 OS=Rattus norvegicus GN=Actb PE=1 SV=1	A0A0G2K3K2_RAT,ACTB_RAT,ACTG_RAT	41737.8	1	8	13	23	0.0007	0.437	QEYDESGPSIVHRK	K	C	0.948	27.8	29.9	14.7	27.8	0	0	1	0	2	1644.8	1586		910303	360	373
	Actin, cytoplasmic 1 OS=Rattus norvegicus GN=Actb PE=1 SV=1	A0A0G2K3K2_RAT,ACTB_RAT,ACTG_RAT	41737.8	1	8	13	23	0.0007	0.437	SYELPDGQVITIGNER	K	F	0.997	93.9	31.1	19.6	93.2	0	2	0	0	2	1790.89	4845.5		22700000	239	254	ACTA_RAT,D3ZRN3_RAT,A0A0G2K4M6_RAT,ACTC_RAT
	Actin, cytoplasmic 1 OS=Rattus norvegicus GN=Actb PE=1 SV=1	A0A0G2K3K2_RAT,ACTB_RAT,ACTG_RAT	41737.8	1	8	13	23	0.0007	0.437	TTGIVMDSGDGVTHTVPIYEGYALPHAILR	R	L	0.997	41.1	29.8	15.6	41.1	0	0	1	2	2	3199.61	5422		28900000	148	177
	Actin, cytoplasmic 1 OS=Rattus norvegicus GN=Actb PE=1 SV=1	A0A0G2K3K2_RAT,ACTB_RAT,ACTG_RAT	41737.8	1	8	13	23	0.0007	0.437	VAPEEHPVLLTEAPLNPK	R	A	0.997	65.2	29.2	46.7	35.6	0	1	1	0	2	1954.06	4174		7601900	96	113
	Neprilysin OS=Rattus norvegicus GN=Mme PE=1 SV=2	NEP_RAT	85798.3	1	12	15	15	0.0004	0.189	DELEVILK	R	D	0.99	48.7	31.2	30.7	34	0	1	0	0	2	958.546	4410		1417080	112	119
	Neprilysin OS=Rattus norvegicus GN=Mme PE=1 SV=2	NEP_RAT	85798.3	1	12	15	15	0.0004	0.189	DGDLVDWWTQQSANNFK	K	D	0.997	87.7	26.6	18.5	87.7	0	1	0	0	2	2023.91	6085		589910	600	616
	Neprilysin OS=Rattus norvegicus GN=Mme PE=1 SV=2	NEP_RAT	85798.3	1	12	15	15	0.0004	0.189	DVLQEPKTEDIVAVQK	K	A	0.997	42.1	29.4	15.6	42.1	0	1	0	0	2	1811.98	3505		834264	120	135
	Neprilysin OS=Rattus norvegicus GN=Mme PE=1 SV=2	NEP_RAT	85798.3	1	12	15	15	0.0004	0.189	EVFIQTLDDLTWMDAETK	R	K	0.994	107	28.9	19.7	107	0	1	0	0	2	2171.02	6294		3336480	449	466
	Neprilysin OS=Rattus norvegicus GN=Mme PE=1 SV=2	NEP_RAT	85798.3	1	12	15	15	0.0004	0.189	EVFIQTLDDLTWMDAETKK	R	K	0.997	51.6	30	16.2	51.6	0	1	2	0	2	2299.12	5942		3873580	449	467
	Neprilysin OS=Rattus norvegicus GN=Mme PE=1 SV=2	NEP_RAT	85798.3	1	12	15	15	0.0004	0.189	HVVEDLIAQIR	K	E	0.961	29.6	28.7	14.9	29.6	0	0	1	0	2	1292.73	4519		1309500	438	448
	Neprilysin OS=Rattus norvegicus GN=Mme PE=1 SV=2	NEP_RAT	85798.3	1	12	15	15	0.0004	0.189	IGYPDDIISNENK	R	L	0.997	57.9	30.3	16.6	57.9	0	1	0	0	2	1477.72	3526		2133210	480	492
	Neprilysin OS=Rattus norvegicus GN=Mme PE=1 SV=2	NEP_RAT	85798.3	1	12	15	15	0.0004	0.189	LIQNMDASAEPCTDFFK	R	Y	0.997	60.9	25.9	16.8	60.9	0	1	0	0	2	2002.89	4241		549339	69	85
	Neprilysin OS=Rattus norvegicus GN=Mme PE=1 SV=2	NEP_RAT	85798.3	1	12	15	15	0.0004	0.189	NFNKDGDLVDWWTQQSANNFK	R	D	0.997	40.4	27.2	15.5	40.4	0	0	1	0	2	2527.16	5642		1389040	596	616
	Neprilysin OS=Rattus norvegicus GN=Mme PE=1 SV=2	NEP_RAT	85798.3	1	12	15	15	0.0004	0.189	SESQMDITDINAPKPK	R	K	0.997	59.8	29.9	16.7	59.8	0	1	1	0	2	1789.86	2279.5		3368110	4	19
	Neprilysin OS=Rattus norvegicus GN=Mme PE=1 SV=2	NEP_RAT	85798.3	1	12	15	15	0.0004	0.189	TEDIVAVQK	K	A	0.995	39.1	32.5	26.7	27.9	0	1	0	0	2	1002.55	2052		5516690	127	135
	Neprilysin OS=Rattus norvegicus GN=Mme PE=1 SV=2	NEP_RAT	85798.3	1	12	15	15	0.0004	0.189	VDKDEWISGAAVVNAFYSSGR	K	N	0.997	52.6	30.1	16.3	52.6	0	0	1	0	2	2271.1	5735		1100530	530	550
	Sorbitol dehydrogenase OS=Rattus norvegicus GN=Sord PE=1 SV=4	DHSO_RAT	38234.1	1	2	2	4	0.0001	0.14	EVGADFTIQVAK	K	E	0.997	61.6	31.1	28	50.5	0	2	0	0	2	1277.67	3989		4155610	215	226
	Sorbitol dehydrogenase OS=Rattus norvegicus GN=Sord PE=1 SV=4	DHSO_RAT	38234.1	1	2	2	4	0.0001	0.14	LENYPIPELGPNDVLLK	R	M	0.986	36	29	15.2	36	0	1	0	0	2	1924.04	6071		985583	22	38
	Sorbitol dehydrogenase OS=Rattus norvegicus GN=Sord PE=1 SV=4	DHSO_RAT	38234.1	1	2	2	4	0.0001	0.14	YNLTPSIFFCATPPDDGNLCR	R	F	0.997	77.8	26.8	17.9	77.8	0	1	0	0	2	2458.12	6202		552645	111	131
	Transitional endoplasmic reticulum ATPase OS=Rattus norvegicus GN=Vcp PE=1 SV=3	TERA_RAT	89351.8	1	3	3	3	0.0001	0.0484	EVDIGIPDATGR	R	L	0.997	42.1	30	15.6	42.1	0	1	0	0	2	1242.63	3701		1682290	366	377
	Transitional endoplasmic reticulum ATPase OS=Rattus norvegicus GN=Vcp PE=1 SV=3	TERA_RAT	89351.8	1	3	3	3	0.0001	0.0484	GGNIGDGGGAADR	R	V	0.997	47.9	25.1	16	47.9	0	1	0	0	2	1116.5	893		1112960	587	599
	Transitional endoplasmic reticulum ATPase OS=Rattus norvegicus GN=Vcp PE=1 SV=3	TERA_RAT	89351.8	1	3	3	3	0.0001	0.0484	LGDVISIQPCPDVK	R	Y	0.997	43.9	30.6	15.7	43.9	0	1	0	0	2	1540.8	4226		1308260	96	109
	Protein Hnrnpu OS=Rattus norvegicus GN=Hnrnpu PE=1 SV=1	A0A0G2JZ52_RAT,Q6IMY8_RAT	87932.6	1	2	2	2	0.0001	0.0399	EKPYFPIPEDCTFIQNVPLEDR	K	V	0.997	50.5	29.9	16.2	50.5	0	0	1	0	2	2707.31	5886		1633090	437	458
	Protein Hnrnpu OS=Rattus norvegicus GN=Hnrnpu PE=1 SV=1	A0A0G2JZ52_RAT,Q6IMY8_RAT	87932.6	1	2	2	2	0.0001	0.0399	NGQDLGVAFK	K	I	0.997	47.9	31.9	21.4	42.5	0	1	0	0	2	1048.54	2983		1621630	398	407
	Agmatinase, mitochondrial OS=Rattus norvegicus GN=Agmat PE=2 SV=1	SPEB_RAT	37987.6	1	4	6	6	0.0002	0.238	EAYQNILATGCIPLTLGGDHTITYPILQAVAK	R	E	0.997	50.2	27.1	16.1	50.2	0	0	1	0	2	3441.81	6543		15000000	144	175
	Agmatinase, mitochondrial OS=Rattus norvegicus GN=Agmat PE=2 SV=1	SPEB_RAT	37987.6	1	4	6	6	0.0002	0.238	EESLMLGTVNPSTGALPFQSLR	R	V	0.992	108	30.7	19.8	108	0	1	0	0	2	2363.19	5865		400245	100	121
	Agmatinase, mitochondrial OS=Rattus norvegicus GN=Agmat PE=2 SV=1	SPEB_RAT	37987.6	1	4	6	6	0.0002	0.238	SVDEGLLDSKR	R	V	0.996	39.6	31.1	15.5	39.6	0	1	1	0	2	1218.63	2262		8699550	209	219
	Agmatinase, mitochondrial OS=Rattus norvegicus GN=Agmat PE=2 SV=1	SPEB_RAT	37987.6	1	4	6	6	0.0002	0.238	VADLGNVNVNLYNLQDSCR	R	L	0.997	87.6	30.8	18.5	87.6	0	1	1	0	2	2164.05	4927		2276710	122	140
	Retinoid-inducible serine carboxypeptidase OS=Rattus norvegicus GN=Scpep1 PE=2 SV=1	RISC_RAT	51176.1	1	2	2	3	0.0001	0.0686	DLDTVASDMMVLLK	K	S	0.997	41.9	29.4	16.2	41.4	0	2	0	0	2	1582.77	4342.5		3930710	134	147
	Retinoid-inducible serine carboxypeptidase OS=Rattus norvegicus GN=Scpep1 PE=2 SV=1	RISC_RAT	51176.1	1	2	2	3	0.0001	0.0686	EFQTVPFYIFSESYGGK	K	M	0.997	39.9	29.3	15.5	39.9	0	1	0	0	2	1998.95	6398		1240080	155	171
	Triosephosphate isomerase OS=Rattus norvegicus GN=Tpi1 PE=1 SV=2	TPIS_RAT	26848.7	1	10	15	20	0.0006	0.614	CNVSEGVAQCTR	K	I	0.997	67	25	17.2	67	0	1	0	0	2	1380.6	1385		1094190	195	206
	Triosephosphate isomerase OS=Rattus norvegicus GN=Tpi1 PE=1 SV=2	TPIS_RAT	26848.7	1	10	15	20	0.0006	0.614	DLGATWVVLGHSER	K	R	0.997	61.8	30.8	16.9	61.8	0	1	1	0	2	1539.79	4720.5		3192590	86	99
	Triosephosphate isomerase OS=Rattus norvegicus GN=Tpi1 PE=1 SV=2	TPIS_RAT	26848.7	1	10	15	20	0.0006	0.614	ELASQPDVDGFLVGGASLKPEFVDIINAKQ	K	-	0.952	30.6	28.9	14.9	30.6	0	0	0	1	2	3157.64	6422		5161570	220	249
	Triosephosphate isomerase OS=Rattus norvegicus GN=Tpi1 PE=1 SV=2	TPIS_RAT	26848.7	1	10	15	20	0.0006	0.614	HIFGESDELIGQK	R	V	0.997	59.5	29.8	16.7	59.5	0	2	2	0	2	1472.74	3413		13900000	101	113
	Triosephosphate isomerase OS=Rattus norvegicus GN=Tpi1 PE=1 SV=2	TPIS_RAT	26848.7	1	10	15	20	0.0006	0.614	IIYGGSVTGATCK	R	E	0.997	41.9	29.9	15.6	41.9	0	1	0	0	2	1326.67	2496		888210	207	219
	Triosephosphate isomerase OS=Rattus norvegicus GN=Tpi1 PE=1 SV=2	TPIS_RAT	26848.7	1	10	15	20	0.0006	0.614	LPADTEVVCAPPTAYIDFAR	K	Q	0.997	46.9	30.6	16.8	46	0	1	1	0	2	2206.09	5714.5		1852260	34	53
	Triosephosphate isomerase OS=Rattus norvegicus GN=Tpi1 PE=1 SV=2	TPIS_RAT	26848.7	1	10	15	20	0.0006	0.614	TATPQQAQEVHEK	K	L	0.997	51.2	30.5	16.2	51.2	0	1	2	0	2	1466.72	941		3197560	176	188
	Triosephosphate isomerase OS=Rattus norvegicus GN=Tpi1 PE=1 SV=2	TPIS_RAT	26848.7	1	10	15	20	0.0006	0.614	VNHALSEGLGVIACIGEK	K	L	0.997	62	30.3	16.9	62	0	1	2	0	2	1866.97	5025		7925880	114	131
	Triosephosphate isomerase OS=Rattus norvegicus GN=Tpi1 PE=1 SV=2	TPIS_RAT	26848.7	1	10	15	20	0.0006	0.614	VNHALSEGLGVIACIGEKLDER	K	E	0.997	54.3	29.9	16.4	54.3	0	0	0	1	2	2380.23	6216		3124480	114	135
	Triosephosphate isomerase OS=Rattus norvegicus GN=Tpi1 PE=1 SV=2	TPIS_RAT	26848.7	1	10	15	20	0.0006	0.614	VTNGAFTGEISPGMIK	K	D	0.997	59.3	30.5	18.1	58	0	2	0	0	2	1637.82	3749.5		10800000	70	85
	V-type proton ATPase subunit B, brain isoform OS=Rattus norvegicus GN=Atp6v1b2 PE=1 SV=1	VATB2_RAT	56552.3	1	5	5	7	0.0002	0.274	DHADVSNQLYACYAIGK	K	D	0.997	59.8	27.5	16.7	59.8	0	0	1	0	2	1924.89	3720		2385300	414	430
	V-type proton ATPase subunit B, brain isoform OS=Rattus norvegicus GN=Atp6v1b2 PE=1 SV=1	VATB2_RAT	56552.3	1	5	5	7	0.0002	0.274	HVLVILTDMSSYAEALR	K	E	0.997	65.5	30.9	17.1	65.5	0	0	1	0	2	1934.01	4959		1610850	292	308	D3ZZS8_RAT
	V-type proton ATPase subunit B, brain isoform OS=Rattus norvegicus GN=Atp6v1b2 PE=1 SV=1	VATB2_RAT	56552.3	1	5	5	7	0.0002	0.274	NGSITQIPILTMPNDDITHPIPDLTGYITEGQIYVDR	R	Q	0.997	47.1	27.6	15.9	47.1	0	0	0	1	2	4127.07	6523		921751	345	381
	V-type proton ATPase subunit B, brain isoform OS=Rattus norvegicus GN=Atp6v1b2 PE=1 SV=1	VATB2_RAT	56552.3	1	5	5	7	0.0002	0.274	SDFEENGSMDNVCLFLNLANDPTIER	K	I	0.997	70.3	25	17.4	70.3	0	0	1	0	2	3016.33	6234		1391610	246	271
	V-type proton ATPase subunit B, brain isoform OS=Rattus norvegicus GN=Atp6v1b2 PE=1 SV=1	VATB2_RAT	56552.3	1	5	5	7	0.0002	0.274	SKDVVDYSEENFAIVFAAMGVNMETAR	K	F	0.997	59.2	25.8	16.7	59.2	0	0	1	0	2	3025.39	5917		445853	216	242
	V-type proton ATPase subunit B, brain isoform OS=Rattus norvegicus GN=Atp6v1b2 PE=1 SV=1	VATB2_RAT	56552.3	1	5	5	7	0.0002	0.274	TVSGVNGPLVILDHVK	K	F	0.997	45.3	26.1	15.8	45.3	0	0	2	0	2	1647.94	5215		2127300	49	64
	Isocitrate dehydrogenase [NAD] subunit beta, mitochondrial OS=Rattus norvegicus GN=Idh3B PE=2 SV=1	IDH3B_RAT	42353.8	1	2	2	2	0.0001	0.0831	DMGGYSTTTDFIK	R	S	0.997	64.2	25.1	17	64.2	0	1	0	0	2	1451.64	3393		1501860	362	374
	Isocitrate dehydrogenase [NAD] subunit beta, mitochondrial OS=Rattus norvegicus GN=Idh3B PE=2 SV=1	IDH3B_RAT	42353.8	1	2	2	2	0.0001	0.0831	LGDGLFLQCCEEVAELYPK	K	I	0.997	85.7	29.6	18.4	85.7	0	1	0	0	2	2241.06	6104		888686	224	242
	Protein S100-A6 OS=Rattus norvegicus GN=S100a6 PE=1 SV=3	S10A6_RAT	10035.4	1	2	2	2	0.0001	0.225	ELIQKELTIGAK	K	L	0.962	33.4	28.5	15.1	33.4	0	1	0	0	2	1342.79	3265		3285030	36	47
	Protein S100-A6 OS=Rattus norvegicus GN=S100a6 PE=1 SV=3	S10A6_RAT	10035.4	1	2	2	2	0.0001	0.225	LQDAEIAR	K	L	0.99	40	29	27.9	27.6	0	1	0	0	2	915.49	1556		11700000	48	55
	Glycine amidinotransferase, mitochondrial OS=Rattus norvegicus GN=Gatm PE=1 SV=1	A0A140TA89_RAT,GATM_RAT	48242.8	1	8	10	10	0.0003	0.314	AGWTIVTPPTPVIPDDHPLWMSSK	K	W	0.963	34.2	30.4	15.1	34.2	0	0	1	0	2	2661.34	6113		20700000	333	356
	Glycine amidinotransferase, mitochondrial OS=Rattus norvegicus GN=Gatm PE=1 SV=1	A0A140TA89_RAT,GATM_RAT	48242.8	1	8	10	10	0.0003	0.314	AVAEVEEMCNILSMEGVTVK	K	R	0.997	63.3	28.9	17	63.3	0	1	1	0	2	2241.04	4303		1930850	123	142
	Glycine amidinotransferase, mitochondrial OS=Rattus norvegicus GN=Gatm PE=1 SV=1	A0A140TA89_RAT,GATM_RAT	48242.8	1	8	10	10	0.0003	0.314	DCPVSSYNEWDPLEEVIVGR	K	A	0.996	101	27	19.3	101	0	1	0	0	2	2364.08	6493		6019540	63	82
	Glycine amidinotransferase, mitochondrial OS=Rattus norvegicus GN=Gatm PE=1 SV=1	A0A140TA89_RAT,GATM_RAT	48242.8	1	8	10	10	0.0003	0.314	DILMVVGNEIIEAPMAWR	R	S	0.997	45.9	30.8	15.9	45.9	0	1	1	0	2	2089.05	6549		4972430	170	187
	Glycine amidinotransferase, mitochondrial OS=Rattus norvegicus GN=Gatm PE=1 SV=1	A0A140TA89_RAT,GATM_RAT	48242.8	1	8	10	10	0.0003	0.314	FVTTEFEPCFDAADFIR	K	A	0.997	66.1	26.6	17.1	66.1	0	1	0	0	2	2064.94	6334		4668190	244	260
	Glycine amidinotransferase, mitochondrial OS=Rattus norvegicus GN=Gatm PE=1 SV=1	A0A140TA89_RAT,GATM_RAT	48242.8	1	8	10	10	0.0003	0.314	NGGLYFPK	K	D	0.99	38.1	30.3	18.6	34.9	0	1	0	0	2	895.467	3223		2313240	110	117
	Glycine amidinotransferase, mitochondrial OS=Rattus norvegicus GN=Gatm PE=1 SV=1	A0A140TA89_RAT,GATM_RAT	48242.8	1	8	10	10	0.0003	0.314	VMVDANEVPIQK	R	M	0.997	42.5	30.8	15.7	42.5	0	1	0	0	2	1358.7	2828		1395650	370	381
	Glycine amidinotransferase, mitochondrial OS=Rattus norvegicus GN=Gatm PE=1 SV=1	A0A140TA89_RAT,GATM_RAT	48242.8	1	8	10	10	0.0003	0.314	WTTAPKPTMADELYDQDYPIHSVEDR	K	H	0.997	44.9	26.1	15.8	44.9	0	0	1	0	2	3094.41	4050		679789	210	235
	Cytochrome P450 4A2 OS=Rattus norvegicus GN=Cyp4a2 PE=1 SV=2	CP4A2_RAT	57970.9	1	1	1	5	0.0001	0.109	EFQQVLTWVEK	R	F	0.997	42.8	30.7	25.8	32.7	0	1	0	0	2	1406.73	5392		1868780	68	78
	Cytochrome P450 4A2 OS=Rattus norvegicus GN=Cyp4a2 PE=1 SV=2	CP4A2_RAT	57970.9	1	1	1	5	0.0001	0.109	ELSSPVTFPDGR	R	S	0.997	57.5	30.1	22.7	51.4	0	1	0	0	2	1304.65	3829		3588080	386	397
	Cytochrome P450 4A2 OS=Rattus norvegicus GN=Cyp4a2 PE=1 SV=2	CP4A2_RAT	57970.9	1	1	1	5	0.0001	0.109	LDDQDHPLEIFHYVSLMTLDTVMK	K	C	0.997	51.3	29.4	16.2	51.3	0	0	1	1	2	2892.38	6280.5		4505400	170	193
	Cytochrome P450 4A2 OS=Rattus norvegicus GN=Cyp4a2 PE=1 SV=2	CP4A2_RAT	57970.9	1	1	1	5	0.0001	0.109	SLSDEDLR	K	A	0.99	47.1	30.1	24.8	38.2	0	1	0	0	2	934.448	1812		9892130	299	306
	Cubilin OS=Rattus norvegicus GN=Cubn PE=1 SV=2	CUBN_RAT,F1LNU2_RAT	398986	1	20	25	25	0.0007	0.0985	CDCTPDTYGPQCASK	R	Y	0.997	55.2	25	16.4	55.2	0	1	0	0	2	1759.67	1717		423209	196	210
	Cubilin OS=Rattus norvegicus GN=Cubn PE=1 SV=2	CUBN_RAT,F1LNU2_RAT	398986	1	20	25	25	0.0007	0.0985	DFQNLQQNVER	R	K	0.997	50.9	29.4	16.2	50.9	0	1	0	0	2	1390.67	2849		3663330	120	130
	Cubilin OS=Rattus norvegicus GN=Cubn PE=1 SV=2	CUBN_RAT,F1LNU2_RAT	398986	1	20	25	25	0.0007	0.0985	DGDSDLSPELAVLCGVSPPGPIR	K	S	0.997	83.1	30.1	18.2	83.1	0	0	1	0	2	2351.16	6208		2223960	2041	2063
	Cubilin OS=Rattus norvegicus GN=Cubn PE=1 SV=2	CUBN_RAT,F1LNU2_RAT	398986	1	20	25	25	0.0007	0.0985	DGGYETSPLVGIYCGSVLPPTIISHSNK	R	L	0.997	49.4	29.8	16.1	49.4	0	0	1	0	2	2961.47	6123		1773440	1111	1138
	Cubilin OS=Rattus norvegicus GN=Cubn PE=1 SV=2	CUBN_RAT,F1LNU2_RAT	398986	1	20	25	25	0.0007	0.0985	DGPFHQDPVLGK	R	F	0.997	41.4	29.9	23.7	33.3	0	1	1	0	2	1309.65	2899.5		22200000	652	663
	Cubilin OS=Rattus norvegicus GN=Cubn PE=1 SV=2	CUBN_RAT,F1LNU2_RAT	398986	1	20	25	25	0.0007	0.0985	DSFCSQGDYLVLR	R	N	0.997	65.8	27.3	17.1	65.8	0	1	0	0	2	1559.72	4542		2729850	2144	2156
	Cubilin OS=Rattus norvegicus GN=Cubn PE=1 SV=2	CUBN_RAT,F1LNU2_RAT	398986	1	20	25	25	0.0007	0.0985	EYLQIHDGDSSADFPLGR	R	Y	0.997	50.3	28.4	16.1	50.3	0	0	1	0	2	2019.94	4311		5544630	530	547
	Cubilin OS=Rattus norvegicus GN=Cubn PE=1 SV=2	CUBN_RAT,F1LNU2_RAT	398986	1	20	25	25	0.0007	0.0985	FCGMYAPSTLFTSGNEMFVQFISDSSNGGQGFK	R	I	0.997	87.5	25	18.5	87.5	0	0	1	0	2	3643.58	6503		704053	2175	2207
	Cubilin OS=Rattus norvegicus GN=Cubn PE=1 SV=2	CUBN_RAT,F1LNU2_RAT	398986	1	20	25	25	0.0007	0.0985	FSSDKLECGEVLTASTGIIESPGHPNVYPR	K	G	0.997	55.4	29.8	16.5	55.4	0	0	1	1	2	3260.59	4771.5		8865740	925	954
	Cubilin OS=Rattus norvegicus GN=Cubn PE=1 SV=2	CUBN_RAT,F1LNU2_RAT	398986	1	20	25	25	0.0007	0.0985	IADLHQPR	R	M	0.99	38.2	29.7	15.5	38.1	0	0	1	0	2	949.521	1293		378718	33	40
	Cubilin OS=Rattus norvegicus GN=Cubn PE=1 SV=2	CUBN_RAT,F1LNU2_RAT	398986	1	20	25	25	0.0007	0.0985	IAQLCSQSPSANPMQVSSTGNELAIR	R	F	0.997	68.4	29.7	17.3	68.4	0	0	1	0	2	2775.34	3856		1224330	1462	1487
	Cubilin OS=Rattus norvegicus GN=Cubn PE=1 SV=2	CUBN_RAT,F1LNU2_RAT	398986	1	20	25	25	0.0007	0.0985	ILEMDIEPTTNCFYDSLK	R	I	0.997	58.6	27.2	16.7	58.6	0	1	1	0	2	2205.01	5075.5		8965350	1894	1911
	Cubilin OS=Rattus norvegicus GN=Cubn PE=1 SV=2	CUBN_RAT,F1LNU2_RAT	398986	1	20	25	25	0.0007	0.0985	LIVKDGDSDLSPELAVLCGVSPPGPIR	K	S	0.997	66.1	27.5	17.1	66.1	0	0	1	0	2	2804.49	6083		1536430	2037	2063
	Cubilin OS=Rattus norvegicus GN=Cubn PE=1 SV=2	CUBN_RAT,F1LNU2_RAT	398986	1	20	25	25	0.0007	0.0985	MTTEEGNLVFLTSSTQNIEFR	R	T	0.996	62.6	28.6	16.9	62.6	0	1	1	0	2	2433.16	5693.5		2116700	41	61
	Cubilin OS=Rattus norvegicus GN=Cubn PE=1 SV=2	CUBN_RAT,F1LNU2_RAT	398986	1	20	25	25	0.0007	0.0985	NGDSPGSPVIGR	R	Y	0.997	59.4	29.4	16.7	59.4	0	1	0	0	2	1155.58	1858		21500000	2751	2762
	Cubilin OS=Rattus norvegicus GN=Cubn PE=1 SV=2	CUBN_RAT,F1LNU2_RAT	398986	1	20	25	25	0.0007	0.0985	NGGSSTSPLLDK	R	Y	0.997	60.5	30.2	16.8	60.5	0	1	0	0	2	1175.59	1980		1651880	3457	3468
	Cubilin OS=Rattus norvegicus GN=Cubn PE=1 SV=2	CUBN_RAT,F1LNU2_RAT	398986	1	20	25	25	0.0007	0.0985	NSQVQFSYQIADCNR	R	E	0.995	39.5	25.9	15.5	39.5	0	1	0	0	2	1829.82	3549		235666	3383	3397
	Cubilin OS=Rattus norvegicus GN=Cubn PE=1 SV=2	CUBN_RAT,F1LNU2_RAT	398986	1	20	25	25	0.0007	0.0985	TGDNGVISSPNYPNLYSAWTHCSWLLK	R	A	0.997	42	28.7	15.6	42	0	0	1	0	2	3080.46	6383		2663620	2694	2720
	Cubilin OS=Rattus norvegicus GN=Cubn PE=1 SV=2	CUBN_RAT,F1LNU2_RAT	398986	1	20	25	25	0.0007	0.0985	VGDADGPLIEK	R	F	0.997	67	29.7	26.8	57.4	0	1	0	0	2	1113.58	2374		20800000	2637	2647
	Cubilin OS=Rattus norvegicus GN=Cubn PE=1 SV=2	CUBN_RAT,F1LNU2_RAT	398986	1	20	25	25	0.0007	0.0985	YCGNSTPSSVDTSSNVASVK	R	F	0.997	58.3	26.7	16.6	58.3	0	1	1	0	2	2059.92	2250		1245920	2410	2429
	Dihydropyrimidinase OS=Rattus norvegicus GN=Dpys PE=1 SV=2	DPYS_RAT	56814.9	1	2	2	2	0.0001	0.0694	VVNDDFSQVADVLVEDGVVR	R	A	0.997	92.2	30.8	18.8	92.2	0	1	0	0	2	2175.09	6379		1029740	14	33
	Dihydropyrimidinase OS=Rattus norvegicus GN=Dpys PE=1 SV=2	DPYS_RAT	56814.9	1	2	2	2	0.0001	0.0694	VVYEAGVFDVTAGHGK	R	F	0.997	57.6	31.4	16.6	57.6	0	0	1	0	2	1648.83	3805		1011360	446	461
	Aquaporin-1 OS=Rattus norvegicus GN=Aqp1 PE=1 SV=4	AQP1_RAT	28857.7	1	2	2	3	0.0001	0.112	NQTLVQDNVK	R	V	0.997	51.3	31.5	16.2	51.3	0	2	0	0	2	1158.61	1631.5		2821210	42	51
	Aquaporin-1 OS=Rattus norvegicus GN=Aqp1 PE=1 SV=4	AQP1_RAT	28857.7	1	2	2	3	0.0001	0.112	VWTSGQVEEYDLDADDINSR	K	V	0.996	91.4	25.3	18.7	91.4	0	1	0	0	2	2312.03	4300		433636	244	263
	Cation-dependent mannose-6-phosphate receptor OS=Rattus norvegicus GN=M6pr PE=1 SV=1	MPRD_RAT	31095.5	1	3	4	4	0.0001	0.144	HTLAGNFNPVSEER	R	G	0.997	49.8	29.9	16.1	49.8	0	1	1	0	2	1570.76	2847.5		4729430	149	162
	Cation-dependent mannose-6-phosphate receptor OS=Rattus norvegicus GN=M6pr PE=1 SV=1	MPRD_RAT	31095.5	1	3	4	4	0.0001	0.144	NEVALLER	K	L	0.96	32.9	29	17.1	30.8	0	1	0	0	2	943.521	2974		3341140	45	52
	Cation-dependent mannose-6-phosphate receptor OS=Rattus norvegicus GN=M6pr PE=1 SV=1	MPRD_RAT	31095.5	1	3	4	4	0.0001	0.144	SFESTVGQGSDTYSYIFR	K	V	0.997	80.8	27.3	18	80.8	0	1	0	0	2	2043.93	5108		1861170	60	77
	Alanine--glyoxylate aminotransferase 2, mitochondrial OS=Rattus norvegicus GN=Agxt2 PE=1 SV=2	AGT2_RAT	57200.8	1	5	6	6	0.0002	0.156	DEFDIVGDVR	R	G	0.997	51.9	28.7	16.2	51.9	0	1	0	0	2	1164.55	4340		3101610	421	430
	Alanine--glyoxylate aminotransferase 2, mitochondrial OS=Rattus norvegicus GN=Agxt2 PE=1 SV=2	AGT2_RAT	57200.8	1	5	6	6	0.0002	0.156	GGVCIADEVQTGFGR	R	L	0.997	63.5	28.3	17	63.5	0	1	0	0	2	1565.74	4165		2186920	312	326
	Alanine--glyoxylate aminotransferase 2, mitochondrial OS=Rattus norvegicus GN=Agxt2 PE=1 SV=2	AGT2_RAT	57200.8	1	5	6	6	0.0002	0.156	GIGNGFPMAAVVTTPEIASSLAK	K	H	0.997	55.2	30.8	16.4	55.2	0	1	0	0	2	2247.17	5679		949938	349	371
	Alanine--glyoxylate aminotransferase 2, mitochondrial OS=Rattus norvegicus GN=Agxt2 PE=1 SV=2	AGT2_RAT	57200.8	1	5	6	6	0.0002	0.156	NSQEVGTYMLLK	R	F	0.964	34.1	30.2	24.3	25	0	1	0	0	2	1398.69	3427		2822570	404	415
	Alanine--glyoxylate aminotransferase 2, mitochondrial OS=Rattus norvegicus GN=Agxt2 PE=1 SV=2	AGT2_RAT	57200.8	1	5	6	6	0.0002	0.156	VIFLVNSGSEANDLAMVMAR	K	A	0.997	49.7	30.5	16.1	49.7	0	1	1	0	2	2169.07	5138.5		2186960	161	180
	Cytochrome b-c1 complex subunit 2, mitochondrial OS=Rattus norvegicus GN=Uqcrc2 PE=1 SV=2	QCR2_RAT	48397.5	1	2	2	2	0.0001	0.042	EVAEQFLNIR	K	G	0.997	46.1	31.9	23.1	38.9	0	1	0	0	2	1218.65	4388		8550670	231	240
	Cytochrome b-c1 complex subunit 2, mitochondrial OS=Rattus norvegicus GN=Uqcrc2 PE=1 SV=2	QCR2_RAT	48397.5	1	2	2	2	0.0001	0.042	GGLGLAGAK	R	A	0.956	31.1	29.2	26.1	20	0	1	0	0	2	743.441	1918		2447740	241	249
	Proteasome subunit beta type-1 OS=Rattus norvegicus GN=Psmb1 PE=1 SV=3	PSB1_RAT,Q6PDW4_RAT	26480.1	1	2	3	3	0.0001	0.121	AGGSASAMLQPLLDNQVGFK	K	N	0.997	50.7	30.9	16.2	50.7	0	1	1	0	2	2020.02	4925.5		3593600	164	183
	Proteasome subunit beta type-1 OS=Rattus norvegicus GN=Psmb1 PE=1 SV=3	PSB1_RAT,Q6PDW4_RAT	26480.1	1	2	3	3	0.0001	0.121	DVFISAAER	K	D	0.959	33.4	30.8	15.1	33.4	0	1	0	0	2	1007.52	3057		4065990	204	212
	2-oxoglutarate dehydrogenase, mitochondrial OS=Rattus norvegicus GN=Ogdh PE=1 SV=1	ODO1_RAT	116298	1	7	7	8	0.0002	0.0958	DVVVDLVCYR	K	R	0.997	60.9	30.8	16.8	60.9	0	1	0	0	2	1237.62	4715		1985320	500	509
	2-oxoglutarate dehydrogenase, mitochondrial OS=Rattus norvegicus GN=Ogdh PE=1 SV=1	ODO1_RAT	116298	1	7	7	8	0.0002	0.0958	ELEQIFCQFDSK	K	L	0.985	35.4	27.4	15.2	35.4	0	1	0	0	2	1543.71	5168		6777580	325	336
	2-oxoglutarate dehydrogenase, mitochondrial OS=Rattus norvegicus GN=Ogdh PE=1 SV=1	ODO1_RAT	116298	1	7	7	8	0.0002	0.0958	FGLEGCEVLIPALK	R	T	0.997	68	31.1	17.2	68	0	1	0	0	2	1545.83	6159		2299480	278	291
	2-oxoglutarate dehydrogenase, mitochondrial OS=Rattus norvegicus GN=Ogdh PE=1 SV=1	ODO1_RAT	116298	1	7	7	8	0.0002	0.0958	TIIDMSSANGVDYVIMGMPHR	K	G	0.997	56.1	27.4	16.5	56.1	0	0	2	0	2	2355.08	4045.5		9007560	292	312
	2-oxoglutarate dehydrogenase, mitochondrial OS=Rattus norvegicus GN=Ogdh PE=1 SV=1	ODO1_RAT	116298	1	7	7	8	0.0002	0.0958	VIPEDGPAAQNPDK	R	V	0.997	46.4	30.6	15.9	46.4	0	1	0	0	2	1450.72	1796		465983	884	897
	2-oxoglutarate dehydrogenase, mitochondrial OS=Rattus norvegicus GN=Ogdh PE=1 SV=1	ODO1_RAT	116298	1	7	7	8	0.0002	0.0958	VIPEDGPAAQNPDKVK	R	R	0.997	41.5	31.1	15.6	41.5	0	0	1	0	2	1677.88	1879		2861150	884	899
	2-oxoglutarate dehydrogenase, mitochondrial OS=Rattus norvegicus GN=Ogdh PE=1 SV=1	ODO1_RAT	116298	1	7	7	8	0.0002	0.0958	YAELLVSQGVVNQPEYEEEISKYDK	K	I	0.965	32.1	29.9	15	32.1	0	0	1	0	2	2930.43	5011		1280320	540	564
	Prohibitin-2 OS=Rattus norvegicus GN=Phb2 PE=1 SV=1	A0A0G2KB63_RAT,PHB2_RAT	33313.6	1	2	2	2	0.0001	0.0909	DLQMVNISLR	K	V	0.997	47.5	31.9	22.7	40.8	0	1	0	0	2	1204.64	3897		2288820	98	107
	Prohibitin-2 OS=Rattus norvegicus GN=Phb2 PE=1 SV=1	A0A0G2KB63_RAT,PHB2_RAT	33313.6	1	2	2	2	0.0001	0.0909	IGGVQQDTILAEGLHFR	R	I	0.997	59.1	30.1	16.7	59.1	0	0	1	0	2	1853.99	5080		2203840	55	71
	Myosin-11 OS=Rattus norvegicus GN=Myh11 PE=1 SV=2	E9PTU4_RAT	227302	1	0	0	35	0.001	0.174	ALEEALEAKEELER	R	T	0.997	71.6	31	27.3	61.8	0	1	1	0	2	1629.83	3440		10400000	1491	1504	A0A0G2K6S9_RAT
	Myosin-11 OS=Rattus norvegicus GN=Myh11 PE=1 SV=2	E9PTU4_RAT	227302	1	0	0	35	0.001	0.174	DLGEELEALK	R	T	0.982	36.2	31	31.5	20	0	1	0	0	2	1116.58	4738		1058840	1143	1152	A0A0G2K6S9_RAT,G3V6P7_RAT
	Myosin-11 OS=Rattus norvegicus GN=Myh11 PE=1 SV=2	E9PTU4_RAT	227302	1	0	0	35	0.001	0.174	EDQSILCTGESGAGK	R	T	0.997	54.7	26	16.4	54.7	0	1	0	0	2	1551.7	2366		942512	170	184	A0A0G2K6S9_RAT,G3V6P7_RAT,G3V9Y1_RAT,F1LNF0_RAT
	Myosin-11 OS=Rattus norvegicus GN=Myh11 PE=1 SV=2	E9PTU4_RAT	227302	1	0	0	35	0.001	0.174	EEELQAALAR	K	L	0.997	54.4	30.5	16.4	54.4	0	1	0	0	2	1129.58	2958		3132100	1089	1098	A0A0G2K6S9_RAT,G3V6P7_RAT
	Myosin-11 OS=Rattus norvegicus GN=Myh11 PE=1 SV=2	E9PTU4_RAT	227302	1	0	0	35	0.001	0.174	EMEGLGQQYEEK	K	A	0.997	65.2	25	19.2	63.1	0	1	0	0	2	1456.63	1779		4078390	1400	1411	A0A0G2K6S9_RAT
	Myosin-11 OS=Rattus norvegicus GN=Myh11 PE=1 SV=2	E9PTU4_RAT	227302	1	0	0	35	0.001	0.174	ENADLAGELR	K	V	0.997	43.4	27.8	23.3	35.9	0	1	0	0	2	1087.54	2593		2250690	1232	1241	A0A0G2K6S9_RAT
	Myosin-11 OS=Rattus norvegicus GN=Myh11 PE=1 SV=2	E9PTU4_RAT	227302	1	0	0	35	0.001	0.174	EQADFAIEALAK	K	A	0.997	63.2	31.3	17	0	0	1	0	0	2	1305.67	4586		19100000	415	426	A0A0G2K6S9_RAT,G3V6P7_RAT,F1LNF0_RAT
	Myosin-11 OS=Rattus norvegicus GN=Myh11 PE=1 SV=2	E9PTU4_RAT	227302	1	0	0	35	0.001	0.174	EVASLGSQLQDTQELLQEETR	K	Q	0.997	67.4	30.8	17.2	67.4	0	1	1	0	2	2374.17	5533.5		4321820	1309	1329	A0A0G2K6S9_RAT
	Myosin-11 OS=Rattus norvegicus GN=Myh11 PE=1 SV=2	E9PTU4_RAT	227302	1	0	0	35	0.001	0.174	HVSTLNIQLSDSK	R	K	0.997	68	30.3	17.2	68	0	1	1	0	2	1441.76	3018		5172180	1365	1377	A0A0G2K6S9_RAT
	Myosin-11 OS=Rattus norvegicus GN=Myh11 PE=1 SV=2	E9PTU4_RAT	227302	1	0	0	35	0.001	0.174	IVQLEEQIEQEAR	K	E	0.997	48.7	30.5	16	48.7	0	1	0	0	2	1584.82	4011		4936440	1823	1835	A0A0G2K6S9_RAT
	Myosin-11 OS=Rattus norvegicus GN=Myh11 PE=1 SV=2	E9PTU4_RAT	227302	1	0	0	35	0.001	0.174	KLEGDASDFHEQIADLQAQIAELK	R	M	0.997	67.1	30.2	17.2	67.1	0	0	1	0	2	2669.34	5941		1508530	1059	1082	A0A0G2K6S9_RAT
	Myosin-11 OS=Rattus norvegicus GN=Myh11 PE=1 SV=2	E9PTU4_RAT	227302	1	0	0	35	0.001	0.174	KLEGDLKDLELQADSAVK	K	G	0.997	70.2	29.7	17.4	70.2	0	1	1	0	2	1972.06	4167.5		2986430	1621	1638	A0A0G2K6S9_RAT
	Myosin-11 OS=Rattus norvegicus GN=Myh11 PE=1 SV=2	E9PTU4_RAT	227302	1	0	0	35	0.001	0.174	LEGDASDFHEQIADLQAQIAELK	K	M	0.997	75.9	30.2	19.4	74.2	0	0	1	0	2	2541.25	6211		4711190	1060	1082	A0A0G2K6S9_RAT
	Myosin-11 OS=Rattus norvegicus GN=Myh11 PE=1 SV=2	E9PTU4_RAT	227302	1	0	0	35	0.001	0.174	LEGDLKDLELQADSAVK	K	G	0.997	57.6	31	27.6	46.6	0	0	1	0	2	1843.97	4413		3897830	1622	1638	A0A0G2K6S9_RAT
	Myosin-11 OS=Rattus norvegicus GN=Myh11 PE=1 SV=2	E9PTU4_RAT	227302	1	0	0	35	0.001	0.174	LQDLASTIEVMEEGK	K	K	0.997	68.8	30.3	17.3	68.8	0	1	0	0	2	1678.82	3951		2172340	1380	1394	A0A0G2K6S9_RAT
	Myosin-11 OS=Rattus norvegicus GN=Myh11 PE=1 SV=2	E9PTU4_RAT	227302	1	0	0	35	0.001	0.174	LQDLASTIEVMEEGKK	K	R	0.948	30.7	31	14.9	30.7	0	0	1	0	2	1806.92	3519		1749230	1380	1395	A0A0G2K6S9_RAT
	Myosin-11 OS=Rattus norvegicus GN=Myh11 PE=1 SV=2	E9PTU4_RAT	227302	1	0	0	35	0.001	0.174	LQNEVESVTGMLNEAEGK	K	A	0.997	53.1	29.2	16.3	53.1	0	2	2	0	2	1963.93	3889		6471960	1285	1302	A0A0G2K6S9_RAT
	Myosin-11 OS=Rattus norvegicus GN=Myh11 PE=1 SV=2	E9PTU4_RAT	227302	1	0	0	35	0.001	0.174	LQQELDDLVVDLDNQR	R	Q	0.997	91.8	30.9	29	81.6	0	1	0	0	2	1912.96	5565		827390	1425	1440	A0A0G2K6S9_RAT
	Myosin-11 OS=Rattus norvegicus GN=Myh11 PE=1 SV=2	E9PTU4_RAT	227302	1	0	0	35	0.001	0.174	LQQLFNHTMFILEQEEYQR	K	E	0.997	70.7	30.4	17.4	70.7	0	0	1	0	2	2483.2	5040		853278	483	501	A0A0G2K6S9_RAT,G3V6P7_RAT,G3V9Y1_RAT
	Myosin-11 OS=Rattus norvegicus GN=Myh11 PE=1 SV=2	E9PTU4_RAT	227302	1	0	0	35	0.001	0.174	NSLQDQLDEEMEAK	R	Q	0.997	45.2	25	15.8	45.2	0	1	0	0	2	1665.73	2711		1120490	1346	1359	A0A0G2K6S9_RAT
	Myosin-11 OS=Rattus norvegicus GN=Myh11 PE=1 SV=2	E9PTU4_RAT	227302	1	0	0	35	0.001	0.174	NTDQASMPDNTAAQK	R	V	0.997	84.4	25	18.3	84.4	0	1	0	0	2	1607.7	609		12600000	366	380	A0A0G2K6S9_RAT,G3V6P7_RAT
	Myosin-11 OS=Rattus norvegicus GN=Myh11 PE=1 SV=2	E9PTU4_RAT	227302	1	0	0	35	0.001	0.174	QLEDERNSLQDQLDEEMEAK	R	Q	0.977	32	25.5	15	32	0	0	1	0	2	2436.08	3148		798379	1340	1359	A0A0G2K6S9_RAT
	Myosin-11 OS=Rattus norvegicus GN=Myh11 PE=1 SV=2	E9PTU4_RAT	227302	1	0	0	35	0.001	0.174	QLHEYETELEDER	R	K	0.997	67.6	25.1	29.9	54.9	0	1	1	0	2	1690.76	2592.5		2884780	1597	1609	A0A0G2K6S9_RAT
	Myosin-11 OS=Rattus norvegicus GN=Myh11 PE=1 SV=2	E9PTU4_RAT	227302	1	0	0	35	0.001	0.174	TQLEELEDELQATEDAKLR	R	L	0.997	65.3	30.5	17.1	65.3	0	0	1	0	2	2231.1	5411		1857010	1546	1564	A0A0G2K6S9_RAT,G3V6P7_RAT,G3V9Y1_RAT
	Myosin-11 OS=Rattus norvegicus GN=Myh11 PE=1 SV=2	E9PTU4_RAT	227302	1	0	0	35	0.001	0.174	VEDMAELTCLNEASVLHNLR	K	E	0.997	70.7	29.8	17.4	70.7	0	0	1	0	2	2330.11	4919		2489400	87	106	A0A0G2K6S9_RAT
	Myosin-11 OS=Rattus norvegicus GN=Myh11 PE=1 SV=2	E9PTU4_RAT	227302	1	0	0	35	0.001	0.174	VSDLTTNLAEEEEKAK	R	N	0.997	59.7	30.8	16.7	59.7	0	1	1	0	2	1776.89	2978.5		4731460	1008	1023	A0A0G2K6S9_RAT
	Phosphatidylethanolamine-binding protein 1 OS=Rattus norvegicus GN=Pebp1 PE=1 SV=3	PEBP1_RAT	20801.4	1	4	4	5	0.0001	0.412	GNDISSGTVLSEYVGSGPPK	K	D	0.994	107	30.2	19.7	107	0	2	0	0	2	1963.96	4478		1487340	94	113
	Phosphatidylethanolamine-binding protein 1 OS=Rattus norvegicus GN=Pebp1 PE=1 SV=3	PEBP1_RAT	20801.4	1	4	4	5	0.0001	0.412	VDYGGVTVDELGK	R	V	0.997	74.1	30.8	18.8	72.9	0	1	0	0	2	1351.67	3690		7652160	27	39
	Phosphatidylethanolamine-binding protein 1 OS=Rattus norvegicus GN=Pebp1 PE=1 SV=3	PEBP1_RAT	20801.4	1	4	4	5	0.0001	0.412	YHLGAPVAGTCFQAEWDDSVPK	K	L	0.997	95.8	27.7	22.9	91.9	0	0	1	0	2	2448.13	4954		977778	158	179
	Phosphatidylethanolamine-binding protein 1 OS=Rattus norvegicus GN=Pebp1 PE=1 SV=3	PEBP1_RAT	20801.4	1	4	4	5	0.0001	0.412	YVWLVYEQEQPLNCDEPILSNK	R	S	0.997	73.1	29.6	17.6	73.1	0	1	0	0	2	2737.32	6009		529510	120	141
	Dimethylglycine dehydrogenase, mitochondrial OS=Rattus norvegicus GN=Dmgdh PE=1 SV=1	M2GD_RAT	96050.2	0.989	0	0	4	0.0001	0.0887	ADIINIVNGPITYSPDILPMVGPHQGVR	K	N	0.997	59.9	28.9	16.7	59.9	0	0	1	0	2	3002.58	6284		1928400	355	382	A0A0G2K9Y2_RAT,Q5RKL4_RAT
	Dimethylglycine dehydrogenase, mitochondrial OS=Rattus norvegicus GN=Dmgdh PE=1 SV=1	M2GD_RAT	96050.2	0.989	0	0	4	0.0001	0.0887	DGLLFGPYESQEK	R	M	0.945	29.3	29.3	24.7	19.5	0	1	0	0	2	1482.71	4668		2805850	298	310	A0A0G2K9Y2_RAT,Q5RKL4_RAT
	Dimethylglycine dehydrogenase, mitochondrial OS=Rattus norvegicus GN=Dmgdh PE=1 SV=1	M2GD_RAT	96050.2	0.989	0	0	4	0.0001	0.0887	NITDELGVLGVAGPYAR	R	R	0.997	65.3	30.9	17.1	65.3	0	1	0	0	2	1744.92	5841		544673	615	631	A0A0G2K9Y2_RAT,Q5RKL4_RAT
	Dimethylglycine dehydrogenase, mitochondrial OS=Rattus norvegicus GN=Dmgdh PE=1 SV=1	M2GD_RAT	96050.2	0.989	0	0	4	0.0001	0.0887	NYPATIIQEPLVLTEPTR	K	T	0.997	86.2	29.4	18.4	86.2	0	1	0	0	2	2055.11	5811		768060	830	847	A0A0G2K9Y2_RAT,Q5RKL4_RAT
	Ectonucleoside triphosphate diphosphohydrolase 5 OS=Rattus norvegicus GN=Entpd5 PE=2 SV=1	ENTP5_RAT,F1LPB8_RAT	47373.7	1	6	7	7	0.0002	0.19	DGFGFEDGTLLQLTK	K	K	0.997	79.2	30.5	18	79.2	0	1	0	0	2	1640.82	6169		5363300	388	402
	Ectonucleoside triphosphate diphosphohydrolase 5 OS=Rattus norvegicus GN=Entpd5 PE=2 SV=1	ENTP5_RAT,F1LPB8_RAT	47373.7	1	6	7	7	0.0002	0.19	DGFGFEDGTLLQLTKK	K	V	0.967	36.1	30.6	15.3	36.1	0	0	1	0	2	1768.91	5556		1158640	388	403
	Ectonucleoside triphosphate diphosphohydrolase 5 OS=Rattus norvegicus GN=Entpd5 PE=2 SV=1	ENTP5_RAT,F1LPB8_RAT	47373.7	1	6	7	7	0.0002	0.19	GQETVGTLDLGGASTQITFLPQLEK	R	T	0.997	85	29.6	18.3	85	0	1	1	0	2	2603.36	6293		3208290	190	214
	Ectonucleoside triphosphate diphosphohydrolase 5 OS=Rattus norvegicus GN=Entpd5 PE=2 SV=1	ENTP5_RAT,F1LPB8_RAT	47373.7	1	6	7	7	0.0002	0.19	QGAETVQELLEVAK	K	D	0.997	69.2	30.6	18.8	67.8	0	1	0	0	2	1514.81	5221		2482280	98	111
	Ectonucleoside triphosphate diphosphohydrolase 5 OS=Rattus norvegicus GN=Entpd5 PE=2 SV=1	ENTP5_RAT,F1LPB8_RAT	47373.7	1	6	7	7	0.0002	0.19	QGAETVQELLEVAKDSIPR	K	S	0.984	36.8	30	15.3	36.8	0	0	1	0	2	2083.1	6386		1873310	98	116
	Ectonucleoside triphosphate diphosphohydrolase 5 OS=Rattus norvegicus GN=Entpd5 PE=2 SV=1	ENTP5_RAT,F1LPB8_RAT	47373.7	1	6	7	7	0.0002	0.19	YQYGGNQEGEMGFEPCYAEVR	K	R	0.997	39	25	15.4	39	0	0	1	0	2	2500.02	3727		835966	287	307
	Nucleobindin-1 OS=Rattus norvegicus GN=Nucb1 PE=1 SV=1	NUCB1_RAT	53506.9	1	2	2	2	0.0001	0.0697	DLELLIQTATR	R	D	0.997	46.4	30.7	28	34.3	0	1	0	0	2	1272.72	5736		2259340	152	162
	Nucleobindin-1 OS=Rattus norvegicus GN=Nucb1 PE=1 SV=1	NUCB1_RAT	53506.9	1	2	2	2	0.0001	0.0697	NVDTNQDRLVTLEEFLASTQR	K	K	0.997	40.8	30.7	17.2	39.1	0	0	1	0	2	2449.23	6118		2142650	302	322
	Alpha glucosidase 2 alpha neutral subunit (Predicted) OS=Rattus norvegicus GN=Ganab PE=1 SV=1	D3ZAN3_RAT	90573.6	1	2	4	6	0.0002	0.0477	DIHNIYGLYVHMATADGLIQR	R	S	0.997	60.4	30.9	21.2	55.9	0	0	2	3	2	2416.21	5107		10400000	423	443
	Alpha glucosidase 2 alpha neutral subunit (Predicted) OS=Rattus norvegicus GN=Ganab PE=1 SV=1	D3ZAN3_RAT	90573.6	1	2	4	6	0.0002	0.0477	MLDYLQGSGETPQTDIR	K	W	0.997	91.4	28.3	18.7	91.4	0	1	0	0	2	1939.91	3619		1788270	191	207
	Malate dehydrogenase, cytoplasmic OS=Rattus norvegicus GN=Mdh1 PE=1 SV=3	MDHC_RAT	36483.9	1	9	11	11	0.0003	0.275	DDSWLKGEFITTVQQR	K	G	0.997	44.5	30.8	15.8	44.5	0	0	1	0	2	1922.96	5067		12300000	215	230
	Malate dehydrogenase, cytoplasmic OS=Rattus norvegicus GN=Mdh1 PE=1 SV=3	MDHC_RAT	36483.9	1	9	11	11	0.0003	0.275	DLDVAVLVGSMPR	K	R	0.997	85.2	30.7	18.3	85.2	0	1	1	0	2	1387.73	4997.5		23100000	80	92
	Malate dehydrogenase, cytoplasmic OS=Rattus norvegicus GN=Mdh1 PE=1 SV=3	MDHC_RAT	36483.9	1	9	11	11	0.0003	0.275	ENFSCLTR	K	L	0.99	45.4	26.2	24.2	37	0	1	0	0	2	1026.47	2428		4863470	150	157
	Malate dehydrogenase, cytoplasmic OS=Rattus norvegicus GN=Mdh1 PE=1 SV=3	MDHC_RAT	36483.9	1	9	11	11	0.0003	0.275	EVGVYEALKDDSWLK	K	G	0.997	64	31.4	17	64	0	1	0	0	2	1751.89	5223		1710250	206	220
	Malate dehydrogenase, cytoplasmic OS=Rattus norvegicus GN=Mdh1 PE=1 SV=3	MDHC_RAT	36483.9	1	9	11	11	0.0003	0.275	EVGVYEALKDDSWLKGEFITTVQQR	K	G	0.997	40.6	29.5	15.5	40.6	0	0	1	0	2	2911.48	6077		1667440	206	230
	Malate dehydrogenase, cytoplasmic OS=Rattus norvegicus GN=Mdh1 PE=1 SV=3	MDHC_RAT	36483.9	1	9	11	11	0.0003	0.275	GEFITTVQQR	K	G	0.991	38.9	31.9	20.2	34.2	0	1	0	0	2	1178.62	2744		2175990	221	230
	Malate dehydrogenase, cytoplasmic OS=Rattus norvegicus GN=Mdh1 PE=1 SV=3	MDHC_RAT	36483.9	1	9	11	11	0.0003	0.275	LGVTADDVKNVIIWGNHSSTQYPDVNHAK	K	V	0.979	36.2	29.7	15.3	36.2	0	0	0	1	2	3178.59	4792		1254380	171	199
	Malate dehydrogenase, cytoplasmic OS=Rattus norvegicus GN=Mdh1 PE=1 SV=3	MDHC_RAT	36483.9	1	9	11	11	0.0003	0.275	NVIIWGNHSSTQYPDVNHAK	K	V	0.99	37.5	31.1	15.3	37.5	0	0	1	1	2	2280.12	3335		10600000	180	199
	Malate dehydrogenase, cytoplasmic OS=Rattus norvegicus GN=Mdh1 PE=1 SV=3	MDHC_RAT	36483.9	1	9	11	11	0.0003	0.275	VIVVGNPANTNCLTASK	K	S	0.997	93.4	30.6	18.8	93.4	0	1	0	0	2	1757.92	3476		569168	126	142
	Fumarylacetoacetate hydrolase domain-containing protein 2 OS=Rattus norvegicus GN=Fahd2 PE=1 SV=1	FAHD2_RAT	34581	1	4	4	4	0.0001	0.192	DTIADPHNLK	K	I	0.954	34.1	30.4	15.1	34.1	0	0	1	0	2	1123.57	1775		3059060	224	233
	Fumarylacetoacetate hydrolase domain-containing protein 2 OS=Rattus norvegicus GN=Fahd2 PE=1 SV=1	FAHD2_RAT	34581	1	4	4	4	0.0001	0.192	KGDEVQCEIEELGVIINK	K	V	0.997	60.1	30.9	16.8	60.1	0	0	1	0	2	2073.05	5794		1545160	294	311
	Fumarylacetoacetate hydrolase domain-containing protein 2 OS=Rattus norvegicus GN=Fahd2 PE=1 SV=1	FAHD2_RAT	34581	1	4	4	4	0.0001	0.192	TFDTFCPLGPALVTK	K	D	0.997	74.3	31.3	17.6	74.3	0	1	0	0	2	1666.85	5642		2312430	209	223
	Fumarylacetoacetate hydrolase domain-containing protein 2 OS=Rattus norvegicus GN=Fahd2 PE=1 SV=1	FAHD2_RAT	34581	1	4	4	4	0.0001	0.192	VNGEIVQSSNTNQMVFK	R	T	0.997	70.2	30.1	17.4	70.2	0	1	0	0	2	1910.93	2919		815697	238	254
	Aconitate hydratase, mitochondrial OS=Rattus norvegicus GN=Aco2 PE=1 SV=2	ACON_RAT	85436.1	1	13	16	16	0.0005	0.274	CTTDHISAAGPWLK	K	F	0.997	47.3	29.9	16	47.3	0	0	1	0	2	1556.75	3533		2096680	592	605
	Aconitate hydratase, mitochondrial OS=Rattus norvegicus GN=Aco2 PE=1 SV=2	ACON_RAT	85436.1	1	13	16	16	0.0005	0.274	DGYAQILR	R	D	0.976	36.2	31.3	18.1	33.4	0	1	0	0	2	935.495	3182		1129450	430	437
	Aconitate hydratase, mitochondrial OS=Rattus norvegicus GN=Aco2 PE=1 SV=2	ACON_RAT	85436.1	1	13	16	16	0.0005	0.274	DINQEVYNFLATAGAK	K	Y	0.997	81.5	30.8	18.1	81.5	0	1	1	0	2	1753.88	6379		7934110	145	160
	Aconitate hydratase, mitochondrial OS=Rattus norvegicus GN=Aco2 PE=1 SV=2	ACON_RAT	85436.1	1	13	16	16	0.0005	0.274	DLEDLQILIK	K	V	0.997	61.4	29.9	23.1	55.2	0	1	0	0	2	1199.69	5834		4227020	578	587
	Aconitate hydratase, mitochondrial OS=Rattus norvegicus GN=Aco2 PE=1 SV=2	ACON_RAT	85436.1	1	13	16	16	0.0005	0.274	DVGGIVLANACGPCIGQWDR	R	K	0.997	80.3	28.4	18	80.3	0	1	1	0	2	2158.02	5463		2214060	438	457
	Aconitate hydratase, mitochondrial OS=Rattus norvegicus GN=Aco2 PE=1 SV=2	ACON_RAT	85436.1	1	13	16	16	0.0005	0.274	EGWPLDIR	K	V	0.99	46.9	28.8	36.6	26.3	0	1	0	0	2	985.51	4715		635712	371	378
	Aconitate hydratase, mitochondrial OS=Rattus norvegicus GN=Aco2 PE=1 SV=2	ACON_RAT	85436.1	1	13	16	16	0.0005	0.274	GGTGAIVEYHGPGVDSISCTGMATICNMGAEIGATTSVFPYNHR	K	M	0.954	29.6	25	14.8	29.6	0	0	0	1	2	4588.06	5101		611667	259	302
	Aconitate hydratase, mitochondrial OS=Rattus norvegicus GN=Aco2 PE=1 SV=2	ACON_RAT	85436.1	1	13	16	16	0.0005	0.274	GHLDNISNNLLIGAINIENGK	R	A	0.983	36.3	29.7	15.3	36.3	0	0	1	0	2	2219.18	5683		4531100	608	628
	Aconitate hydratase, mitochondrial OS=Rattus norvegicus GN=Aco2 PE=1 SV=2	ACON_RAT	85436.1	1	13	16	16	0.0005	0.274	IVYGHLDDPANQEIER	K	G	0.997	62.7	30.5	17	62.6	0	1	1	0	2	1868.91	3095		13000000	69	84
	Aconitate hydratase, mitochondrial OS=Rattus norvegicus GN=Aco2 PE=1 SV=2	ACON_RAT	85436.1	1	13	16	16	0.0005	0.274	NAVTQEFGPVPDTAR	R	Y	0.997	43.2	30.3	15.7	43.2	0	1	0	0	2	1601.79	3538		2668990	634	648
	Aconitate hydratase, mitochondrial OS=Rattus norvegicus GN=Aco2 PE=1 SV=2	ACON_RAT	85436.1	1	13	16	16	0.0005	0.274	VAVPSTIHCDHLIEAQLGGEK	K	D	0.997	40.1	30.8	15.5	40.1	0	0	0	1	2	2274.16	3855		3915890	118	138
	Aconitate hydratase, mitochondrial OS=Rattus norvegicus GN=Aco2 PE=1 SV=2	ACON_RAT	85436.1	1	13	16	16	0.0005	0.274	VGLIGSCTNSSYEDMGR	R	S	0.997	58.9	25	16.7	58.9	0	1	0	0	2	1861.81	2956		714972	379	395
	Aconitate hydratase, mitochondrial OS=Rattus norvegicus GN=Aco2 PE=1 SV=2	ACON_RAT	85436.1	1	13	16	16	0.0005	0.274	WDGKDLEDLQILIK	K	V	0.997	47.7	30.5	16	47.7	0	0	1	0	2	1685.91	5944		699024	574	587
	Cytoplasmic dynein 1 heavy chain 1 OS=Rattus norvegicus GN=Dync1h1 PE=1 SV=1	DYHC1_RAT,F1LRT9_RAT,M0R9X8_RAT	532250	1	4	4	4	0.0001	0.0123	DFPLNDLLSATELDKIR	K	Q	0.997	47.2	30.5	16	47.2	0	0	1	0	2	1960.04	6533		2884150	336	352
	Cytoplasmic dynein 1 heavy chain 1 OS=Rattus norvegicus GN=Dync1h1 PE=1 SV=1	DYHC1_RAT,F1LRT9_RAT,M0R9X8_RAT	532250	1	4	4	4	0.0001	0.0123	EVWNTYELDLVNYQNK	R	C	0.997	75.4	29.7	17.7	75.4	0	1	0	0	2	2027.97	5445		1702920	1466	1481
	Cytoplasmic dynein 1 heavy chain 1 OS=Rattus norvegicus GN=Dync1h1 PE=1 SV=1	DYHC1_RAT,F1LRT9_RAT,M0R9X8_RAT	532250	1	4	4	4	0.0001	0.0123	GWDDLFNK	R	V	0.99	38.9	28.8	15.4	38.9	0	1	0	0	2	994.463	4644		865666	1487	1494
	Cytoplasmic dynein 1 heavy chain 1 OS=Rattus norvegicus GN=Dync1h1 PE=1 SV=1	DYHC1_RAT,F1LRT9_RAT,M0R9X8_RAT	532250	1	4	4	4	0.0001	0.0123	ILDDDTIITTLENLKR	R	E	0.996	38.9	29.5	15.4	38.9	0	0	1	0	2	1873.03	6236		2817880	3758	3773
	blastpHomologue_0.0	zz|FGCZCont0146_P35908|K22E_HUMAN,zz|FGCZCont0242_P35908|K22E_HUMAN	65866.4	0.999	1	1	3	0.0001	0.0496	FLEQQNQVLQTK	R	W	0.997	60.6	31.4	16.8	60.6	0	1	0	0	2	1475.79	2974		1788420	204	215	zz|FGCZCont0025_P04264|K2C1_HUMAN,zz|FGCZCont0178_P04264|K2C1_HUMAN
	blastpHomologue_0.0	zz|FGCZCont0146_P35908|K22E_HUMAN,zz|FGCZCont0242_P35908|K22E_HUMAN	65866.4	0.999	1	1	3	0.0001	0.0496	NLDLDSIIAEVK	R	A	0.997	41.3	30.5	15.6	41.3	0	1	0	0	2	1329.73	6196		1646000	348	359
	blastpHomologue_0.0	zz|FGCZCont0146_P35908|K22E_HUMAN,zz|FGCZCont0242_P35908|K22E_HUMAN	65866.4	0.999	1	1	3	0.0001	0.0496	YEDEINKR	K	T	0.973	35.3	29.4	20.8	29.8	0	1	0	0	2	1066.52	957		612562	274	281	zz|FGCZCont0025_P04264|K2C1_HUMAN,zz|FGCZCont0178_P04264|K2C1_HUMAN
	Low-density lipoprotein receptor-related protein 2 OS=Rattus norvegicus GN=Lrp2 PE=1 SV=1	A0A0G2K9W7_RAT,LRP2_RAT	519259	1	71	92	104	0.003	0.213	AESLAVDWVSR	R	K	0.968	32.4	31.1	15	32.4	0	1	0	0	2	1232.63	4226		6091730	3274	3284
	Low-density lipoprotein receptor-related protein 2 OS=Rattus norvegicus GN=Lrp2 PE=1 SV=1	A0A0G2K9W7_RAT,LRP2_RAT	519259	1	71	92	104	0.003	0.213	AYVCDHDNDCEDNSDER	R	N	0.997	61.7	25	16.9	61.7	0	0	1	0	2	2113.75	1016		286055	199	215
	Low-density lipoprotein receptor-related protein 2 OS=Rattus norvegicus GN=Lrp2 PE=1 SV=1	A0A0G2K9W7_RAT,LRP2_RAT	519259	1	71	92	104	0.003	0.213	CAADGSPPLLLLPENVR	R	I	0.997	63.1	31.1	16.9	63.1	0	2	1	0	2	1821.95	5765		38000000	4049	4065
	Low-density lipoprotein receptor-related protein 2 OS=Rattus norvegicus GN=Lrp2 PE=1 SV=1	A0A0G2K9W7_RAT,LRP2_RAT	519259	1	71	92	104	0.003	0.213	CACDPEYTLESDGR	R	T	0.997	59	25	16.7	59	0	2	0	0	2	1672.66	2639.5		1339360	1414	1427
	Low-density lipoprotein receptor-related protein 2 OS=Rattus norvegicus GN=Lrp2 PE=1 SV=1	A0A0G2K9W7_RAT,LRP2_RAT	519259	1	71	92	104	0.003	0.213	CACDPEYTLESDGRTCK	R	V	0.997	37.8	25	15.4	37.8	0	0	1	0	2	2061.83	2322		2386730	1414	1430
	Low-density lipoprotein receptor-related protein 2 OS=Rattus norvegicus GN=Lrp2 PE=1 SV=1	A0A0G2K9W7_RAT,LRP2_RAT	519259	1	71	92	104	0.003	0.213	CADGSSCINSR	K	Y	0.997	49.1	25	16.1	49.1	0	1	0	0	2	1226.49	887		498850	1195	1205
	Low-density lipoprotein receptor-related protein 2 OS=Rattus norvegicus GN=Lrp2 PE=1 SV=1	A0A0G2K9W7_RAT,LRP2_RAT	519259	1	71	92	104	0.003	0.213	CDGVYDCR	R	D	0.971	32.6	25	24.7	23	0	1	0	0	2	1044.39	1176		797888	1208	1215
	Low-density lipoprotein receptor-related protein 2 OS=Rattus norvegicus GN=Lrp2 PE=1 SV=1	A0A0G2K9W7_RAT,LRP2_RAT	519259	1	71	92	104	0.003	0.213	CDHVSDCPDGSDER	R	N	0.997	43	25	15.7	43	0	0	1	0	2	1648.6	858		62226	127	140
	Low-density lipoprotein receptor-related protein 2 OS=Rattus norvegicus GN=Lrp2 PE=1 SV=1	A0A0G2K9W7_RAT,LRP2_RAT	519259	1	71	92	104	0.003	0.213	CDNGYCIPASWR	R	C	0.99	35.2	25	15.2	35.2	0	1	0	0	2	1498.62	3883		933288	35	46
	Low-density lipoprotein receptor-related protein 2 OS=Rattus norvegicus GN=Lrp2 PE=1 SV=1	A0A0G2K9W7_RAT,LRP2_RAT	519259	1	71	92	104	0.003	0.213	CEFGFELDDDEHR	K	C	0.993	35.9	25	15.2	35.9	0	0	1	0	2	1668.66	3941		2888700	690	702
	Low-density lipoprotein receptor-related protein 2 OS=Rattus norvegicus GN=Lrp2 PE=1 SV=1	A0A0G2K9W7_RAT,LRP2_RAT	519259	1	71	92	104	0.003	0.213	CGCAFGTLGNDGK	R	S	0.997	55.5	25	16.5	55.5	0	1	0	0	2	1356.57	2547		669080	2369	2381
	Low-density lipoprotein receptor-related protein 2 OS=Rattus norvegicus GN=Lrp2 PE=1 SV=1	A0A0G2K9W7_RAT,LRP2_RAT	519259	1	71	92	104	0.003	0.213	CISIDKVCDGVPDCPEGDDENNVTSGR	R	T	0.997	54.2	25	16.4	54.2	0	0	1	0	2	3008.27	3466		1138300	278	304
	Low-density lipoprotein receptor-related protein 2 OS=Rattus norvegicus GN=Lrp2 PE=1 SV=1	A0A0G2K9W7_RAT,LRP2_RAT	519259	1	71	92	104	0.003	0.213	CKCEFGFELDDDEHR	R	C	0.997	48.8	25	16.1	48.8	0	0	1	0	2	1956.79	3462		1147310	688	702
	Low-density lipoprotein receptor-related protein 2 OS=Rattus norvegicus GN=Lrp2 PE=1 SV=1	A0A0G2K9W7_RAT,LRP2_RAT	519259	1	71	92	104	0.003	0.213	CMHGGNCYFDENELPK	R	C	0.997	45.1	25	15.8	45.1	0	1	2	0	2	1986.78	3150		7017630	4385	4400
	Low-density lipoprotein receptor-related protein 2 OS=Rattus norvegicus GN=Lrp2 PE=1 SV=1	A0A0G2K9W7_RAT,LRP2_RAT	519259	1	71	92	104	0.003	0.213	CNQLQFTCLNGHCINQDWK	R	C	0.997	36.3	25	15.3	36.3	0	0	1	0	2	2436.06	4366		1905510	2701	2719
	Low-density lipoprotein receptor-related protein 2 OS=Rattus norvegicus GN=Lrp2 PE=1 SV=1	A0A0G2K9W7_RAT,LRP2_RAT	519259	1	71	92	104	0.003	0.213	CSSGYSGEYCEVGLSR	K	G	0.997	57.7	25	16.6	57.7	0	2	0	0	2	1810.74	2923		1313510	4403	4418
	Low-density lipoprotein receptor-related protein 2 OS=Rattus norvegicus GN=Lrp2 PE=1 SV=1	A0A0G2K9W7_RAT,LRP2_RAT	519259	1	71	92	104	0.003	0.213	DCLDDTDEIGCPPR	R	S	0.997	52.5	25	16.3	52.5	0	2	0	0	2	1662.67	2970.5		1366240	52	65
	Low-density lipoprotein receptor-related protein 2 OS=Rattus norvegicus GN=Lrp2 PE=1 SV=1	A0A0G2K9W7_RAT,LRP2_RAT	519259	1	71	92	104	0.003	0.213	DHSLPFQVISVAGTAIALDYDRR	R	N	0.997	39.2	30.1	15.4	39.2	0	0	0	1	2	2544.32	6441		7004300	2408	2430
	Low-density lipoprotein receptor-related protein 2 OS=Rattus norvegicus GN=Lrp2 PE=1 SV=1	A0A0G2K9W7_RAT,LRP2_RAT	519259	1	71	92	104	0.003	0.213	DLLVGDLHGR	R	N	0.99	37.5	30.1	17.1	35.7	0	0	1	0	2	1094.6	3255		5087240	402	411
	Low-density lipoprotein receptor-related protein 2 OS=Rattus norvegicus GN=Lrp2 PE=1 SV=1	A0A0G2K9W7_RAT,LRP2_RAT	519259	1	71	92	104	0.003	0.213	DNIIFGISLDPEVK	R	S	0.997	55.9	30.6	16.5	55.9	0	1	0	0	2	1559.83	6291		8091160	1754	1767
	Low-density lipoprotein receptor-related protein 2 OS=Rattus norvegicus GN=Lrp2 PE=1 SV=1	A0A0G2K9W7_RAT,LRP2_RAT	519259	1	71	92	104	0.003	0.213	DNVFITDWR	K	L	0.997	57.7	29.6	16.6	57.7	0	1	0	0	2	1165.56	4827		10600000	923	931
	Low-density lipoprotein receptor-related protein 2 OS=Rattus norvegicus GN=Lrp2 PE=1 SV=1	A0A0G2K9W7_RAT,LRP2_RAT	519259	1	71	92	104	0.003	0.213	DQMTCEGDPAR	R	E	0.997	56.3	25	16.5	56.3	0	2	0	0	2	1295.5	818.5		225667	1008	1018
	Low-density lipoprotein receptor-related protein 2 OS=Rattus norvegicus GN=Lrp2 PE=1 SV=1	A0A0G2K9W7_RAT,LRP2_RAT	519259	1	71	92	104	0.003	0.213	DVTIFDEHAQPLSPAELNNNPCLQSNGGCSHFCFALPELPTPR	R	C	0.997	40	25	15.5	40	0	0	0	1	2	4850.24	6367		4319510	2326	2368
	Low-density lipoprotein receptor-related protein 2 OS=Rattus norvegicus GN=Lrp2 PE=1 SV=1	A0A0G2K9W7_RAT,LRP2_RAT	519259	1	71	92	104	0.003	0.213	ECSESEFR	R	C	0.99	38	25	15.4	38	0	1	0	0	2	1043.41	1192		1157160	3760	3767
	Low-density lipoprotein receptor-related protein 2 OS=Rattus norvegicus GN=Lrp2 PE=1 SV=1	A0A0G2K9W7_RAT,LRP2_RAT	519259	1	71	92	104	0.003	0.213	EFECGSGECILR	K	A	0.997	57	25	16.6	57	0	1	0	0	2	1456.62	3215		2356420	187	198
	Low-density lipoprotein receptor-related protein 2 OS=Rattus norvegicus GN=Lrp2 PE=1 SV=1	A0A0G2K9W7_RAT,LRP2_RAT	519259	1	71	92	104	0.003	0.213	EVITANRLESVECLTFDWISR	K	N	0.997	45.8	30.3	15.9	45.8	0	0	1	0	2	2538.27	6450		10700000	775	795
	Low-density lipoprotein receptor-related protein 2 OS=Rattus norvegicus GN=Lrp2 PE=1 SV=1	A0A0G2K9W7_RAT,LRP2_RAT	519259	1	71	92	104	0.003	0.213	GFSLELSDHSEAMVPVAGQGR	R	N	0.997	76.3	29.4	17.8	76.3	0	1	1	0	2	2203.05	4227.5		23800000	2076	2096
	Low-density lipoprotein receptor-related protein 2 OS=Rattus norvegicus GN=Lrp2 PE=1 SV=1	A0A0G2K9W7_RAT,LRP2_RAT	519259	1	71	92	104	0.003	0.213	GFTCACPDDFQTVQLR	R	D	0.997	42.7	25	15.7	42.7	0	1	1	0	2	1914.85	4348		17000000	3490	3505
	Low-density lipoprotein receptor-related protein 2 OS=Rattus norvegicus GN=Lrp2 PE=1 SV=1	A0A0G2K9W7_RAT,LRP2_RAT	519259	1	71	92	104	0.003	0.213	GISSVMHVK	R	A	0.977	36.8	31	15.3	36.8	0	1	1	0	2	973.514	1102.5		1803860	952	960
	Low-density lipoprotein receptor-related protein 2 OS=Rattus norvegicus GN=Lrp2 PE=1 SV=1	A0A0G2K9W7_RAT,LRP2_RAT	519259	1	71	92	104	0.003	0.213	GSYECFCVDGFK	K	S	0.997	58.1	25	16.6	58.1	0	1	0	0	2	1468.59	4166		1456560	4028	4039
	Low-density lipoprotein receptor-related protein 2 OS=Rattus norvegicus GN=Lrp2 PE=1 SV=1	A0A0G2K9W7_RAT,LRP2_RAT	519259	1	71	92	104	0.003	0.213	HQCLCEEGYILER	R	G	0.997	56.5	26	19	54	0	1	1	0	2	1706.76	3208		3629000	368	380
	Low-density lipoprotein receptor-related protein 2 OS=Rattus norvegicus GN=Lrp2 PE=1 SV=1	A0A0G2K9W7_RAT,LRP2_RAT	519259	1	71	92	104	0.003	0.213	IASANMDGTSLK	K	I	0.997	62	30.1	16.9	62	0	1	0	0	2	1223.59	1337		2826140	1901	1912
	Low-density lipoprotein receptor-related protein 2 OS=Rattus norvegicus GN=Lrp2 PE=1 SV=1	A0A0G2K9W7_RAT,LRP2_RAT	519259	1	71	92	104	0.003	0.213	IDVVNLEGNQR	R	V	0.997	43.2	29.7	15.7	43.2	0	1	0	0	2	1256.66	3225		4247570	490	500
	Low-density lipoprotein receptor-related protein 2 OS=Rattus norvegicus GN=Lrp2 PE=1 SV=1	A0A0G2K9W7_RAT,LRP2_RAT	519259	1	71	92	104	0.003	0.213	IHLDGGESQVVR	R	Y	0.965	33.3	30.9	15.1	33.3	0	0	1	0	2	1309.69	2243		13800000	2262	2273
	Low-density lipoprotein receptor-related protein 2 OS=Rattus norvegicus GN=Lrp2 PE=1 SV=1	A0A0G2K9W7_RAT,LRP2_RAT	519259	1	71	92	104	0.003	0.213	ILFTGNLQHLEVVTLDIQEQK	K	L	0.997	61.5	27.7	16.8	61.5	0	0	1	0	2	2438.33	6214		5275760	1913	1933
	Low-density lipoprotein receptor-related protein 2 OS=Rattus norvegicus GN=Lrp2 PE=1 SV=1	A0A0G2K9W7_RAT,LRP2_RAT	519259	1	71	92	104	0.003	0.213	LYWIDAEKQIIER	R	M	0.946	29	31	14.8	29	0	0	1	0	2	1676.9	5033		2696420	3243	3255
	Low-density lipoprotein receptor-related protein 2 OS=Rattus norvegicus GN=Lrp2 PE=1 SV=1	A0A0G2K9W7_RAT,LRP2_RAT	519259	1	71	92	104	0.003	0.213	LYWSDHGTDSGVPAK	K	I	0.997	40	28.3	15.5	40	0	1	0	0	2	1632.77	2786		903255	1886	1900
	Low-density lipoprotein receptor-related protein 2 OS=Rattus norvegicus GN=Lrp2 PE=1 SV=1	A0A0G2K9W7_RAT,LRP2_RAT	519259	1	71	92	104	0.003	0.213	NDCGDYSDER	R	G	0.959	30.5	25	14.9	30.5	0	1	0	0	2	1230.43	865		105410	3018	3027
	Low-density lipoprotein receptor-related protein 2 OS=Rattus norvegicus GN=Lrp2 PE=1 SV=1	A0A0G2K9W7_RAT,LRP2_RAT	519259	1	71	92	104	0.003	0.213	NFLLFSSK	K	T	0.958	29.8	28.4	14.9	29.8	0	1	0	0	2	955.525	5021		4408240	708	715
	Low-density lipoprotein receptor-related protein 2 OS=Rattus norvegicus GN=Lrp2 PE=1 SV=1	A0A0G2K9W7_RAT,LRP2_RAT	519259	1	71	92	104	0.003	0.213	NLYWTDYALETIEVSK	R	I	0.997	86.5	30.5	18.4	86.5	0	1	1	0	2	1944.96	6309.5		6925350	1523	1538
	Low-density lipoprotein receptor-related protein 2 OS=Rattus norvegicus GN=Lrp2 PE=1 SV=1	A0A0G2K9W7_RAT,LRP2_RAT	519259	1	71	92	104	0.003	0.213	NLYWTDYALETIEVSKIDGSHR	R	T	0.997	39	30.2	15.4	39	0	0	1	1	2	2610.28	6051		30500000	1523	1544
	Low-density lipoprotein receptor-related protein 2 OS=Rattus norvegicus GN=Lrp2 PE=1 SV=1	A0A0G2K9W7_RAT,LRP2_RAT	519259	1	71	92	104	0.003	0.213	NSCQDINECEEFGICPQSCR	K	N	0.997	47.5	25	16	47.5	0	0	1	0	2	2502.97	3529		1235980	4005	4024
	Low-density lipoprotein receptor-related protein 2 OS=Rattus norvegicus GN=Lrp2 PE=1 SV=1	A0A0G2K9W7_RAT,LRP2_RAT	519259	1	71	92	104	0.003	0.213	NSKGSYECFCVDGFK	R	S	0.997	38	25	15.4	38	0	0	1	0	2	1797.76	3596		953599	4025	4039
	Low-density lipoprotein receptor-related protein 2 OS=Rattus norvegicus GN=Lrp2 PE=1 SV=1	A0A0G2K9W7_RAT,LRP2_RAT	519259	1	71	92	104	0.003	0.213	QNSNIEPYLIFSNR	R	Y	0.997	60.9	31.4	16.8	60.9	0	1	1	0	2	1694.85	5166.5		4022000	3195	3208
	Low-density lipoprotein receptor-related protein 2 OS=Rattus norvegicus GN=Lrp2 PE=1 SV=1	A0A0G2K9W7_RAT,LRP2_RAT	519259	1	71	92	104	0.003	0.213	SCVDIDECKESPQLCSQK	R	C	0.997	47.4	25	16	47.4	0	1	1	0	2	2182.94	2395.5		7852410	3151	3168
	Low-density lipoprotein receptor-related protein 2 OS=Rattus norvegicus GN=Lrp2 PE=1 SV=1	A0A0G2K9W7_RAT,LRP2_RAT	519259	1	71	92	104	0.003	0.213	SDGGDMTVIR	K	R	0.997	71.6	28	25.2	63.8	0	2	0	0	2	1066.48	1337		15200000	941	950
	Low-density lipoprotein receptor-related protein 2 OS=Rattus norvegicus GN=Lrp2 PE=1 SV=1	A0A0G2K9W7_RAT,LRP2_RAT	519259	1	71	92	104	0.003	0.213	SIEVLTLK	R	G	0.99	51.5	29.8	36.2	31.4	0	1	0	0	2	902.556	4044		2043150	1845	1852
	Low-density lipoprotein receptor-related protein 2 OS=Rattus norvegicus GN=Lrp2 PE=1 SV=1	A0A0G2K9W7_RAT,LRP2_RAT	519259	1	71	92	104	0.003	0.213	SIEVLTLKGDTR	R	Y	0.997	67.3	30.4	25.7	58.8	0	1	0	0	2	1331.75	3399		11100000	1845	1856
	Low-density lipoprotein receptor-related protein 2 OS=Rattus norvegicus GN=Lrp2 PE=1 SV=1	A0A0G2K9W7_RAT,LRP2_RAT	519259	1	71	92	104	0.003	0.213	SNDAMVPISGIQHGYDVEFDDSEQFIYWVENPGEIHR	K	V	0.997	47.2	25	15.9	47.2	0	0	0	1	2	4309.94	6390		2256540	1768	1804
	Low-density lipoprotein receptor-related protein 2 OS=Rattus norvegicus GN=Lrp2 PE=1 SV=1	A0A0G2K9W7_RAT,LRP2_RAT	519259	1	71	92	104	0.003	0.213	SNEFQCLSPQR	R	C	0.997	58	27.6	16.6	58	0	1	0	0	2	1365.62	2752		2592480	2867	2877
	Low-density lipoprotein receptor-related protein 2 OS=Rattus norvegicus GN=Lrp2 PE=1 SV=1	A0A0G2K9W7_RAT,LRP2_RAT	519259	1	71	92	104	0.003	0.213	SSDSFSAASVIFSNGR	K	D	0.997	69.5	28.6	17.3	69.5	0	1	0	0	2	1631.77	4909		2844920	386	401
	Low-density lipoprotein receptor-related protein 2 OS=Rattus norvegicus GN=Lrp2 PE=1 SV=1	A0A0G2K9W7_RAT,LRP2_RAT	519259	1	71	92	104	0.003	0.213	SVLVSENLGWPNGLSIDYLNDDR	R	V	0.997	79.4	30.1	18	79.4	0	1	1	0	2	2576.26	6372.5		6873550	4223	4245
	Low-density lipoprotein receptor-related protein 2 OS=Rattus norvegicus GN=Lrp2 PE=1 SV=1	A0A0G2K9W7_RAT,LRP2_RAT	519259	1	71	92	104	0.003	0.213	TCIDFDDCQIWGICDQK	R	C	0.997	39.6	25	15.5	39.6	0	1	0	0	2	2173.9	5331		806615	344	360
	Low-density lipoprotein receptor-related protein 2 OS=Rattus norvegicus GN=Lrp2 PE=1 SV=1	A0A0G2K9W7_RAT,LRP2_RAT	519259	1	71	92	104	0.003	0.213	TDNGGLGYR	R	C	0.997	65.2	28.4	18.5	63.8	0	1	0	0	2	952.448	1363		21900000	679	687
	Low-density lipoprotein receptor-related protein 2 OS=Rattus norvegicus GN=Lrp2 PE=1 SV=1	A0A0G2K9W7_RAT,LRP2_RAT	519259	1	71	92	104	0.003	0.213	TGSLLPTLPK	K	L	0.997	42.4	26.4	16.5	41.6	0	1	0	0	2	1026.62	4411		2757980	4452	4461
	Low-density lipoprotein receptor-related protein 2 OS=Rattus norvegicus GN=Lrp2 PE=1 SV=1	A0A0G2K9W7_RAT,LRP2_RAT	519259	1	71	92	104	0.003	0.213	TLCMPMCSSTQFLCGNNEK	R	C	0.997	55.8	25	16.5	55.8	0	1	1	0	2	2309.93	3274.5		2079840	3508	3526
	Low-density lipoprotein receptor-related protein 2 OS=Rattus norvegicus GN=Lrp2 PE=1 SV=1	A0A0G2K9W7_RAT,LRP2_RAT	519259	1	71	92	104	0.003	0.213	TLIANDGTPLGVGFPVGIAVDPAR	K	G	0.997	67.3	28.3	17.2	67.3	0	1	1	0	2	2350.28	6436		9912660	1860	1883
	Low-density lipoprotein receptor-related protein 2 OS=Rattus norvegicus GN=Lrp2 PE=1 SV=1	A0A0G2K9W7_RAT,LRP2_RAT	519259	1	71	92	104	0.003	0.213	TLIANDGTPLGVGFPVGIAVDPARGK	K	L	0.997	43	25.5	15.7	43	0	1	1	0	2	2535.39	6145.5		3936500	1860	1885
	Low-density lipoprotein receptor-related protein 2 OS=Rattus norvegicus GN=Lrp2 PE=1 SV=1	A0A0G2K9W7_RAT,LRP2_RAT	519259	1	71	92	104	0.003	0.213	TVLVSEGIVTPR	R	G	0.997	56.9	28.9	25.6	47.8	0	1	1	0	2	1270.74	3852		12500000	2227	2238
	Low-density lipoprotein receptor-related protein 2 OS=Rattus norvegicus GN=Lrp2 PE=1 SV=1	A0A0G2K9W7_RAT,LRP2_RAT	519259	1	71	92	104	0.003	0.213	VCNHVDDCSDNSDEKGCGINECLDSSISR	R	C	0.997	56.2	25	16.5	56.2	0	0	1	2	2	3342.34	2767		3331930	3095	3123
	Low-density lipoprotein receptor-related protein 2 OS=Rattus norvegicus GN=Lrp2 PE=1 SV=1	A0A0G2K9W7_RAT,LRP2_RAT	519259	1	71	92	104	0.003	0.213	VFWSDLLQGK	R	T	0.997	51.1	30.9	16.2	51.1	0	1	0	0	2	1192.64	5817		1080570	1481	1490
	Low-density lipoprotein receptor-related protein 2 OS=Rattus norvegicus GN=Lrp2 PE=1 SV=1	A0A0G2K9W7_RAT,LRP2_RAT	519259	1	71	92	104	0.003	0.213	VFWTDPMQEK	R	V	0.984	35.2	27.8	22.3	28	0	1	0	0	2	1296.59	3463		2133830	437	446
	Low-density lipoprotein receptor-related protein 2 OS=Rattus norvegicus GN=Lrp2 PE=1 SV=1	A0A0G2K9W7_RAT,LRP2_RAT	519259	1	71	92	104	0.003	0.213	VGWPAGITLDLVSK	K	R	0.997	60.6	28.8	16.8	60.6	0	1	0	0	2	1455.82	6201		2982990	555	568
	Low-density lipoprotein receptor-related protein 2 OS=Rattus norvegicus GN=Lrp2 PE=1 SV=1	A0A0G2K9W7_RAT,LRP2_RAT	519259	1	71	92	104	0.003	0.213	VTGSENPLLVVASR	K	D	0.997	99.7	29.6	19.2	99.7	0	1	0	0	2	1441.8	4568		12900000	1431	1444
	Low-density lipoprotein receptor-related protein 2 OS=Rattus norvegicus GN=Lrp2 PE=1 SV=1	A0A0G2K9W7_RAT,LRP2_RAT	519259	1	71	92	104	0.003	0.213	VTGSENPLLVVASRDK	K	I	0.997	50	30	16.1	50	0	0	1	0	2	1684.92	4015		1287100	1431	1446
	Low-density lipoprotein receptor-related protein 2 OS=Rattus norvegicus GN=Lrp2 PE=1 SV=1	A0A0G2K9W7_RAT,LRP2_RAT	519259	1	71	92	104	0.003	0.213	VTLITENLGHPR	R	G	0.997	76.7	29.1	17.8	76.7	0	1	1	0	2	1349.75	3292		3781350	501	512
	Low-density lipoprotein receptor-related protein 2 OS=Rattus norvegicus GN=Lrp2 PE=1 SV=1	A0A0G2K9W7_RAT,LRP2_RAT	519259	1	71	92	104	0.003	0.213	VVHDSGLSVTEMIAVDWIGR	R	N	0.997	63.7	31.1	17	63.7	0	1	5	1	2	2200.11	6115		18100000	1503	1522
	Low-density lipoprotein receptor-related protein 2 OS=Rattus norvegicus GN=Lrp2 PE=1 SV=1	A0A0G2K9W7_RAT,LRP2_RAT	519259	1	71	92	104	0.003	0.213	VYWVDSRYDYIETVTYDGIQR	R	K	0.997	45.7	29.1	15.9	45.7	0	0	1	0	2	2641.26	5528		2031820	570	590
	Low-density lipoprotein receptor-related protein 2 OS=Rattus norvegicus GN=Lrp2 PE=1 SV=1	A0A0G2K9W7_RAT,LRP2_RAT	519259	1	71	92	104	0.003	0.213	WLITTQLDQPAAIAVNPK	K	L	0.997	78.4	27.3	17.9	78.4	0	1	0	0	2	1979.1	5733		487357	4180	4197
	Low-density lipoprotein receptor-related protein 2 OS=Rattus norvegicus GN=Lrp2 PE=1 SV=1	A0A0G2K9W7_RAT,LRP2_RAT	519259	1	71	92	104	0.003	0.213	YDGSDLVAMTTR	K	L	0.997	59.4	25.6	16.7	59.4	0	2	0	0	2	1344.61	2756		3487180	2622	2633
	Low-density lipoprotein receptor-related protein 2 OS=Rattus norvegicus GN=Lrp2 PE=1 SV=1	A0A0G2K9W7_RAT,LRP2_RAT	519259	1	71	92	104	0.003	0.213	YDYIETVTYDGIQR	R	K	0.997	65.7	28.8	24.8	58	0	1	1	0	2	1735.82	4462		2539730	577	590
	Uncharacterized protein OS=Rattus norvegicus PE=4 SV=1	A0A0G2K3Z9_RAT,PRDX1_RAT	22110.2	1	4	5	6	0.0002	0.322	ATAVMPDGQFKDISLSDYK	K	G	0.997	46.5	29.6	15.9	46.5	0	0	1	0	2	2102.01	4014		3482400	17	35
	Uncharacterized protein OS=Rattus norvegicus PE=4 SV=1	A0A0G2K3Z9_RAT,PRDX1_RAT	22110.2	1	4	5	6	0.0002	0.322	QGGLGPMNIPLVSDPK	K	R	0.997	48.2	31	16	48.2	0	1	0	0	2	1638.85	4375		830904	94	109
	Uncharacterized protein OS=Rattus norvegicus PE=4 SV=1	A0A0G2K3Z9_RAT,PRDX1_RAT	22110.2	1	4	5	6	0.0002	0.322	QITINDLPVGR	R	S	0.997	53.1	28.6	16.6	0	0	1	0	0	2	1225.69	4360		2847440	141	151	PRDX4_RAT
	Uncharacterized protein OS=Rattus norvegicus PE=4 SV=1	A0A0G2K3Z9_RAT,PRDX1_RAT	22110.2	1	4	5	6	0.0002	0.322	TIAQDYGVLK	R	A	0.964	34.8	30.8	15.2	34.8	0	1	0	0	2	1107.6	3253		4242880	111	120
	Uncharacterized protein OS=Rattus norvegicus PE=4 SV=1	A0A0G2K3Z9_RAT,PRDX1_RAT	22110.2	1	4	5	6	0.0002	0.322	TIAQDYGVLKADEGISFR	R	G	0.99	37.7	30.5	15.4	37.7	0	1	1	0	2	1983.02	4644		2734800	111	128
	Meprin A subunit beta OS=Rattus norvegicus GN=Mep1b PE=1 SV=3	MEP1B_RAT	79237.1	1	2	4	4	0.0001	0.0597	EYTAGHQDGVLTLQR	R	E	0.997	69.9	30.4	17.4	69.9	0	1	1	0	2	1687.84	2818.5		8855650	362	376
	Meprin A subunit beta OS=Rattus norvegicus GN=Mep1b PE=1 SV=3	MEP1B_RAT	79237.1	1	2	4	4	0.0001	0.0597	VVFEGVGGPGASSGGLSIDDINLSETR	R	C	0.997	40.1	30.4	24.9	30.7	0	1	1	0	2	2633.31	5713		2871610	401	427
	Carboxylic ester hydrolase OS=Rattus norvegicus GN=LOC100910040 PE=1 SV=1	G3V9D8_RAT	62170.4	1	3	3	3	0.0001	0.0766	DGTSHPAMCLQNIDMLDEVGLTDMK	R	M	0.997	67.1	25	17.2	67.1	0	0	1	0	2	2839.23	4548		1174300	89	113
	Carboxylic ester hydrolase OS=Rattus norvegicus GN=LOC100910040 PE=1 SV=1	G3V9D8_RAT	62170.4	1	3	3	3	0.0001	0.0766	ENLQAVLK	R	D	0.99	54.4	29.1	29.9	40.9	0	1	0	0	2	914.531	2967		1422210	368	375
	Carboxylic ester hydrolase OS=Rattus norvegicus GN=LOC100910040 PE=1 SV=1	G3V9D8_RAT	62170.4	1	3	3	3	0.0001	0.0766	SGAEILVINK	K	V	0.997	70.2	31.3	17.4	70.2	0	1	0	0	2	1043.61	3419		3125870	298	307
	Ethylmalonic encephalopathy 1 OS=Rattus norvegicus GN=Ethe1 PE=1 SV=1	B0BNJ4_RAT	27677	1	3	4	4	0.0001	0.205	ASPGHTPGCVTFVLNDQSMAFTGDALLIR	R	G	0.997	60	29.4	16.8	60	0	0	1	0	2	3091.5	6015		3772920	131	159
	Ethylmalonic encephalopathy 1 OS=Rattus norvegicus GN=Ethe1 PE=1 SV=1	B0BNJ4_RAT	27677	1	3	4	4	0.0001	0.205	EAILIDPVLETAHR	R	D	0.997	51.5	30	16.2	51.5	0	1	1	0	2	1576.87	4814.5		3025630	47	60
	Ethylmalonic encephalopathy 1 OS=Rattus norvegicus GN=Ethe1 PE=1 SV=1	B0BNJ4_RAT	27677	1	3	4	4	0.0001	0.205	TDFQQGCAK	R	T	0.967	31.8	25	15	31.8	0	1	0	0	2	1054.46	991		965423	164	172
	Cell cycle control protein 50A OS=Rattus norvegicus GN=Tmem30a PE=1 SV=1	A0A0G2JXG3_RAT	41098	1	2	2	2	0.0001	0.0962	DEVDGGPTGPPGGAAK	K	T	0.977	35.7	28.8	15.2	35.7	0	1	0	0	2	1424.67	1540		339618	9	24
	Cell cycle control protein 50A OS=Rattus norvegicus GN=Tmem30a PE=1 SV=1	A0A0G2JXG3_RAT	41098	1	2	2	2	0.0001	0.0962	SRDDSQLNGDPSALLNPSK	K	E	0.997	42.7	29.8	15.7	42.7	0	0	1	0	2	2013.98	3487		1331790	137	155
	Protein Tln1 OS=Rattus norvegicus GN=Tln1 PE=1 SV=1	G3V852_RAT	269670	1	5	6	6	0.0002	0.0401	AVEGCVSASQAATEDGQLLR	K	G	0.997	66.5	29.5	17.2	66.5	0	1	0	0	2	2061.99	3524		114390	746	765
	Protein Tln1 OS=Rattus norvegicus GN=Tln1 PE=1 SV=1	G3V852_RAT	269670	1	5	6	6	0.0002	0.0401	LGAASLGAEDPETQVVLINAVK	K	D	0.997	53.4	28.8	16.3	53.4	0	1	1	0	2	2195.19	5470		1471660	2064	2085
	Protein Tln1 OS=Rattus norvegicus GN=Tln1 PE=1 SV=1	G3V852_RAT	269670	1	5	6	6	0.0002	0.0401	TEDSGLQTQVIAAATQCALSTSQLVACTK	R	V	0.98	118	29.4	20.4	118	0	0	1	0	2	3052.49	6440		1953520	693	721
	Protein Tln1 OS=Rattus norvegicus GN=Tln1 PE=1 SV=1	G3V852_RAT	269670	1	5	6	6	0.0002	0.0401	VGDDPAVWQLK	K	N	0.997	53.3	29.4	16.3	53.3	0	1	0	0	2	1227.64	3995		1681180	2105	2115
	Protein Tln1 OS=Rattus norvegicus GN=Tln1 PE=1 SV=1	G3V852_RAT	269670	1	5	6	6	0.0002	0.0401	VVAPTISSPVCQEQLVEAGR	K	L	0.997	87.3	30.5	18.5	87.3	0	1	0	0	2	2140.11	4365		1044430	722	741
	Protein NDRG1 OS=Rattus norvegicus GN=Ndrg1 PE=1 SV=1	NDRG1_RAT	42954.2	1	2	2	2	0.0001	0.18	DLEIERPMPGTHTVTLQCPALLVVGDNSPAVDAVVECNSK	R	L	0.971	31.4	27.8	15	31.4	0	0	0	1	2	4348.13	5917		1242660	236	275
	Protein NDRG1 OS=Rattus norvegicus GN=Ndrg1 PE=1 SV=1	NDRG1_RAT	42954.2	1	2	2	2	0.0001	0.18	FALNNPEMVEGLVLMNVNPCAEGWMDWAASK	R	I	0.997	76.7	25.1	17.8	76.7	0	0	1	0	2	3541.59	6521		1417110	149	179
	Ester hydrolase C11orf54 homolog OS=Rattus norvegicus PE=1 SV=1	CK054_RAT	34992.9	1	2	3	3	0.0001	0.175	AHIMPAEFSSCSLNSDEAVNQWLNFYEMK	K	A	0.997	74.5	25	17.7	74.5	0	0	1	0	2	3450.51	6155		1247490	216	244
	Ester hydrolase C11orf54 homolog OS=Rattus norvegicus PE=1 SV=1	CK054_RAT	34992.9	1	2	3	3	0.0001	0.175	DNFAHVQVSVVDCPDLTKEPFTFPVK	K	G	0.997	53	29.8	16.3	53	0	0	1	1	2	2989.48	5870		6169460	26	51
	Moesin OS=Rattus norvegicus GN=Msn PE=1 SV=1	A0A096MK30_RAT,MOES_RAT	67740.6	0.999	1	1	2	0.0001	0.0624	FYPEDVSEELIQDITQR	K	L	0.997	39.2	29.9	15.5	39.2	0	0	1	0	2	2082	6527		2283340	84	100
	Moesin OS=Rattus norvegicus GN=Msn PE=1 SV=1	A0A096MK30_RAT,MOES_RAT	67740.6	0.999	1	1	2	0.0001	0.0624	VTTMDAELEFAIQPNTTGK	R	Q	0.993	106	29.9	19.6	106	0	1	0	0	2	2082.01	4411		1427800	9	27	EZRI_RAT,E9PT65_RAT,A0A0G2K890_RAT,A0A0G2K095_RAT
	Protein Eng OS=Rattus norvegicus GN=Eng PE=1 SV=2	M0RA19_RAT,M0RBA8_RAT	74929.7	1	3	3	3	0.0001	0.0769	CGNDVMTLALNK	K	K	0.997	49.4	28.3	16.1	49.4	0	1	0	0	2	1351.63	2731		528733	360	371
	Protein Eng OS=Rattus norvegicus GN=Eng PE=1 SV=2	M0RA19_RAT,M0RBA8_RAT	74929.7	1	3	3	3	0.0001	0.0769	GSCVSLLSPSPEGDPR	K	F	0.997	46	29	18.1	43.8	0	1	0	0	2	1657.79	3530		654581	511	526
	Protein Eng OS=Rattus norvegicus GN=Eng PE=1 SV=2	M0RA19_RAT,M0RBA8_RAT	74929.7	1	3	3	3	0.0001	0.0769	VTDHVISNEVIINLPSGLPPLR	K	K	0.997	50	25.7	16.1	50	0	0	1	0	2	2383.33	6124		3356250	413	434
	Alpha-aminoadipic semialdehyde dehydrogenase OS=Rattus norvegicus GN=Aldh7a1 PE=1 SV=2	AL7A1_RAT	58749.4	1	10	11	11	0.0003	0.258	DYEETIGK	K	A	0.955	28.9	26.6	14.8	28.9	0	1	0	0	2	954.442	1709		7853250	87	94
	Alpha-aminoadipic semialdehyde dehydrogenase OS=Rattus norvegicus GN=Aldh7a1 PE=1 SV=2	AL7A1_RAT	58749.4	1	10	11	11	0.0003	0.258	EDNEGVFNGSWGGR	R	G	0.997	49.7	25	16.1	49.7	0	1	0	0	2	1523.65	3580		928959	49	62
	Alpha-aminoadipic semialdehyde dehydrogenase OS=Rattus norvegicus GN=Aldh7a1 PE=1 SV=2	AL7A1_RAT	58749.4	1	10	11	11	0.0003	0.258	EGGTVVYGGK	K	V	0.967	36.4	29.7	15.3	36.4	0	1	0	0	2	966.489	1298		6148010	391	400
	Alpha-aminoadipic semialdehyde dehydrogenase OS=Rattus norvegicus GN=Aldh7a1 PE=1 SV=2	AL7A1_RAT	58749.4	1	10	11	11	0.0003	0.258	ETFAPILYVFK	K	F	0.953	31	29.2	14.9	31	0	1	0	0	2	1327.73	6510		1972670	427	437
	Alpha-aminoadipic semialdehyde dehydrogenase OS=Rattus norvegicus GN=Aldh7a1 PE=1 SV=2	AL7A1_RAT	58749.4	1	10	11	11	0.0003	0.258	FKNEEEVFEWNNEVK	K	Q	0.997	91.5	28.5	24.5	85.7	0	1	0	0	2	1940.9	4098		561055	438	452
	Alpha-aminoadipic semialdehyde dehydrogenase OS=Rattus norvegicus GN=Aldh7a1 PE=1 SV=2	AL7A1_RAT	58749.4	1	10	11	11	0.0003	0.258	GAPTTSLVSIAVTK	K	I	0.997	46.3	29	15.9	46.3	0	1	0	0	2	1344.77	4262		4593400	219	232
	Alpha-aminoadipic semialdehyde dehydrogenase OS=Rattus norvegicus GN=Aldh7a1 PE=1 SV=2	AL7A1_RAT	58749.4	1	10	11	11	0.0003	0.258	GEVITTYCPANNEPIAR	R	V	0.997	52.2	29.2	16.3	52.2	0	1	0	0	2	1904.92	3413		6328080	63	79
	Alpha-aminoadipic semialdehyde dehydrogenase OS=Rattus norvegicus GN=Aldh7a1 PE=1 SV=2	AL7A1_RAT	58749.4	1	10	11	11	0.0003	0.258	GSDCGIVNVNIPTSGAEIGGAFGGEK	K	H	0.997	69.1	29.4	17.3	69.1	0	1	1	0	2	2506.19	5249		4750020	475	500
	Alpha-aminoadipic semialdehyde dehydrogenase OS=Rattus norvegicus GN=Aldh7a1 PE=1 SV=2	AL7A1_RAT	58749.4	1	10	11	11	0.0003	0.258	ILVEGIGEVQEYVDVCDYAAGLSR	K	M	0.975	116	29.8	20.3	116	0	1	0	0	2	2655.3	6360		879092	139	162
	Alpha-aminoadipic semialdehyde dehydrogenase OS=Rattus norvegicus GN=Aldh7a1 PE=1 SV=2	AL7A1_RAT	58749.4	1	10	11	11	0.0003	0.258	NEEEVFEWNNEVK	K	Q	0.997	46.3	25.1	15.9	46.3	0	1	0	0	2	1665.74	4230		1156120	440	452
	Carboxypeptidase OS=Rattus norvegicus GN=Ctsa PE=1 SV=1	Q6AYS3_RAT	51217.3	1	3	4	4	0.0001	0.0833	CNFYDNKDPDCVNNLQEVSR	K	I	0.997	54.7	25	16.4	54.7	0	1	1	0	2	2487.07	3242.5		3485620	241	260
	Carboxypeptidase OS=Rattus norvegicus GN=Ctsa PE=1 SV=1	Q6AYS3_RAT	51217.3	1	3	4	4	0.0001	0.0833	DRSEDTLVVQDFGNIFTR	R	L	0.997	50.8	30.8	16.2	50.8	0	0	1	0	2	2112.04	6073		1338560	284	301
	Carboxypeptidase OS=Rattus norvegicus GN=Ctsa PE=1 SV=1	Q6AYS3_RAT	51217.3	1	3	4	4	0.0001	0.0833	SEDTLVVQDFGNIFTR	R	L	0.997	71.9	30.2	17.5	71.9	0	1	0	0	2	1840.91	6263		3090850	286	301
	Pro-cathepsin H OS=Rattus norvegicus GN=Ctsh PE=1 SV=1	A0A0G2K8H6_RAT,A0A0H2UHL6_RAT,CATH_RAT	37103.9	1	4	4	4	0.0001	0.2	GIMGEDSYPYIGK	K	N	0.997	43.1	26.7	15.7	43.1	0	1	0	0	2	1445.66	3263		1484900	196	208
	Pro-cathepsin H OS=Rattus norvegicus GN=Ctsh PE=1 SV=1	A0A0G2K8H6_RAT,A0A0H2UHL6_RAT,CATH_RAT	37103.9	1	4	4	4	0.0001	0.2	GNVVSPVK	K	N	0.981	34.9	27	15.2	34.9	0	1	0	0	2	799.467	1458		2568510	124	131
	Pro-cathepsin H OS=Rattus norvegicus GN=Ctsh PE=1 SV=1	A0A0G2K8H6_RAT,A0A0H2UHL6_RAT,CATH_RAT	37103.9	1	4	4	4	0.0001	0.2	MMTLAEQQLVDCAQNFNNHGCQGGLPSQAFEYILYNK	K	G	0.997	50.6	25	16.2	50.6	0	0	0	1	2	4321.94	6293		1490270	159	195
	Pro-cathepsin H OS=Rattus norvegicus GN=Ctsh PE=1 SV=1	A0A0G2K8H6_RAT,A0A0H2UHL6_RAT,CATH_RAT	37103.9	1	4	4	4	0.0001	0.2	NMCGLAACASYPIPQV	K	-	0.965	27.6	25.4	14.7	27.6	0	1	0	0	2	1767.79	5084		2796750	318	333
	Decorin OS=Rattus norvegicus GN=Dcn PE=1 SV=1	PGS2_RAT	39806.8	1	3	4	5	0.0001	0.15	DLHTLILVNNK	K	I	0.997	50	28.4	18.6	47.5	0	1	1	0	2	1279.74	4043.5		4819030	101	111
	Decorin OS=Rattus norvegicus GN=Dcn PE=1 SV=1	PGS2_RAT	39806.8	1	3	4	5	0.0001	0.15	NSGIENGALQGMK	K	G	0.997	65.3	29.6	20.6	61.8	0	1	0	0	2	1334.64	1712		1686480	183	195
	Decorin OS=Rattus norvegicus GN=Dcn PE=1 SV=1	PGS2_RAT	39806.8	1	3	4	5	0.0001	0.15	VVQCSDLGLDKVPWEFPPDTTLLDLQNNK	R	I	0.997	47.1	29.4	15.9	47.1	0	0	2	0	2	3341.67	6466		1900160	59	87
	Pyridoxal kinase OS=Rattus norvegicus GN=Pdxk PE=1 SV=1	G3V647_RAT,PDXK_RAT	34907.2	1	2	3	12	0.0003	0.375	AEAGEGQKPSPAQLELR	K	M	0.997	48.2	31	16.3	48	0	1	1	0	2	1780.92	2612.5		3875550	276	292	D3Z8P5_RAT
	Pyridoxal kinase OS=Rattus norvegicus GN=Pdxk PE=1 SV=1	G3V647_RAT,PDXK_RAT	34907.2	1	2	3	12	0.0003	0.375	EKVVPMADIITPNQFEAELLSGR	R	K	0.997	45	30.2	15.8	45	0	0	1	0	2	2573.33	6127		3680670	138	160
	Pyridoxal kinase OS=Rattus norvegicus GN=Pdxk PE=1 SV=1	G3V647_RAT,PDXK_RAT	34907.2	1	2	3	12	0.0003	0.375	GQVLTSQELHALYEGLK	K	A	0.997	62.2	30.6	16.9	62.2	0	1	1	0	2	1886	5109		4269790	54	70	D3Z8P5_RAT
	Pyridoxal kinase OS=Rattus norvegicus GN=Pdxk PE=1 SV=1	G3V647_RAT,PDXK_RAT	34907.2	1	2	3	12	0.0003	0.375	GSDYLMALGSQR	K	M	0.977	34.2	27.9	15.1	34.2	0	1	0	0	2	1313.62	3414		1412970	195	206	D3Z8P5_RAT
	Pyridoxal kinase OS=Rattus norvegicus GN=Pdxk PE=1 SV=1	G3V647_RAT,PDXK_RAT	34907.2	1	2	3	12	0.0003	0.375	IHSQEEAFAVMDVLHR	K	M	0.997	57.1	30.4	16.6	57.1	0	0	1	1	2	1897.92	3717		2461380	162	177	D3Z8P5_RAT
	Pyridoxal kinase OS=Rattus norvegicus GN=Pdxk PE=1 SV=1	G3V647_RAT,PDXK_RAT	34907.2	1	2	3	12	0.0003	0.375	KDIEDPEIVVQATVL	R	-	0.979	35.2	29.6	15.2	35.2	0	1	0	0	2	1668.91	5425		2944650	298	312	D3Z8P5_RAT
	Pyridoxal kinase OS=Rattus norvegicus GN=Pdxk PE=1 SV=1	G3V647_RAT,PDXK_RAT	34907.2	1	2	3	12	0.0003	0.375	MGPDTVVITSSDLPSPK	R	G	0.997	89	30.4	18.6	89	0	1	0	0	2	1759.88	4024		2050040	178	194	D3Z8P5_RAT
	Pyridoxal kinase OS=Rattus norvegicus GN=Pdxk PE=1 SV=1	G3V647_RAT,PDXK_RAT	34907.2	1	2	3	12	0.0003	0.375	VVPMADIITPNQFEAELLSGR	K	K	0.997	64.8	30.6	17.1	64.8	0	1	1	0	2	2316.19	6390.5		20400000	140	160
	Palmitoyl-protein thioesterase 1 OS=Rattus norvegicus GN=Ppt1 PE=1 SV=1	PPT1_RAT	34455.6	1	2	2	2	0.0001	0.0948	EIPGIYVLSLEIGK	K	N	0.997	47.3	27.9	16	47.3	0	1	0	0	2	1530.88	6486		2154420	61	74
	Palmitoyl-protein thioesterase 1 OS=Rattus norvegicus GN=Ppt1 PE=1 SV=1	PPT1_RAT	34455.6	1	2	2	2	0.0001	0.0948	ETIPLQETTLYTEDR	K	L	0.997	66.5	30.2	17.2	66.5	0	1	0	0	2	1808.89	4266		734740	254	268
	Glyceraldehyde-3-phosphate dehydrogenase OS=Rattus norvegicus GN=Gapdh-ps2 PE=1 SV=1	D3ZGY4_RAT	35823	1	2	4	4	0.0001	0.135	VIHDNFGIVEGLMTTVHAITATQK	K	T	0.997	70.6	29.5	17.4	70.6	0	0	1	1	2	2611.36	6172		5130490	161	184
	Glyceraldehyde-3-phosphate dehydrogenase OS=Rattus norvegicus GN=Gapdh-ps2 PE=1 SV=1	D3ZGY4_RAT	35823	1	2	4	4	0.0001	0.135	WGDAGAEYVVESTGVFTTMEK	K	A	0.997	42.8	26.3	15.7	42.8	0	1	1	0	2	2293.03	5408		1351650	85	105
	Long-chain specific acyl-CoA dehydrogenase, mitochondrial OS=Rattus norvegicus GN=Acadl PE=1 SV=1	ACADL_RAT	47873.9	1	3	3	3	0.0001	0.105	CIGAIAMTEPGAGSDLQGVR	K	T	0.993	110	29.6	19.9	110	0	1	0	0	2	2018.96	3646		1338660	166	185
	Long-chain specific acyl-CoA dehydrogenase, mitochondrial OS=Rattus norvegicus GN=Acadl PE=1 SV=1	ACADL_RAT	47873.9	1	3	3	3	0.0001	0.105	EQIEQFIPQMTAGK	K	C	0.997	57	30.6	16.6	57	0	1	0	0	2	1635.81	3763		1773240	152	165
	Long-chain specific acyl-CoA dehydrogenase, mitochondrial OS=Rattus norvegicus GN=Acadl PE=1 SV=1	ACADL_RAT	47873.9	1	3	3	3	0.0001	0.105	SGSDWILNGSK	R	V	0.997	61.5	29.9	25.8	52.6	0	1	0	0	2	1163.57	3469		5192630	191	201
	Glutathione peroxidase 1 OS=Rattus norvegicus GN=Gpx1 PE=1 SV=4	GPX1_RAT,M0RAM5_RAT	22305.9	1	4	6	6	0.0002	0.234	DYTEMNDLQK	R	R	0.965	34.3	25	15.1	34.3	0	1	0	0	2	1272.54	1517		538777	53	62
	Glutathione peroxidase 1 OS=Rattus norvegicus GN=Gpx1 PE=1 SV=4	GPX1_RAT,M0RAM5_RAT	22305.9	1	4	6	6	0.0002	0.234	NALPAPSDDPTALMTDPK	R	Y	0.965	31.3	29.5	15	31.3	0	1	0	0	2	1869.89	3346		1265070	129	146
	Glutathione peroxidase 1 OS=Rattus norvegicus GN=Gpx1 PE=1 SV=4	GPX1_RAT,M0RAM5_RAT	22305.9	1	4	6	6	0.0002	0.234	TIDIEPDIEALLSK	R	Q	0.997	50.3	30.1	16.1	50.3	0	1	1	0	2	1556.84	6454		12100000	183	196
	Glutathione peroxidase 1 OS=Rattus norvegicus GN=Gpx1 PE=1 SV=4	GPX1_RAT,M0RAM5_RAT	22305.9	1	4	6	6	0.0002	0.234	TIDIEPDIEALLSKQPSNP	R	-	0.997	42.8	30.2	15.7	42.8	0	1	1	0	2	2080.08	6356		7131680	183	201
	Isoaspartyl peptidase/L-asparaginase OS=Rattus norvegicus GN=Asrgl1 PE=1 SV=1	ASGL1_RAT	34410.7	1	2	2	2	0.0001	0.123	GLGGLILINK	K	T	0.997	43.8	25	24.7	34.9	0	1	0	0	2	997.641	4905		563575	284	293
	Isoaspartyl peptidase/L-asparaginase OS=Rattus norvegicus GN=Asrgl1 PE=1 SV=1	ASGL1_RAT	34410.7	1	2	2	2	0.0001	0.123	VGDSPCIGAGGYADNNLGAVSTTGHGESILK	R	V	0.997	93.5	28.9	18.8	93.5	0	0	1	0	2	3017.43	4226		2983000	220	250
	Hydroxyacyl glutathione hydrolase OS=Rattus norvegicus GN=Hagh PE=1 SV=2	F1LQI1_RAT,GLO2_RAT	34108.9	1	4	5	5	0.0001	0.172	EKNAIGEPTVPSTLAEEFTYNPFMR	K	V	0.997	73.4	29.8	17.6	73.4	0	0	1	0	2	2857.37	6144		3069320	251	275
	Hydroxyacyl glutathione hydrolase OS=Rattus norvegicus GN=Hagh PE=1 SV=2	F1LQI1_RAT,GLO2_RAT	34108.9	1	4	5	5	0.0001	0.172	HVEPGNTAVQEK	R	L	0.997	70.9	30.6	17.6	70.8	0	1	0	0	2	1308.65	952		1209250	234	245
	Hydroxyacyl glutathione hydrolase OS=Rattus norvegicus GN=Hagh PE=1 SV=2	F1LQI1_RAT,GLO2_RAT	34108.9	1	4	5	5	0.0001	0.172	NAIGEPTVPSTLAEEFTYNPFMR	K	V	0.997	61	29.3	16.8	61	0	1	1	0	2	2600.23	6386		10900000	253	275
	Hydroxyacyl glutathione hydrolase OS=Rattus norvegicus GN=Hagh PE=1 SV=2	F1LQI1_RAT,GLO2_RAT	34108.9	1	4	5	5	0.0001	0.172	TVQQHAGETDPVTTMR	K	A	0.952	28.7	28.7	14.8	28.7	0	0	1	0	2	1786.84	1278		3434640	280	295
	Protein Atp6v1a OS=Rattus norvegicus GN=Atp6v1a PE=1 SV=1	D4A133_RAT	68266.4	1	6	7	8	0.0002	0.146	DDFLQQNGYTPYDR	K	F	0.995	101	25	19.3	101	0	1	0	0	2	1731.76	3882		1921280	517	530
	Protein Atp6v1a OS=Rattus norvegicus GN=Atp6v1a PE=1 SV=1	D4A133_RAT	68266.4	1	6	7	8	0.0002	0.146	DMGYHVSMMADSTSR	R	W	0.997	36.7	25	15.3	36.7	0	0	2	0	2	1735.67	1231		2893150	339	353
	Protein Atp6v1a OS=Rattus norvegicus GN=Atp6v1a PE=1 SV=1	D4A133_RAT	68266.4	1	6	7	8	0.0002	0.146	TVGMLSNMISFYDMAR	K	R	0.997	56	25	16.5	56	0	1	0	0	2	1883.83	4349		438614	537	552
	Protein Atp6v1a OS=Rattus norvegicus GN=Atp6v1a PE=1 SV=1	D4A133_RAT	68266.4	1	6	7	8	0.0002	0.146	TVISQSLSK	K	Y	0.997	48.5	29.6	29.1	35.4	0	1	0	0	2	962.552	2035		2615430	257	265
	Protein Atp6v1a OS=Rattus norvegicus GN=Atp6v1a PE=1 SV=1	D4A133_RAT	68266.4	1	6	7	8	0.0002	0.146	VGHSELVGEIIR	R	L	0.994	37.9	29.4	35.8	17.5	0	0	1	0	2	1308.73	3533		3338380	45	56
	Protein Atp6v1a OS=Rattus norvegicus GN=Atp6v1a PE=1 SV=1	D4A133_RAT	68266.4	1	6	7	8	0.0002	0.146	VLDALFPCVQGGTTAIPGAFGCGK	R	T	0.997	72.2	30.4	17.5	72.2	0	1	1	0	2	2436.21	6233		9290680	233	256
	Acetyl-CoA acetyltransferase, mitochondrial OS=Rattus norvegicus GN=Acat1 PE=1 SV=1	THIL_RAT	44695	1	4	5	5	0.0001	0.191	DGLTDVYNK	K	I	0.997	56.5	28.7	16.5	56.5	0	1	0	0	2	1024.49	2463		3987740	179	187
	Acetyl-CoA acetyltransferase, mitochondrial OS=Rattus norvegicus GN=Acat1 PE=1 SV=1	THIL_RAT	44695	1	4	5	5	0.0001	0.191	ENGTVTAANASTLNDGAAAVVLMTAEAAQR	K	L	0.98	119	29.8	20.4	119	0	0	1	0	2	2933.43	5694		878958	271	300
	Acetyl-CoA acetyltransferase, mitochondrial OS=Rattus norvegicus GN=Acat1 PE=1 SV=1	THIL_RAT	44695	1	4	5	5	0.0001	0.191	EVYMGNVIQGGEGQAPTR	K	Q	0.997	58.6	28.9	16.7	58.6	0	1	0	0	2	1921.91	2583		456493	85	102
	Acetyl-CoA acetyltransferase, mitochondrial OS=Rattus norvegicus GN=Acat1 PE=1 SV=1	THIL_RAT	44695	1	4	5	5	0.0001	0.191	QGEFGLASICNGGGGASAVLIEKL	K	-	0.995	104	30.8	19.5	104	0	1	1	0	2	2348.19	6270.5		2816590	401	424
	Fructose-1,6-bisphosphatase 1 OS=Rattus norvegicus GN=Fbp1 PE=1 SV=2	F16P1_RAT	39610.8	1	12	14	18	0.0005	0.493	AGGLATTGNEDILDIVPTEIHQK	K	A	0.997	61.5	30.7	16.8	61.5	0	1	2	0	2	2392.24	5447		13600000	292	314
	Fructose-1,6-bisphosphatase 1 OS=Rattus norvegicus GN=Fbp1 PE=1 SV=2	F16P1_RAT	39610.8	1	12	14	18	0.0005	0.493	AGGTGEMTQLLNSLCTAIK	K	A	0.997	90.5	30.4	25.7	83.4	0	2	0	0	2	1980.97	5270		10700000	25	43
	Fructose-1,6-bisphosphatase 1 OS=Rattus norvegicus GN=Fbp1 PE=1 SV=2	F16P1_RAT	39610.8	1	12	14	18	0.0005	0.493	APVIMGSTEDVQEFLEIYNKDK	K	A	0.997	72.3	30.1	17.5	72.3	0	0	1	0	2	2542.24	5832		811618	315	336
	Fructose-1,6-bisphosphatase 1 OS=Rattus norvegicus GN=Fbp1 PE=1 SV=2	F16P1_RAT	39610.8	1	12	14	18	0.0005	0.493	DFDPAINEYIQR	K	K	0.997	63.8	29.5	17	63.8	0	1	0	0	2	1480.71	4489		26000000	219	230
	Fructose-1,6-bisphosphatase 1 OS=Rattus norvegicus GN=Fbp1 PE=1 SV=2	F16P1_RAT	39610.8	1	12	14	18	0.0005	0.493	GNIYSINEGYAK	K	D	0.997	45.6	29.1	18.4	43	0	2	0	0	2	1328.65	3019.5		2317000	207	218
	Fructose-1,6-bisphosphatase 1 OS=Rattus norvegicus GN=Fbp1 PE=1 SV=2	F16P1_RAT	39610.8	1	12	14	18	0.0005	0.493	GNIYSINEGYAKDFDPAINEYIQR	K	K	0.974	34.3	29.7	15.1	34.3	0	0	1	0	2	2790.34	5383		2603720	207	230
	Fructose-1,6-bisphosphatase 1 OS=Rattus norvegicus GN=Fbp1 PE=1 SV=2	F16P1_RAT	39610.8	1	12	14	18	0.0005	0.493	KLDILSNDLVINMLK	K	S	0.964	30.1	28.3	14.9	30.1	0	0	1	0	2	1744.99	5474		968707	73	87
	Fructose-1,6-bisphosphatase 1 OS=Rattus norvegicus GN=Fbp1 PE=1 SV=2	F16P1_RAT	39610.8	1	12	14	18	0.0005	0.493	QAGIAQLYGIAGSTNVTGDQVK	R	K	0.996	105	30.9	19.5	105	0	1	0	0	2	2191.14	4849		1428800	51	72
	Fructose-1,6-bisphosphatase 1 OS=Rattus norvegicus GN=Fbp1 PE=1 SV=2	F16P1_RAT	39610.8	1	12	14	18	0.0005	0.493	SSYATCVLVSEEDTHAIIIEPEK	K	R	0.997	42.1	29.7	15.6	42.1	0	0	1	0	2	2591.25	4913		1067340	88	110
	Fructose-1,6-bisphosphatase 1 OS=Rattus norvegicus GN=Fbp1 PE=1 SV=2	F16P1_RAT	39610.8	1	12	14	18	0.0005	0.493	SSYATCVLVSEEDTHAIIIEPEKR	K	G	0.952	30.5	29.5	14.9	30.5	0	0	0	2	2	2747.36	4589.5		19400000	88	111
	Fructose-1,6-bisphosphatase 1 OS=Rattus norvegicus GN=Fbp1 PE=1 SV=2	F16P1_RAT	39610.8	1	12	14	18	0.0005	0.493	TLVYGGIFLYPANK	R	K	0.997	67.2	29.8	17.2	67.2	0	1	0	0	2	1555.85	5796		1237290	256	269
	Fructose-1,6-bisphosphatase 1 OS=Rattus norvegicus GN=Fbp1 PE=1 SV=2	F16P1_RAT	39610.8	1	12	14	18	0.0005	0.493	TSANEPSEKDALQPGR	K	N	0.997	42.8	29.6	15.7	42.8	0	1	1	0	2	1699.82	1480.5		3785620	143	158
	RCG63708 OS=Rattus norvegicus GN=LOC103692829 PE=4 SV=1	A0A0G2JXD0_RAT,F1M7A9_RAT,M0R6B4_RAT,RL9_RAT	21893.7	0.999	1	1	2	0.0001	0.191	DFNHINVELSLLGK	R	K	0.971	34.5	30.5	18.1	31.6	0	0	1	0	2	1598.85	5548		482582	37	50
	RCG63708 OS=Rattus norvegicus GN=LOC103692829 PE=4 SV=1	A0A0G2JXD0_RAT,F1M7A9_RAT,M0R6B4_RAT,RL9_RAT	21893.7	0.999	1	1	2	0.0001	0.191	SVYAHFPINVVIQENGSLVEIR	R	N	0.997	57.1	29.2	18.6	55	0	0	1	0	2	2484.32	6190		1251110	94	115
	Thioredoxin OS=Rattus norvegicus GN=Txn PE=1 SV=2	THIO_RAT	11673.3	1	3	3	3	0.0001	0.371	EAFQEALAAAGDK	K	L	0.997	64.7	29.9	20.2	61.6	0	1	0	0	2	1320.64	3657		4064170	9	21
	Thioredoxin OS=Rattus norvegicus GN=Txn PE=1 SV=2	THIO_RAT	11673.3	1	3	3	3	0.0001	0.371	EAFQEALAAAGDKLVVVDFSATWCGPCK	K	M	0.997	90.6	28.9	18.7	90.6	0	0	1	0	2	3040.45	6494		1492590	9	36
	Thioredoxin OS=Rattus norvegicus GN=Txn PE=1 SV=2	THIO_RAT	11673.3	1	3	3	3	0.0001	0.371	EKLEATITEFA	K	-	0.997	41.1	30.9	15.6	41.1	0	1	0	0	2	1251.65	4494		1828410	95	105
	Epoxide hydrolase 1 OS=Rattus norvegicus GN=Ephx1 PE=1 SV=1	HYEP_RAT	52583.7	1	3	3	3	0.0001	0.154	DIELLYPYK	K	E	0.967	34.7	30.4	38	11.9	0	1	0	0	2	1153.61	4946		2164100	278	286
	Epoxide hydrolase 1 OS=Rattus norvegicus GN=Ephx1 PE=1 SV=1	HYEP_RAT	52583.7	1	3	3	3	0.0001	0.154	ESGYLHIQATKPDTVGCALNDSPVGLAAYILEK	R	F	0.997	69.1	29.3	17.3	69.1	0	0	0	1	2	3530.78	6448		3646440	296	328
	Epoxide hydrolase 1 OS=Rattus norvegicus GN=Ephx1 PE=1 SV=1	HYEP_RAT	52583.7	1	3	3	3	0.0001	0.154	SHGLSDEHVFEVICPSIPGYGYSEASSK	K	K	0.997	37.9	27	15.4	37.9	0	0	0	1	2	3052.4	5153		5682620	169	196
	Uromodulin OS=Rattus norvegicus GN=Umod PE=2 SV=1	UROM_RAT	71061.2	1	4	4	4	0.0001	0.104	CPHTEDTTIQVTENGESSQAR	R	F	0.997	71.9	25	17.5	71.9	0	0	1	0	2	2360.04	1949		2925290	530	550
	Uromodulin OS=Rattus norvegicus GN=Umod PE=2 SV=1	UROM_RAT	71061.2	1	4	4	4	0.0001	0.104	DGPCGTVLR	R	R	0.966	32.8	28.5	15.1	32.8	0	1	0	0	2	974.473	1990		8779010	389	397
	Uromodulin OS=Rattus norvegicus GN=Umod PE=2 SV=1	UROM_RAT	71061.2	1	4	4	4	0.0001	0.104	DWMSIVTPAR	R	D	0.964	32.2	29.9	19	28.2	0	1	0	0	2	1191.58	4058		2835740	379	388
	Uromodulin OS=Rattus norvegicus GN=Umod PE=2 SV=1	UROM_RAT	71061.2	1	4	4	4	0.0001	0.104	GDGWYCECSPGFCEPGLDCLPQGPSGK	R	L	0.997	43.6	25	15.7	43.6	0	0	1	0	2	3030.22	5107		1077280	144	170
	Cytochrome c-1 (Predicted), isoform CRA_c OS=Rattus norvegicus GN=Cyc1 PE=1 SV=3	D3ZFQ8_RAT	35435.7	1	2	3	3	0.0001	0.113	HGGEDYVFSLLTGYCEPPTGVSLR	R	E	0.997	60.2	28.1	16.8	60.2	0	0	1	0	2	2654.26	6350		1950870	206	229
	Cytochrome c-1 (Predicted), isoform CRA_c OS=Rattus norvegicus GN=Cyc1 PE=1 SV=3	D3ZFQ8_RAT	35435.7	1	2	3	3	0.0001	0.113	HLVGVCYTEEEAK	R	A	0.997	46.3	28.1	15.9	46.3	0	1	1	0	2	1534.72	2367.5		4860000	135	147
	Tropomyosin alpha-3 chain OS=Rattus norvegicus GN=Tpm3 PE=1 SV=2	TPM3_RAT	29007.2	1	1	1	3	0.0001	0.145	DEEKMELQEIQLK	K	E	0.997	46.1	30.9	15.9	0	0	1	0	0	2	1648.81	3080		626382	101	113	Q63607_RAT,Q923Z2_RAT,A0A0G2JSQ4_RAT
	Tropomyosin alpha-3 chain OS=Rattus norvegicus GN=Tpm3 PE=1 SV=2	TPM3_RAT	29007.2	1	1	1	3	0.0001	0.145	LEEAEKAADESER	K	G	0.997	54	26.9	16.4	54	0	1	0	0	2	1476.68	1065		514549	77	89	TPM2_RAT,Q63607_RAT,Q923Z2_RAT,TPM4_RAT,A0A0G2JSQ4_RAT
	Tropomyosin alpha-3 chain OS=Rattus norvegicus GN=Tpm3 PE=1 SV=2	TPM3_RAT	29007.2	1	1	1	3	0.0001	0.145	TIDDLEDKLK	K	C	0.997	43.2	31.9	20.2	38.7	0	0	1	0	2	1189.63	3067		4200330	216	225
	5'-nucleotidase OS=Rattus norvegicus GN=Nt5e PE=1 SV=1	5NTD_RAT,Q66HL0_RAT	63969.7	1	2	3	3	0.0001	0.0799	ETPFLSNPGTNLVFEDEVTALQPEVDKLK	K	T	0.959	30.1	29.6	14.9	30.1	0	0	1	0	2	3230.65	6428		4261840	182	210
	5'-nucleotidase OS=Rattus norvegicus GN=Nt5e PE=1 SV=1	5NTD_RAT,Q66HL0_RAT	63969.7	1	2	3	3	0.0001	0.0799	HDSGDQDISVVSEYISK	K	M	0.997	52	28.6	16.2	52	0	1	1	0	2	1878.87	4161		2345270	520	536
	40S ribosomal protein SA OS=Rattus norvegicus GN=Rpsa PE=1 SV=3	RSSA_RAT	32824.1	1	2	2	2	0.0001	0.169	ADHQPLTEASYVNLPTIALCNTDSPLR	R	Y	0.997	70.2	30	17.4	70.2	0	0	1	0	2	2996.48	5903		717731	129	155
	40S ribosomal protein SA OS=Rattus norvegicus GN=Rpsa PE=1 SV=3	RSSA_RAT	32824.1	1	2	2	2	0.0001	0.169	FLAAGTHLGGTNLDFQMEQYIYK	K	R	0.996	44	30	15.8	44	0	0	1	0	2	2633.27	4972		679762	18	40
	Glutamate--cysteine ligase catalytic subunit OS=Rattus norvegicus GN=Gclc PE=1 SV=2	GSH1_RAT	72621.1	1	5	7	9	0.0003	0.137	AQTSSEPSAEEYTLMSIDTIINGK	K	E	0.997	43	29.1	15.7	43	0	2	2	0	2	2601.22	6331		10900000	504	527
	Glutamate--cysteine ligase catalytic subunit OS=Rattus norvegicus GN=Gclc PE=1 SV=2	GSH1_RAT	72621.1	1	5	7	9	0.0003	0.137	DKNTPSPFVETFPEDEEASK	K	A	0.997	41.8	27.2	15.6	41.8	0	0	1	0	2	2267.04	3994		833346	210	229
	Glutamate--cysteine ligase catalytic subunit OS=Rattus norvegicus GN=Gclc PE=1 SV=2	GSH1_RAT	72621.1	1	5	7	9	0.0003	0.137	EFIANHPDYKQDSVITDEINYSLILK	R	C	0.997	62.5	29.9	16.9	62.5	0	0	1	1	2	3065.55	5742		1609450	579	604
	Glutamate--cysteine ligase catalytic subunit OS=Rattus norvegicus GN=Gclc PE=1 SV=2	GSH1_RAT	72621.1	1	5	7	9	0.0003	0.137	NTPSPFVETFPEDEEASK	K	A	0.995	40	26	15.5	40	0	1	0	0	2	2023.91	4290		453823	212	229
	Glutamate--cysteine ligase catalytic subunit OS=Rattus norvegicus GN=Gclc PE=1 SV=2	GSH1_RAT	72621.1	1	5	7	9	0.0003	0.137	VQLLLNGGDVLETLQEK	K	G	0.997	74.1	28	18	73.8	0	1	0	0	2	1869.03	6210		2253050	65	81
	Alpha-tropomyosin 3 OS=Rattus norvegicus GN=Tpm1 PE=1 SV=1	Q63607_RAT	32849.1	1	1	1	3	0.0001	0.13	DEEKMEIQEIQLK	K	E	0.997	46.1	30.9	15.9	0	0	1	0	0	2	1648.81	3080		626382	137	149	Q923Z2_RAT,A0A0G2JSQ4_RAT,TPM3_RAT
	Alpha-tropomyosin 3 OS=Rattus norvegicus GN=Tpm1 PE=1 SV=1	Q63607_RAT	32849.1	1	1	1	3	0.0001	0.13	LEEAEKAADESER	K	G	0.997	54	26.9	16.4	54	0	1	0	0	2	1476.68	1065		514549	113	125	TPM2_RAT,Q923Z2_RAT,TPM4_RAT,A0A0G2JSQ4_RAT,TPM3_RAT
	Alpha-tropomyosin 3 OS=Rattus norvegicus GN=Tpm1 PE=1 SV=1	Q63607_RAT	32849.1	1	1	1	3	0.0001	0.13	QLEDELVSLQK	K	K	0.997	66.7	30.8	31.1	52.8	0	1	0	0	2	1301.69	3999		1925490	38	48
	Protein Tmed4 OS=Rattus norvegicus GN=Tmed4 PE=1 SV=3	G3V6N2_RAT	26117.1	1	2	2	3	0.0001	0.15	CFIEEIPDETMVIGNYR	R	T	0.997	48.4	26.5	16	48.4	0	1	0	0	2	2101.96	5353		586638	41	57	TMED9_RAT
	Protein Tmed4 OS=Rattus norvegicus GN=Tmed4 PE=1 SV=3	G3V6N2_RAT	26117.1	1	2	2	3	0.0001	0.15	QLLDQVEQIQK	R	E	0.997	42	30.2	45.1	12.6	0	1	0	0	2	1341.74	3702		1759500	162	172
	Protein Tmed4 OS=Rattus norvegicus GN=Tmed4 PE=1 SV=3	G3V6N2_RAT	26117.1	1	2	2	3	0.0001	0.15	QLLDQVEQIQKEQDYQR	R	Y	0.97	33.7	30.9	15.1	33.7	0	0	1	0	2	2161.09	4023		4698270	162	178
	C-type mannose receptor 2 OS=Rattus norvegicus GN=Mrc2 PE=1 SV=2	F1LMA7_RAT,MRC2_RAT	170636	1	3	3	3	0.0001	0.0317	QEVEELWIGLNDLK	K	L	0.997	69.7	31.1	17.4	69.7	0	1	0	0	2	1685.87	6236		659951	469	482
	C-type mannose receptor 2 OS=Rattus norvegicus GN=Mrc2 PE=1 SV=2	F1LMA7_RAT,MRC2_RAT	170636	1	3	3	3	0.0001	0.0317	TESSGGWQNHDCSIALPYVCK	R	K	0.96	31.6	25	15	31.6	0	0	1	0	2	2409.06	4255		1507750	374	394
	C-type mannose receptor 2 OS=Rattus norvegicus GN=Mrc2 PE=1 SV=2	F1LMA7_RAT,MRC2_RAT	170636	1	3	3	3	0.0001	0.0317	TLGDQLSLLLGAR	R	A	0.997	81.9	28.7	18.9	81.2	0	1	0	0	2	1356.78	6244		3400860	159	171
	Aminoacylase-1A OS=Rattus norvegicus GN=Acy1a PE=1 SV=1	ACY1A_RAT	45803.9	1	4	8	9	0.0003	0.181	EMNLTLEPEIFPAATDSR	K	Y	0.997	73.3	29.4	17.6	73.3	0	1	0	0	2	2049.98	5320		9403960	333	350
	Aminoacylase-1A OS=Rattus norvegicus GN=Acy1a PE=1 SV=1	ACY1A_RAT	45803.9	1	4	8	9	0.0003	0.181	ICTVQPNPDYGSAVTFLEER	R	A	0.997	66.4	29.3	17.1	66.4	0	1	1	0	2	2296.09	5287.5		3025130	22	41
	Aminoacylase-1A OS=Rattus norvegicus GN=Acy1a PE=1 SV=1	ACY1A_RAT	45803.9	1	4	8	9	0.0003	0.181	QLQSWCQEAGEGVTFEFAQK	K	F	0.997	64.8	27.6	17	64.8	0	1	1	0	2	2343.07	5108		1232610	289	308
	Aminoacylase-1A OS=Rattus norvegicus GN=Acy1a PE=1 SV=1	ACY1A_RAT	45803.9	1	4	8	9	0.0003	0.181	TIHMTFVPDEEVGGHK	R	G	0.997	41.6	29.2	15.6	41.6	0	1	1	2	2	1812.86	2498.5		18100000	138	153
	4-nitrophenylphosphatase domain and non-neuronal SNAP25-like protein homolog 1 (C. elegans), isoform CRA_b OS=Rattus norvegicus GN=Nipsnap1 PE=1 SV=1	G3V728_RAT	33347.3	1	2	3	3	0.0001	0.134	GWDENVYYTVPLVR	R	H	0.997	82.9	30.9	18.2	82.9	0	1	1	0	2	1710.85	5485		6147910	255	268
	4-nitrophenylphosphatase domain and non-neuronal SNAP25-like protein homolog 1 (C. elegans), isoform CRA_b OS=Rattus norvegicus GN=Nipsnap1 PE=1 SV=1	G3V728_RAT	33347.3	1	2	3	3	0.0001	0.134	IQFHNVKPECLDAYNSLTEAVLPK	K	L	0.957	29.3	29.5	14.8	29.3	0	0	0	1	2	2786.42	5290		1897220	74	97
	Podocalyxin OS=Rattus norvegicus GN=Podxl PE=1 SV=1	A0A0G2K2L1_RAT,PODXL_RAT	51658.8	1	2	4	6	0.0002	0.0944	ASFKPAEDSCALELAPILDNQAVAVK	K	R	0.997	41.8	30.1	16.1	41.4	0	0	1	0	2	2757.41	5696		851020	313	338
	Podocalyxin OS=Rattus norvegicus GN=Podxl PE=1 SV=1	A0A0G2K2L1_RAT,PODXL_RAT	51658.8	1	2	4	6	0.0002	0.0944	DKWDDLTEAGVIDIHLGK	K	E	0.997	52.6	30.8	16.3	52.6	0	1	3	1	2	2025.03	5345		7957420	357	374
	Lysosome membrane protein 2 OS=Rattus norvegicus GN=Scarb2 PE=1 SV=2	SCRB2_RAT	54092.2	1	2	2	2	0.0001	0.0649	DETLYIFPSDFCR	K	S	0.997	63.5	25.5	17	63.5	0	1	0	0	2	1662.75	5815		1324210	263	275
	Lysosome membrane protein 2 OS=Rattus norvegicus GN=Scarb2 PE=1 SV=2	SCRB2_RAT	54092.2	1	2	2	2	0.0001	0.0649	EEHESFVDINPLTGIILR	K	G	0.997	53.4	30.3	16.3	53.4	0	0	1	0	2	2082.09	6428		1632890	361	378
	Protein Lama4 OS=Rattus norvegicus GN=Lama4 PE=1 SV=3	F1LTF8_RAT	196951	1	3	3	3	0.0001	0.0226	ENYAGPNCER	K	C	0.997	43.7	25	15.7	43.7	0	1	0	0	2	1209.5	1039		390437	159	168
	Protein Lama4 OS=Rattus norvegicus GN=Lama4 PE=1 SV=3	F1LTF8_RAT	196951	1	3	3	3	0.0001	0.0226	ETLGVGYGCPEDSLISR	K	R	0.997	86.8	29.2	18.4	86.8	0	1	0	0	2	1852.87	4352		386670	1214	1230
	Protein Lama4 OS=Rattus norvegicus GN=Lama4 PE=1 SV=3	F1LTF8_RAT	196951	1	3	3	3	0.0001	0.0226	NDNLVYVYNLGTK	K	D	0.996	38.9	30.2	15.4	38.9	0	1	0	0	2	1512.77	4440		1371150	896	908
	Leucine-rich PPR motif-containing protein, mitochondrial OS=Rattus norvegicus GN=Lrpprc PE=1 SV=2	F1LM33_RAT,LPPRC_RAT	156660	1	4	4	4	0.0001	0.0359	CIANNQVETLEK	R	L	0.997	50.2	30.8	19.6	46.7	0	1	0	0	2	1418.69	2447		721596	929	940
	Leucine-rich PPR motif-containing protein, mitochondrial OS=Rattus norvegicus GN=Lrpprc PE=1 SV=2	F1LM33_RAT,LPPRC_RAT	156660	1	4	4	4	0.0001	0.0359	GICNLLDNYHVPELIK	K	D	0.99	37.6	30.4	15.4	37.6	0	0	1	0	2	1897.98	5973		556430	624	639
	Leucine-rich PPR motif-containing protein, mitochondrial OS=Rattus norvegicus GN=Lrpprc PE=1 SV=2	F1LM33_RAT,LPPRC_RAT	156660	1	4	4	4	0.0001	0.0359	NVQGIIDILK	K	I	0.997	48.4	26.6	30.6	33.9	0	1	0	0	2	1112.67	5487		793814	453	462
	Leucine-rich PPR motif-containing protein, mitochondrial OS=Rattus norvegicus GN=Lrpprc PE=1 SV=2	F1LM33_RAT,LPPRC_RAT	156660	1	4	4	4	0.0001	0.0359	VIEEQMEPALEK	K	L	0.997	77.1	30.1	19.9	75.1	0	1	0	0	2	1431.7	2243		864434	1223	1234
	Collagen alpha-1(XII) chain OS=Rattus norvegicus GN=Col12a1 PE=1 SV=1	A0A0G2KAJ7_RAT	342524	1	10	11	11	0.0003	0.0554	DITDTSIGAYWTSAPGMVR	K	G	0.997	43.2	28.6	15.7	43.2	0	1	0	0	2	2056.96	5154		490858	915	933
	Collagen alpha-1(XII) chain OS=Rattus norvegicus GN=Col12a1 PE=1 SV=1	A0A0G2KAJ7_RAT	342524	1	10	11	11	0.0003	0.0554	DVTHSTMNVIWEPVLGK	R	V	0.96	34.4	30.9	15.2	34.4	0	1	0	0	2	1941.97	4875		668651	1576	1592
	Collagen alpha-1(XII) chain OS=Rattus norvegicus GN=Col12a1 PE=1 SV=1	A0A0G2KAJ7_RAT	342524	1	10	11	11	0.0003	0.0554	GGNTMTGDAIDYLVK	K	N	0.997	60.9	29.2	16.8	60.9	0	1	0	0	2	1570.74	4103		771652	214	228
	Collagen alpha-1(XII) chain OS=Rattus norvegicus GN=Col12a1 PE=1 SV=1	A0A0G2KAJ7_RAT	342524	1	10	11	11	0.0003	0.0554	GLTSSEPVSVMEK	K	T	0.997	59.6	30.7	16.7	59.6	0	1	0	0	2	1379.67	2333		1548690	409	421
	Collagen alpha-1(XII) chain OS=Rattus norvegicus GN=Col12a1 PE=1 SV=1	A0A0G2KAJ7_RAT	342524	1	10	11	11	0.0003	0.0554	IVDDLTINLCNSVK	K	G	0.997	56.9	31	16.6	56.9	0	1	0	0	2	1603.84	4778		1040500	1367	1380
	Collagen alpha-1(XII) chain OS=Rattus norvegicus GN=Col12a1 PE=1 SV=1	A0A0G2KAJ7_RAT	342524	1	10	11	11	0.0003	0.0554	IVDDLTINLCNSVKGPGDLEAPSNLVISER	K	T	0.972	33.2	29	15.1	33.2	0	0	1	0	2	3238.66	5942		1257900	1367	1396
	Collagen alpha-1(XII) chain OS=Rattus norvegicus GN=Col12a1 PE=1 SV=1	A0A0G2KAJ7_RAT	342524	1	10	11	11	0.0003	0.0554	NLKEGTQYDLSVTALYASGAGEALSGK	R	G	0.997	58.8	30.4	16.7	58.8	0	0	1	0	2	2743.38	5410		410351	872	898
	Collagen alpha-1(XII) chain OS=Rattus norvegicus GN=Col12a1 PE=1 SV=1	A0A0G2KAJ7_RAT	342524	1	10	11	11	0.0003	0.0554	NLQPDTPYTVTVVPVYAEGDGGR	R	T	0.997	57.9	30.6	16.6	57.9	0	1	1	0	2	2448.2	5074		3378980	1903	1925
	Collagen alpha-1(XII) chain OS=Rattus norvegicus GN=Col12a1 PE=1 SV=1	A0A0G2KAJ7_RAT	342524	1	10	11	11	0.0003	0.0554	NNVILQPLQPDTPYK	R	I	0.997	52.5	30	21.1	47.7	0	1	0	0	2	1739.93	4429		998424	2079	2093
	Collagen alpha-1(XII) chain OS=Rattus norvegicus GN=Col12a1 PE=1 SV=1	A0A0G2KAJ7_RAT	342524	1	10	11	11	0.0003	0.0554	NVQVYNPTPNSLDVR	R	W	0.997	55	30.7	18	53.5	0	1	0	0	2	1715.87	3664		2073710	1940	1954
	NADH-ubiquinone oxidoreductase 75 kDa subunit, mitochondrial OS=Rattus norvegicus GN=Ndufs1 PE=1 SV=1	NDUS1_RAT	79413.5	1	3	4	5	0.0001	0.0757	DDGAAILAAVSSIAQK	R	I	0.997	66.4	31.1	17.2	66.4	0	1	1	0	2	1529.82	6251.5		28000000	484	499
	NADH-ubiquinone oxidoreductase 75 kDa subunit, mitochondrial OS=Rattus norvegicus GN=Ndufs1 PE=1 SV=1	NDUS1_RAT	79413.5	1	3	4	5	0.0001	0.0757	DLLNKVDSDTLCTEEIFPNEGAGTDLR	K	S	0.997	66.8	29.2	17.2	66.8	0	0	1	0	2	3022.43	5551		587064	356	382
	NADH-ubiquinone oxidoreductase 75 kDa subunit, mitochondrial OS=Rattus norvegicus GN=Ndufs1 PE=1 SV=1	NDUS1_RAT	79413.5	1	3	4	5	0.0001	0.0757	GNDMQVGTYIEK	R	M	0.997	52.9	27.2	16.3	52.9	0	2	0	0	2	1370.63	2228.5		2234100	201	212
	Protein disulfide-isomerase OS=Rattus norvegicus GN=P4hb PE=1 SV=2	PDIA1_RAT	56953.4	1	8	10	13	0.0004	0.177	DGVVLFKK	K	F	0.948	28.8	26.8	24.8	18.8	0	1	0	0	2	905.546	2744		933967	203	210
	Protein disulfide-isomerase OS=Rattus norvegicus GN=P4hb PE=1 SV=2	PDIA1_RAT	56953.4	1	8	10	13	0.0004	0.177	DHENIVIAK	K	M	0.997	41.5	29.4	15.6	41.5	0	1	0	0	2	1038.56	1763		2101510	418	426
	Protein disulfide-isomerase OS=Rattus norvegicus GN=P4hb PE=1 SV=2	PDIA1_RAT	56953.4	1	8	10	13	0.0004	0.177	EADDIVNWLK	R	K	0.997	58.3	30.2	22.3	52.6	0	1	0	0	2	1202.61	5246		1040950	123	132
	Protein disulfide-isomerase OS=Rattus norvegicus GN=P4hb PE=1 SV=2	PDIA1_RAT	56953.4	1	8	10	13	0.0004	0.177	HNQLPLVIEFTEQTAPK	K	I	0.997	50.8	29.4	16.2	50.8	0	1	4	0	2	1965.04	5476		24500000	233	249
	Protein disulfide-isomerase OS=Rattus norvegicus GN=P4hb PE=1 SV=2	PDIA1_RAT	56953.4	1	8	10	13	0.0004	0.177	NFEEVAFDEKK	K	N	0.994	37.4	28.3	16.1	36.7	0	1	1	0	2	1355.65	2933		5982160	378	388
	Protein disulfide-isomerase OS=Rattus norvegicus GN=P4hb PE=1 SV=2	PDIA1_RAT	56953.4	1	8	10	13	0.0004	0.177	NNFEGEITKEK	R	L	0.997	52.4	30.2	32.7	35.9	0	1	0	0	2	1308.64	1886		720286	216	226
	Protein disulfide-isomerase OS=Rattus norvegicus GN=P4hb PE=1 SV=2	PDIA1_RAT	56953.4	1	8	10	13	0.0004	0.177	SVSDYDGK	K	L	0.975	32	25	15	32	0	1	0	0	2	870.384	912		217612	266	273
	Protein disulfide-isomerase OS=Rattus norvegicus GN=P4hb PE=1 SV=2	PDIA1_RAT	56953.4	1	8	10	13	0.0004	0.177	VDATEESDLAQQYGVR	K	G	0.994	106	29.1	19.6	106	0	1	0	0	2	1780.83	3458		1383690	84	99
	Annexin OS=Rattus norvegicus GN=Anxa4 PE=1 SV=1	Q5U362_RAT	35895.4	1	4	6	8	0.0002	0.201	GAGTDEGCLIEILASR	K	N	0.997	72	30.9	17.5	72	0	1	0	0	2	1661.82	5742		6689870	101	116
	Annexin OS=Rattus norvegicus GN=Anxa4 PE=1 SV=1	Q5U362_RAT	35895.4	1	4	6	8	0.0002	0.201	GLGTDEDAIIGVLACR	K	N	0.997	46	31.2	20.2	41.8	0	1	1	0	2	1659.84	5785		4051930	29	44
	Annexin OS=Rattus norvegicus GN=Anxa4 PE=1 SV=1	Q5U362_RAT	35895.4	1	4	6	8	0.0002	0.201	SETSGSFEDALLAIVK	K	C	0.997	83.1	31.4	18.2	83.1	0	1	1	0	2	1666.85	6482.5		6499260	226	241
	Annexin OS=Rattus norvegicus GN=Anxa4 PE=1 SV=1	Q5U362_RAT	35895.4	1	4	6	8	0.0002	0.201	SLEEDICSDTSFMFQR	R	V	0.997	66.7	25	17.2	66.7	0	3	0	0	2	1980.83	4705		2623520	135	150
	ATP synthase subunit beta, mitochondrial OS=Rattus norvegicus GN=Atp5b PE=1 SV=2	ATPB_RAT,G3V6D3_RAT	56354.3	1	9	12	14	0.0004	0.263	AIAELGIYPAVDPLDSTSR	R	I	0.997	78.4	30.5	17.9	78.4	0	1	0	0	2	1988.03	5828		3802300	388	406
	ATP synthase subunit beta, mitochondrial OS=Rattus norvegicus GN=Atp5b PE=1 SV=2	ATPB_RAT,G3V6D3_RAT	56354.3	1	9	12	14	0.0004	0.263	EGNDLYHEMIESGVINLK	R	D	0.997	62.5	30	29.5	49.9	0	1	3	0	2	2061	4255		16600000	242	259
	ATP synthase subunit beta, mitochondrial OS=Rattus norvegicus GN=Atp5b PE=1 SV=2	ATPB_RAT,G3V6D3_RAT	56354.3	1	9	12	14	0.0004	0.263	FLSQPFQVAEVFTGHMGK	R	L	0.997	68.2	30	17.3	68.2	0	0	1	0	2	2039.01	5783		5855770	463	480
	ATP synthase subunit beta, mitochondrial OS=Rattus norvegicus GN=Atp5b PE=1 SV=2	ATPB_RAT,G3V6D3_RAT	56354.3	1	9	12	14	0.0004	0.263	IMDPNIVGSEHYDVAR	R	G	0.997	53.6	29.3	16.3	53.6	0	1	1	0	2	1831.86	3081.5		13300000	407	422
	ATP synthase subunit beta, mitochondrial OS=Rattus norvegicus GN=Atp5b PE=1 SV=2	ATPB_RAT,G3V6D3_RAT	56354.3	1	9	12	14	0.0004	0.263	SLQDIIAILGMDELSEEDKLTVSR	K	A	0.996	38.6	30.4	15.4	38.6	0	0	1	0	2	2691.38	6548		1977740	433	456
	ATP synthase subunit beta, mitochondrial OS=Rattus norvegicus GN=Atp5b PE=1 SV=2	ATPB_RAT,G3V6D3_RAT	56354.3	1	9	12	14	0.0004	0.263	TREGNDLYHEMIESGVINLK	R	D	0.95	31.7	30.2	15	31.7	0	0	1	0	2	2334.14	3871		1978760	240	259
	ATP synthase subunit beta, mitochondrial OS=Rattus norvegicus GN=Atp5b PE=1 SV=2	ATPB_RAT,G3V6D3_RAT	56354.3	1	9	12	14	0.0004	0.263	TVLIMELINNVAK	K	A	0.997	59.6	29.3	16.8	59.5	0	2	0	0	2	1473.83	6249		22000000	213	225
	ATP synthase subunit beta, mitochondrial OS=Rattus norvegicus GN=Atp5b PE=1 SV=2	ATPB_RAT,G3V6D3_RAT	56354.3	1	9	12	14	0.0004	0.263	VLDSGAPIKIPVGPETLGR	K	I	0.997	39.7	25	15.5	39.7	0	0	1	0	2	1919.1	4974		4409180	125	143
	ATP synthase subunit beta, mitochondrial OS=Rattus norvegicus GN=Atp5b PE=1 SV=2	ATPB_RAT,G3V6D3_RAT	56354.3	1	9	12	14	0.0004	0.263	VVDLLAPYAK	K	G	0.997	52.4	29.2	33.9	34.7	0	1	0	0	2	1088.64	4548		5012650	189	198
	Peroxiredoxin-6 OS=Rattus norvegicus GN=Prdx6 PE=1 SV=3	PRDX6_RAT	24819.9	1	3	4	4	0.0001	0.246	DFTPVCTTELGR	R	A	0.969	33.3	29	15.1	33.3	0	1	0	0	2	1395.66	3710		3201270	42	53
	Peroxiredoxin-6 OS=Rattus norvegicus GN=Prdx6 PE=1 SV=3	PRDX6_RAT	24819.9	1	3	4	4	0.0001	0.246	PGGLLLGDEAPNFEANTTIGHIR	M	F	0.997	70	30.8	17.4	70	0	0	1	0	1	2392.23	5315		1430990	2	24
	Peroxiredoxin-6 OS=Rattus norvegicus GN=Prdx6 PE=1 SV=3	PRDX6_RAT	24819.9	1	3	4	4	0.0001	0.246	VVDSLQLTASNPVATPVDWK	R	K	0.997	44.9	30.3	15.8	44.9	0	1	1	0	2	2140.13	5373		3186910	163	182
	Alcohol dehydrogenase [NADP(+)] OS=Rattus norvegicus GN=Akr1a1 PE=1 SV=2	AK1A1_RAT	36506.2	1	5	6	6	0.0002	0.24	GLEVTAYSPLGSSDR	R	A	0.997	59.8	30.8	23.3	53.3	0	1	0	0	2	1551.77	4157		1683300	204	218
	Alcohol dehydrogenase [NADP(+)] OS=Rattus norvegicus GN=Akr1a1 PE=1 SV=2	AK1A1_RAT	36506.2	1	5	6	6	0.0002	0.24	HIDCASVYGNETEIGEALK	R	E	0.997	66.8	28.4	17.2	66.8	0	0	1	0	2	2105.98	3876		1219510	43	61
	Alcohol dehydrogenase [NADP(+)] OS=Rattus norvegicus GN=Akr1a1 PE=1 SV=2	AK1A1_RAT	36506.2	1	5	6	6	0.0002	0.24	HIDCASVYGNETEIGEALKESVGAGK	R	A	0.997	50.4	29.3	16.1	50.4	0	0	0	1	2	2734.3	4685		2364520	43	68
	Alcohol dehydrogenase [NADP(+)] OS=Rattus norvegicus GN=Akr1a1 PE=1 SV=2	AK1A1_RAT	36506.2	1	5	6	6	0.0002	0.24	HPDEPVLLEEPVVLALAEK	R	H	0.997	49.4	28.9	16.1	49.4	0	1	1	0	2	2098.14	6360.5		9985380	222	240
	Alcohol dehydrogenase [NADP(+)] OS=Rattus norvegicus GN=Akr1a1 PE=1 SV=2	AK1A1_RAT	36506.2	1	5	6	6	0.0002	0.24	ILQNIQVFDFTFSPEEMK	R	Q	0.997	62.3	30.2	16.9	62.3	0	1	0	0	2	2202.08	6391		1258090	270	287
	Dihydrolipoyl dehydrogenase, mitochondrial OS=Rattus norvegicus GN=Dld PE=1 SV=1	DLDH_RAT	54038.2	1	10	11	13	0.0004	0.324	GIEIPEVR	R	L	0.947	29	27.7	14.8	29	0	1	0	0	2	912.515	3698		5027840	110	117
	Dihydrolipoyl dehydrogenase, mitochondrial OS=Rattus norvegicus GN=Dld PE=1 SV=1	DLDH_RAT	54038.2	1	10	11	13	0.0004	0.324	ILGAHILGPGAGEMVNEAALALEYGASCEDVAR	R	V	0.997	58.1	29.4	16.6	58.1	0	0	3	0	2	3370.64	6028		983994	450	482
	Dihydrolipoyl dehydrogenase, mitochondrial OS=Rattus norvegicus GN=Dld PE=1 SV=1	DLDH_RAT	54038.2	1	10	11	13	0.0004	0.324	IPNIFAIGDVVAGPMLAHK	K	A	0.995	39.6	28	15.5	39.6	0	0	1	0	2	1979.08	6338		911249	347	365
	Dihydrolipoyl dehydrogenase, mitochondrial OS=Rattus norvegicus GN=Dld PE=1 SV=1	DLDH_RAT	54038.2	1	10	11	13	0.0004	0.324	LGADVTAVEFLGHVGGIGIDMEISK	R	N	0.984	37.2	30.4	15.3	37.2	0	0	0	1	2	2544.3	6290		872772	235	259
	Dihydrolipoyl dehydrogenase, mitochondrial OS=Rattus norvegicus GN=Dld PE=1 SV=1	DLDH_RAT	54038.2	1	10	11	13	0.0004	0.324	NETLGGTCLNVGCIPSK	K	A	0.992	74.9	28.8	17.7	74.9	0	1	0	0	2	1819.87	3943		3525150	73	89
	Dihydrolipoyl dehydrogenase, mitochondrial OS=Rattus norvegicus GN=Dld PE=1 SV=1	DLDH_RAT	54038.2	1	10	11	13	0.0004	0.324	NQVTATTADGSTQVIGTK	K	N	0.997	76.3	31	21.1	72.9	0	1	1	0	2	1791.91	2354.5		3156970	160	177
	Dihydrolipoyl dehydrogenase, mitochondrial OS=Rattus norvegicus GN=Dld PE=1 SV=1	DLDH_RAT	54038.2	1	10	11	13	0.0004	0.324	RPFTQNLGLEELGIELDPK	R	G	0.993	37.8	29.6	15.4	37.8	0	0	1	0	2	2169.16	5911		715115	316	334
	Dihydrolipoyl dehydrogenase, mitochondrial OS=Rattus norvegicus GN=Dld PE=1 SV=1	DLDH_RAT	54038.2	1	10	11	13	0.0004	0.324	SDGKIDVSVEAASGGK	K	A	0.953	30	31	14.9	30	0	0	1	0	2	1519.76	2236		1472310	285	300
	Dihydrolipoyl dehydrogenase, mitochondrial OS=Rattus norvegicus GN=Dld PE=1 SV=1	DLDH_RAT	54038.2	1	10	11	13	0.0004	0.324	STDRILGAHILGPGAGEMVNEAALALEYGASCEDVAR	K	V	0.948	32.2	28.5	15	32.2	0	0	0	1	2	3829.85	5725		1083920	446	482
	Dihydrolipoyl dehydrogenase, mitochondrial OS=Rattus norvegicus GN=Dld PE=1 SV=1	DLDH_RAT	54038.2	1	10	11	13	0.0004	0.324	TVCIEKNETLGGTCLNVGCIPSK	K	A	0.997	93.8	29.9	18.9	93.8	0	0	1	0	2	2550.24	4094		2431880	67	89
	V-type proton ATPase subunit C 1 OS=Rattus norvegicus GN=Atp6v1c1 PE=2 SV=1	VATC1_RAT	43901.8	1	3	3	3	0.0001	0.0812	GVTQIDNDLK	K	S	0.997	43.4	31.4	34.6	24.5	0	1	0	0	2	1102.57	2475		4524360	128	137
	V-type proton ATPase subunit C 1 OS=Rattus norvegicus GN=Atp6v1c1 PE=2 SV=1	VATC1_RAT	43901.8	1	3	3	3	0.0001	0.0812	SSNVLSEDQDSYLCNVTLFK	R	K	0.996	104	28.5	19.5	104	0	1	0	0	2	2319.08	5665		406896	212	231
	V-type proton ATPase subunit C 1 OS=Rattus norvegicus GN=Atp6v1c1 PE=2 SV=1	VATC1_RAT	43901.8	1	3	3	3	0.0001	0.0812	SSNVLSEDQDSYLCNVTLFKK	R	A	0.971	33.5	29.9	15.1	33.5	0	0	1	0	2	2447.18	5022		866350	212	232
	Peroxiredoxin 3 OS=Rattus norvegicus GN=Prdx3 PE=1 SV=1	G3V7I0_RAT	28299.4	1	0	0	12	0.0003	0.288	DYGVLLESAGIALR	R	G	0.997	62.6	30.5	16.9	62.6	0	1	1	0	2	1476.81	6091.5		5597270	172	185
	Peroxiredoxin 3 OS=Rattus norvegicus GN=Prdx3 PE=1 SV=1	G3V7I0_RAT	28299.4	1	0	0	12	0.0003	0.288	ELSLDDFK	K	G	0.989	36.7	29.3	15.3	1.34	0	1	0	0	2	966.478	4111		1453550	85	92
	Peroxiredoxin 3 OS=Rattus norvegicus GN=Prdx3 PE=1 SV=1	G3V7I0_RAT	28299.4	1	0	0	12	0.0003	0.288	ELSLDDFKGK	K	Y	0.997	47.7	31.1	22.2	41.4	0	0	1	0	2	1151.59	3319		2592720	85	94
	Peroxiredoxin 3 OS=Rattus norvegicus GN=Prdx3 PE=1 SV=1	G3V7I0_RAT	28299.4	1	0	0	12	0.0003	0.288	GLFIIDPNGVIK	R	H	0.993	36.9	28.5	20.7	31.5	0	1	0	0	2	1285.75	5990		570669	186	197
	Peroxiredoxin 3 OS=Rattus norvegicus GN=Prdx3 PE=1 SV=1	G3V7I0_RAT	28299.4	1	0	0	12	0.0003	0.288	GTAVVNGEFKELSLDDFK	K	G	0.997	63.9	30.9	17	63.9	0	0	1	0	2	1968.99	5048		1507720	75	92
	Peroxiredoxin 3 OS=Rattus norvegicus GN=Prdx3 PE=1 SV=1	G3V7I0_RAT	28299.4	1	0	0	12	0.0003	0.288	HLSVNDLPVGR	K	S	0.997	48.3	31.3	18	46.3	0	1	1	0	2	1206.66	3136		19400000	198	208
	Peroxiredoxin 3 OS=Rattus norvegicus GN=Prdx3 PE=1 SV=1	G3V7I0_RAT	28299.4	1	0	0	12	0.0003	0.288	NGGLGHMNITLLSDLTK	K	Q	0.997	55.8	30.3	16.5	55.8	0	1	3	0	2	1799.93	4859		9532460	151	167
	Protein Hykk OS=Rattus norvegicus GN=Hykk PE=1 SV=1	D3ZUX1_RAT	42476.4	1	3	3	3	0.0001	0.0931	DALFLLVCAR	R	F	0.997	39.5	30.8	27.8	27.1	0	1	0	0	2	1177.64	5999		378471	306	315
	Protein Hykk OS=Rattus norvegicus GN=Hykk PE=1 SV=1	D3ZUX1_RAT	42476.4	1	3	3	3	0.0001	0.0931	EIVEQVIQLFK	R	E	0.997	57.2	28.7	22.2	51.6	0	1	0	0	2	1345.77	6492		4179830	201	211
	Protein Hykk OS=Rattus norvegicus GN=Hykk PE=1 SV=1	D3ZUX1_RAT	42476.4	1	3	3	3	0.0001	0.0931	SQETTDDPVEYVLK	R	I	0.997	84.2	29.3	18.3	84.2	0	1	0	0	2	1623.78	4440		1082550	55	68
	Protein Napg OS=Rattus norvegicus GN=Napg PE=1 SV=1	A0A0G2K350_RAT,D4A0E2_RAT	25602.3	1	2	2	2	0.0001	0.128	EMQKLPEAVQLIEK	K	A	0.997	44	30.7	16.3	43.4	0	0	1	0	2	1671.9	4050		1836960	5	18
	Protein Napg OS=Rattus norvegicus GN=Napg PE=1 SV=1	A0A0G2K350_RAT,D4A0E2_RAT	25602.3	1	2	2	2	0.0001	0.128	LIENVDPEKAVQLYQQTANVFENEER	K	L	0.997	53.8	29.4	16.4	53.8	0	0	1	0	2	3076.52	6206		1238790	42	67
	Glutathione S-transferase P OS=Rattus norvegicus GN=Gstp1 PE=1 SV=2	GSTP1_RAT	23439.8	1	2	2	2	0.0001	0.152	EAALVDMVNDGVEDLR	K	C	0.997	59.5	29.5	22.6	53.7	0	1	0	0	2	1761.83	4375		721129	86	101
	Glutathione S-transferase P OS=Rattus norvegicus GN=Gstp1 PE=1 SV=2	GSTP1_RAT	23439.8	1	2	2	2	0.0001	0.152	FEDGDLTLYQSNAILR	K	H	0.997	62	31	16.9	62	0	1	0	0	2	1854.92	5146		1300470	56	71
	Monoglyceride lipase OS=Rattus norvegicus GN=Mgll PE=1 SV=1	A0A0G2JYI5_RAT,MGLL_RAT	33499.9	1	2	2	2	0.0001	0.0629	NKSEVDLYNSDPLICHAGVK	R	V	0.997	42.6	30.7	15.7	42.6	0	0	1	0	2	2259.11	3752		3005980	187	206
	Monoglyceride lipase OS=Rattus norvegicus GN=Mgll PE=1 SV=1	A0A0G2JYI5_RAT,MGLL_RAT	33499.9	1	2	2	2	0.0001	0.0629	SEVDLYNSDPLICHAGVK	K	V	0.997	45	29.5	15.8	45	0	0	1	0	2	2016.97	4255		1975760	189	206
	Ribonuclease inhibitor OS=Rattus norvegicus GN=Rnh1 PE=1 SV=1	A0A0G2K9E0_RAT,E2RUH2_RAT,RINI_RAT	49975.6	1	2	3	3	0.0001	0.0752	ELHLNDNPLGDEGLK	R	L	0.997	47.5	30.7	19.4	44	0	0	1	0	2	1663.83	4002		2373830	112	126
	Ribonuclease inhibitor OS=Rattus norvegicus GN=Rnh1 PE=1 SV=1	A0A0G2K9E0_RAT,E2RUH2_RAT,RINI_RAT	49975.6	1	2	3	3	0.0001	0.0752	SLFELQMSSNPLGDSGVVELCK	R	A	0.997	65.2	29.5	17.1	65.2	0	1	1	0	2	2426.16	5851.5		1361920	337	358
	Glutathione peroxidase OS=Rattus norvegicus GN=Gpx3 PE=1 SV=1	A0A0G2K531_RAT,GPX3_RAT	25425.4	1	5	5	6	0.0002	0.316	FLVGPDGIPIMR	K	W	0.965	32.2	31.3	15	32.2	0	1	0	0	2	1330.72	4819		5230310	186	197
	Glutathione peroxidase OS=Rattus norvegicus GN=Gpx3 PE=1 SV=1	A0A0G2K531_RAT,GPX3_RAT	25425.4	1	5	5	6	0.0002	0.316	NSCPPTAELLGSPGR	K	L	0.997	84.1	30	18.3	84.1	0	1	0	0	2	1555.75	3441		2191130	154	168
	Glutathione peroxidase OS=Rattus norvegicus GN=Gpx3 PE=1 SV=1	A0A0G2K531_RAT,GPX3_RAT	25425.4	1	5	5	6	0.0002	0.316	QEPGENSEILPSLK	K	Y	0.997	66.9	30.5	17.2	66.9	0	1	0	0	2	1540.79	3869		60700000	107	120
	Glutathione peroxidase OS=Rattus norvegicus GN=Gpx3 PE=1 SV=1	A0A0G2K531_RAT,GPX3_RAT	25425.4	1	5	5	6	0.0002	0.316	SKTDCHGGMSGTIYEYGALTIDGEEYIPFK	K	Q	0.981	35.1	25	15.2	35.1	0	0	1	0	2	3355.51	5773		158289	28	57
	Glutathione peroxidase OS=Rattus norvegicus GN=Gpx3 PE=1 SV=1	A0A0G2K531_RAT,GPX3_RAT	25425.4	1	5	5	6	0.0002	0.316	TDCHGGMSGTIYEYGALTIDGEEYIPFK	K	Q	0.997	65.1	25	17.1	65.1	0	0	2	0	2	3140.39	6086		1434970	30	57
	Tubulin alpha-4A chain OS=Rattus norvegicus GN=Tuba4a PE=1 SV=1	TBA4A_RAT	49924.6	1	2	2	2	0.0001	0.067	DVNAAIAAIK	K	T	0.966	36	29	18.6	32.6	0	1	0	0	2	985.568	3567		1550240	327	336
	Tubulin alpha-4A chain OS=Rattus norvegicus GN=Tuba4a PE=1 SV=1	TBA4A_RAT	49924.6	1	2	2	2	0.0001	0.067	TIGGGDDSFTTFFCETGAGK	K	H	0.997	44.5	25	15.8	44.5	0	1	0	0	2	2067.9	5472		439805	41	60
	Filamin alpha OS=Rattus norvegicus GN=Flna PE=1 SV=1	C0JPT7_RAT	280485	1	10	12	12	0.0003	0.0678	ASGPGLNTTGVPASLPVEFTIDAK	K	D	0.997	49.7	30.1	16.1	49.7	0	1	1	0	2	2342.22	6005.5		3535780	1550	1573
	Filamin alpha OS=Rattus norvegicus GN=Flna PE=1 SV=1	C0JPT7_RAT	280485	1	10	12	12	0.0003	0.0678	DAGEGLLAVQITDPEGKPK	K	K	0.997	38.8	30.4	15.4	38.8	0	1	1	0	2	1938.02	4444.5		6141900	1574	1592
	Filamin alpha OS=Rattus norvegicus GN=Flna PE=1 SV=1	C0JPT7_RAT	280485	1	10	12	12	0.0003	0.0678	DNGNGTYSCSYVPR	K	K	0.997	46	25	15.9	46	0	1	0	0	2	1589.66	2401		522426	725	738
	Filamin alpha OS=Rattus norvegicus GN=Flna PE=1 SV=1	C0JPT7_RAT	280485	1	10	12	12	0.0003	0.0678	GAGTGGLGLAVEGPSEAK	R	M	0.947	31.4	30.4	15	31.4	0	1	0	0	2	1570.81	3477		456736	1382	1399
	Filamin alpha OS=Rattus norvegicus GN=Flna PE=1 SV=1	C0JPT7_RAT	280485	1	10	12	12	0.0003	0.0678	GTVEPQLEAR	K	G	0.952	30.1	29.6	20.8	24.1	0	1	0	0	2	1099.57	2063		3097590	428	437
	Filamin alpha OS=Rattus norvegicus GN=Flna PE=1 SV=1	C0JPT7_RAT	280485	1	10	12	12	0.0003	0.0678	SAGQGEVLVYVEDPAGHQEEAK	R	V	0.963	30.8	29.3	14.9	30.8	0	0	1	0	2	2313.1	3776		5273970	310	331
	Filamin alpha OS=Rattus norvegicus GN=Flna PE=1 SV=1	C0JPT7_RAT	280485	1	10	12	12	0.0003	0.0678	TGVAINKPAEFTVDAK	K	H	0.997	51.9	30.8	16.4	51.7	0	1	0	0	2	1660.89	3326		672404	685	700
	Filamin alpha OS=Rattus norvegicus GN=Flna PE=1 SV=1	C0JPT7_RAT	280485	1	10	12	12	0.0003	0.0678	THEAEIVEGENHTYCIR	K	F	0.964	30.6	27.1	14.9	30.6	0	0	0	1	2	2057.93	2530		1925890	2177	2193
	Filamin alpha OS=Rattus norvegicus GN=Flna PE=1 SV=1	C0JPT7_RAT	280485	1	10	12	12	0.0003	0.0678	VTAQGPGLEPSGNIANK	K	T	0.997	62.5	30.8	16.9	62.5	0	1	0	0	2	1652.86	2557		1161220	384	400
	Filamin alpha OS=Rattus norvegicus GN=Flna PE=1 SV=1	C0JPT7_RAT	280485	1	10	12	12	0.0003	0.0678	YTPVQQGPVGVSVTYGGDHIPK	K	S	0.997	52.5	30.3	16.3	52.5	0	0	1	0	2	2299.17	3892		2752160	937	958
	Carboxymethylenebutenolidase homolog OS=Rattus norvegicus GN=Cmbl PE=2 SV=1	CMBL_RAT	27902.5	1	2	2	2	0.0001	0.102	DSEDVYNLK	R	N	0.962	30.6	27.6	14.9	30.6	0	1	0	0	2	1082.5	2396		1278780	160	168
	Carboxymethylenebutenolidase homolog OS=Rattus norvegicus GN=Cmbl PE=2 SV=1	CMBL_RAT	27902.5	1	2	2	2	0.0001	0.102	LDYGGMGQEVQVEHIK	R	A	0.997	60.3	29.5	16.8	60.3	0	0	1	0	2	1818.87	2769		1603570	16	31
	Aldose reductase OS=Rattus norvegicus GN=Akr1b1 PE=1 SV=3	ALDR_RAT	35797.7	1	2	2	2	0.0001	0.0981	HIDCAQVYQNEK	R	E	0.997	42.5	26.7	15.7	42.5	0	1	0	0	2	1504.69	1474		157895	42	53
	Aldose reductase OS=Rattus norvegicus GN=Akr1b1 PE=1 SV=3	ALDR_RAT	35797.7	1	2	2	2	0.0001	0.0981	VFDFELSNEDMATLLSYNR	K	N	0.997	63.7	27.6	17	63.7	0	1	0	0	2	2280.05	5926		181938	276	294
	Integrin, alpha 6, isoform CRA_a OS=Rattus norvegicus GN=Itga6 PE=1 SV=1	G3V667_RAT	119482	1	5	5	6	0.0002	0.068	DDITFVSGAPR	K	A	0.997	39.6	30.6	22.6	32.5	0	1	0	0	2	1177.58	3388		2890100	272	282
	Integrin, alpha 6, isoform CRA_a OS=Rattus norvegicus GN=Itga6 PE=1 SV=1	G3V667_RAT	119482	1	5	5	6	0.0002	0.068	EGCGDDNVCNSNLK	K	L	0.997	79.3	25	18	79.3	0	1	0	0	2	1581.63	1320		276890	624	637
	Integrin, alpha 6, isoform CRA_a OS=Rattus norvegicus GN=Itga6 PE=1 SV=1	G3V667_RAT	119482	1	5	5	6	0.0002	0.068	GLEQVVCEPHNEINFLK	K	L	0.997	47.5	30.5	16	47.5	0	1	0	0	2	2026.01	4838		557618	875	891
	Integrin, alpha 6, isoform CRA_a OS=Rattus norvegicus GN=Itga6 PE=1 SV=1	G3V667_RAT	119482	1	5	5	6	0.0002	0.068	SEDEVGSLIEYEFR	K	V	0.997	70.5	27.9	17.4	70.5	0	1	0	0	2	1672.77	5554		853029	822	835
	Integrin, alpha 6, isoform CRA_a OS=Rattus norvegicus GN=Itga6 PE=1 SV=1	G3V667_RAT	119482	1	5	5	6	0.0002	0.068	VNSLPEVLPILNSNEAK	R	T	0.995	44.7	29.2	15.9	44.6	0	2	0	0	2	1837.01	5904		1759060	597	613
	Lamin A, isoform CRA_b OS=Rattus norvegicus GN=Lmna PE=1 SV=1	G3V8L3_RAT	74313	1	2	3	3	0.0001	0.0286	DLEALLNSK	K	E	0.959	34.3	31.8	26.5	23	0	1	0	0	2	1002.55	4465		2330830	136	144
	Lamin A, isoform CRA_b OS=Rattus norvegicus GN=Lmna PE=1 SV=1	G3V8L3_RAT	74313	1	2	3	3	0.0001	0.0286	TLEGELHDLR	R	G	0.997	48.7	30.2	16	48.7	0	1	1	0	2	1182.61	3092.5		3525510	157	166
	blastpHomologue_4.0e-171	zz|FGCZCont0179_P00761|TRYP_PIG	24409.3	1	3	6	12	0.0003	0.234	IITHPNFNGNTLDNDIMLIK	K	L	0.997	49.9	30.8	16.1	49.9	0	0	4	1	2	2283.18	5069		20800000	78	97
	blastpHomologue_4.0e-171	zz|FGCZCont0179_P00761|TRYP_PIG	24409.3	1	3	6	12	0.0003	0.234	LGEHNIDVLEGNEQFINAAK	R	I	0.997	52.1	30.6	54.1	14.3	0	1	5	0	2	2211.1	4603		56600000	58	77
	blastpHomologue_4.0e-171	zz|FGCZCont0179_P00761|TRYP_PIG	24409.3	1	3	6	12	0.0003	0.234	SSGSSYPSLLQCLK	K	A	0.97	33.1	29.6	15.1	33.1	0	1	0	0	2	1526.75	4772		877762	134	147
	Group specific component OS=Rattus norvegicus GN=Gc PE=1 SV=1	Q68FY4_RAT,VTDB_RAT	53545.6	1	7	8	8	0.0002	0.187	DLCGQSATQAMDQYTFELSR	K	R	0.997	45.7	25	19.4	42.2	0	1	0	0	2	2337.01	4170		56375	333	352
	Group specific component OS=Rattus norvegicus GN=Gc PE=1 SV=1	Q68FY4_RAT,VTDB_RAT	53545.6	1	7	8	8	0.0002	0.187	ECCDTQDSVSCFSTQSPLMK	R	R	0.997	56.7	25	16.5	56.7	0	1	1	0	2	2395.95	3428.5		2784310	374	393
	Group specific component OS=Rattus norvegicus GN=Gc PE=1 SV=1	Q68FY4_RAT,VTDB_RAT	53545.6	1	7	8	8	0.0002	0.187	GQEMCADYSENTFTEYK	K	K	0.98	109	25	19.8	109	0	1	0	0	2	2088.82	3056		695826	403	419
	Group specific component OS=Rattus norvegicus GN=Gc PE=1 SV=1	Q68FY4_RAT,VTDB_RAT	53545.6	1	7	8	8	0.0002	0.187	GQEMCADYSENTFTEYKK	K	K	0.997	72	25	17.5	72	0	0	1	0	2	2216.91	2554		1482490	403	420
	Group specific component OS=Rattus norvegicus GN=Gc PE=1 SV=1	Q68FY4_RAT,VTDB_RAT	53545.6	1	7	8	8	0.0002	0.187	QLTSFIEKGQEMCADYSENTFTEYK	R	K	0.997	53.4	25	16.3	53.4	0	0	1	0	2	3035.33	4413		873824	395	419
	Group specific component OS=Rattus norvegicus GN=Gc PE=1 SV=1	Q68FY4_RAT,VTDB_RAT	53545.6	1	7	8	8	0.0002	0.187	SCESDAPFPVHPGTSECCTK	K	E	0.997	44.3	25	15.8	44.3	0	1	0	0	2	2265.92	2779		400466	95	114
	Group specific component OS=Rattus norvegicus GN=Gc PE=1 SV=1	Q68FY4_RAT,VTDB_RAT	53545.6	1	7	8	8	0.0002	0.187	TLRECCDTQDSVSCFSTQSPLMK	K	R	0.997	56.7	25	16.5	56.7	0	0	1	0	2	2766.18	3349		466088	371	393
	Aspartyl aminopeptidase OS=Rattus norvegicus GN=Dnpep PE=1 SV=1	Q4V8H5_RAT	52555.8	1	5	5	5	0.0001	0.189	ETACTTGVLQTLTLFK	R	G	0.997	96.9	30.7	19.1	96.9	0	1	0	0	2	1782.93	6291		3814690	444	459
	Aspartyl aminopeptidase OS=Rattus norvegicus GN=Dnpep PE=1 SV=1	Q4V8H5_RAT	52555.8	1	5	5	5	0.0001	0.189	EVAGQVGVPLQDLMVR	R	N	0.997	44.1	30.5	15.8	44.1	0	1	0	0	2	1726.92	4848		1958890	393	408
	Aspartyl aminopeptidase OS=Rattus norvegicus GN=Dnpep PE=1 SV=1	Q4V8H5_RAT	52555.8	1	5	5	5	0.0001	0.189	GTPEPGPLSATDER	K	H	0.997	39.7	29.4	15.5	39.7	0	1	0	0	2	1426.68	2451		4318850	202	215
	Aspartyl aminopeptidase OS=Rattus norvegicus GN=Dnpep PE=1 SV=1	Q4V8H5_RAT	52555.8	1	5	5	5	0.0001	0.189	NDSPCGTTIGPILASR	R	L	0.995	41.3	29.9	15.6	41.3	0	1	0	0	2	1658.82	3891		793645	409	424
	Aspartyl aminopeptidase OS=Rattus norvegicus GN=Dnpep PE=1 SV=1	Q4V8H5_RAT	52555.8	1	5	5	5	0.0001	0.189	NVNENFGPNTEMHLVPILATAVQEELEK	R	G	0.969	32.6	29.6	15	32.6	0	0	1	0	2	3152.56	6469		1568920	174	201
	Protein Ush1c OS=Rattus norvegicus GN=Ush1c PE=1 SV=1	Q4KMB9_RAT	61709	1	2	2	2	0.0001	0.062	EGSLDLALEGGVDSPVGK	K	V	0.996	91.6	30.4	18.7	91.6	0	1	0	0	2	1742.88	4630		1135400	457	474
	Protein Ush1c OS=Rattus norvegicus GN=Ush1c PE=1 SV=1	Q4KMB9_RAT	61709	1	2	2	2	0.0001	0.062	IVTDYTLAEAEAALQK	K	A	0.997	47.1	30.9	15.9	47.1	0	1	0	0	2	1735.91	5285		1352250	505	520
	Fructose-bisphosphate aldolase A OS=Rattus norvegicus GN=Aldoa PE=1 SV=2	ALDOA_RAT	39352.6	1	2	2	2	0.0001	0.0714	GVVPLAGTNGETTTQGLDGLSER	K	C	0.997	92.6	30.7	18.8	92.6	0	1	0	0	2	2272.14	4456		1081590	112	134
	Fructose-bisphosphate aldolase A OS=Rattus norvegicus GN=Aldoa PE=1 SV=2	ALDOA_RAT	39352.6	1	2	2	2	0.0001	0.0714	VDKGVVPLAGTNGETTTQGLDGLSER	K	C	0.997	91.2	30	18.7	91.2	0	0	1	0	2	2614.33	4092		2262780	109	134
	Catalase OS=Rattus norvegicus GN=Cat PE=1 SV=3	CATA_RAT	59757.6	1	4	6	7	0.0002	0.129	EAETFPFNPFDLTK	K	V	0.997	43.6	29.5	15.7	43.6	0	1	0	0	2	1655.8	6434		58500000	288	301
	Catalase OS=Rattus norvegicus GN=Cat PE=1 SV=3	CATA_RAT	59757.6	1	4	6	7	0.0002	0.129	FNSANEDNVTQVR	R	T	0.997	78.9	29.3	54.2	42.7	0	1	0	0	2	1493.7	2013		604642	432	444
	Catalase OS=Rattus norvegicus GN=Cat PE=1 SV=3	CATA_RAT	59757.6	1	4	6	7	0.0002	0.129	NFTDVHPDYGAR	K	V	0.997	44.5	27	15.8	44.5	0	1	1	0	2	1391.63	2427		8039290	481	492
	Catalase OS=Rattus norvegicus GN=Cat PE=1 SV=3	CATA_RAT	59757.6	1	4	6	7	0.0002	0.129	NPANYFAEVEQMAFDPSNMPPGIEPSPDK	R	M	0.997	50.9	25	16.2	50.9	0	1	2	0	2	3224.42	5980		2873550	321	349
	Major urinary protein OS=Rattus norvegicus PE=1 SV=1	MUP_RAT	20737.8	1	3	5	14	0.0004	0.492	DLSSDIKEK	K	F	0.996	39.4	31.7	30.6	24.3	0	0	2	0	2	1034.54	1659		7665490	144	152	Q9JJI3_RAT
	Major urinary protein OS=Rattus norvegicus PE=1 SV=1	MUP_RAT	20737.8	1	3	5	14	0.0004	0.492	DNIIDLTK	R	T	0.99	40.2	31.8	26	29.7	0	1	0	0	2	931.51	3570		2350540	165	172	Q9JJI3_RAT
	Major urinary protein OS=Rattus norvegicus PE=1 SV=1	MUP_RAT	20737.8	1	3	5	14	0.0004	0.492	DNIIDLTKTDR	R	C	0.997	46.4	31.3	15.9	46.4	0	1	0	0	2	1303.69	3261		5409180	165	175	Q9JJI3_RAT
	Major urinary protein OS=Rattus norvegicus PE=1 SV=1	MUP_RAT	20737.8	1	3	5	14	0.0004	0.492	ELYLVAYK	R	T	0.99	37.6	28.1	28.2	24.8	0	1	0	0	2	998.556	4019		28800000	85	92
	Major urinary protein OS=Rattus norvegicus PE=1 SV=1	MUP_RAT	20737.8	1	3	5	14	0.0004	0.492	LCEAHGITR	K	D	0.995	38.2	28.8	26.5	27.1	0	0	1	0	2	1056.53	1124		2198490	156	164
	Major urinary protein OS=Rattus norvegicus PE=1 SV=1	MUP_RAT	20737.8	1	3	5	14	0.0004	0.492	NGETFQLMVLYGR	K	T	0.997	70.6	29.4	25.3	62.7	0	3	0	0	2	1527.76	4967		11900000	129	141
	Major urinary protein OS=Rattus norvegicus PE=1 SV=1	MUP_RAT	20737.8	1	3	5	14	0.0004	0.492	TKDLSSDIK	R	E	0.963	33.7	30.9	20.3	28.5	0	0	1	0	2	1006.54	1210		599475	142	150	Q9JJI3_RAT
	Major urinary protein OS=Rattus norvegicus PE=1 SV=1	MUP_RAT	20737.8	1	3	5	14	0.0004	0.492	TPEDGEYFVEYDGGNTFTILK	K	T	0.997	63.7	27.7	17.3	63.4	0	2	1	0	2	2395.1	5848		2551260	93	113
	Major urinary protein OS=Rattus norvegicus PE=1 SV=1	MUP_RAT	20737.8	1	3	5	14	0.0004	0.492	VFMQHIDVLENSLGFK	R	F	0.997	76.1	30.7	17.8	76.1	0	0	1	0	2	1892.96	5158		1798470	59	74
	Citrate synthase OS=Rattus norvegicus GN=Cs PE=1 SV=1	G3V936_RAT	51832.1	1	3	3	3	0.0001	0.107	EGSSIGAIDSK	R	L	0.997	63.1	30.9	22.9	57.2	0	1	0	0	2	1063.53	1706		2837230	223	233
	Citrate synthase OS=Rattus norvegicus GN=Cs PE=1 SV=1	G3V936_RAT	51832.1	1	3	3	3	0.0001	0.107	GLVYETSVLDPDEGIR	K	F	0.997	62.4	31	24.9	54.4	0	1	0	0	2	1762.89	4825		4073080	77	92
	Citrate synthase OS=Rattus norvegicus GN=Cs PE=1 SV=1	G3V936_RAT	51832.1	1	3	3	3	0.0001	0.107	LDWSHNFTNMLGYTEPQFTELMR	K	L	0.988	34.7	25	15.2	34.7	0	0	1	0	2	2862.29	5652		1783940	234	256
	Triokinase/FMN cyclase OS=Rattus norvegicus GN=Tkfc PE=1 SV=1	TKFC_RAT	59445.4	1	2	2	2	0.0001	0.0502	EGPTPASPAQVLSK	K	L	0.997	41.2	30.5	15.6	41.2	0	1	0	0	2	1381.73	3061		4325780	421	434
	Triokinase/FMN cyclase OS=Rattus norvegicus GN=Tkfc PE=1 SV=1	TKFC_RAT	59445.4	1	2	2	2	0.0001	0.0502	GVSLTLMLVDEPLLK	R	L	0.997	61.3	28.3	16.8	61.3	0	1	0	0	2	1643.93	6348		548899	311	325
	Adenylate kinase 4, mitochondrial OS=Rattus norvegicus GN=Ak4 PE=2 SV=1	KAD4_RAT	25203.6	1	2	2	2	0.0001	0.0942	DAAKPVIELYK	K	S	0.997	52.2	30.7	28.7	39.7	0	0	1	0	2	1246.7	3346		1487900	176	186
	Adenylate kinase 4, mitochondrial OS=Rattus norvegicus GN=Ak4 PE=2 SV=1	KAD4_RAT	25203.6	1	2	2	2	0.0001	0.0942	TNTEVGDVAK	K	Q	0.997	57	30.6	16.6	57	0	1	0	0	2	1033.52	1235		2493740	46	55
	Hemoglobin subunit alpha-1/2 OS=Rattus norvegicus GN=Hba1 PE=1 SV=3	HBA_RAT	15328.7	1	2	3	3	0.0001	0.261	AADHVEDLPGALSTLSDLHAHK	K	L	0.997	41	30.5	15.6	41	0	0	0	1	2	2297.15	4545.5		3106350	70	91
	Hemoglobin subunit alpha-1/2 OS=Rattus norvegicus GN=Hba1 PE=1 SV=3	HBA_RAT	15328.7	1	2	3	3	0.0001	0.261	IGGHGGEYGEEALQR	K	M	0.945	27.4	29	14.7	27.4	0	0	1	0	2	1572.74	1994		2606680	18	32
	Coatomer subunit beta' OS=Rattus norvegicus GN=Copb2 PE=1 SV=3	COPB2_RAT	102553	1	1	1	2	0.0001	0.032	DNNQFASASLDR	K	T	0.997	54.7	26.6	16.4	54.7	0	1	0	0	2	1337.61	2526		1043780	154	165
	Coatomer subunit beta' OS=Rattus norvegicus GN=Copb2 PE=1 SV=3	COPB2_RAT	102553	1	1	1	2	0.0001	0.032	GSNNVALGYDEGSIIVK	R	L	0.997	67.7	31	18	66.9	0	1	0	0	2	1735.89	4192		854586	282	298	A0A0G2K0P9_RAT
	Lysosome-associated membrane glycoprotein 1 OS=Rattus norvegicus GN=Lamp1 PE=1 SV=1	LAMP1_RAT	43970	1	3	4	4	0.0001	0.0835	ALQASVGNSYK	K	C	0.997	51.3	30.6	16.2	51.3	0	1	0	0	2	1137.59	1845		1005810	317	327
	Lysosome-associated membrane glycoprotein 1 OS=Rattus norvegicus GN=Lamp1 PE=1 SV=1	LAMP1_RAT	43970	1	3	4	4	0.0001	0.0835	CNSEEHIFVSK	K	A	0.997	53.7	27.4	21.8	48.3	0	1	1	0	2	1349.62	1954.5		5731580	328	338
	Lysosome-associated membrane glycoprotein 1 OS=Rattus norvegicus GN=Lamp1 PE=1 SV=1	LAMP1_RAT	43970	1	3	4	4	0.0001	0.0835	GPDTVDSTTDIK	K	A	0.96	29.9	29	14.9	29.9	0	1	0	0	2	1248.6	1735		1252250	130	141
	Transmembrane emp24 domain-containing protein 10 OS=Rattus norvegicus GN=Tmed10 PE=1 SV=2	TMEDA_RAT	24859.1	1	2	2	2	0.0001	0.196	EEIHKDLLVTGAYEITDQSGGAGGLR	R	T	0.997	40.5	29.9	15.5	40.5	0	0	0	1	2	2729.37	4470		2063970	46	71
	Transmembrane emp24 domain-containing protein 10 OS=Rattus norvegicus GN=Tmed10 PE=1 SV=2	TMEDA_RAT	24859.1	1	2	2	2	0.0001	0.196	RLEDLSESIVNDFAYMK	R	K	0.997	48.5	29.1	16	48.5	0	0	1	0	2	2045.99	5403		930033	153	169
	Phosphate carrier protein, mitochondrial OS=Rattus norvegicus GN=Slc25a3 PE=1 SV=1	G3V741_RAT,MPCP_RAT,Q6IRH6_RAT	39445.7	1	2	2	2	0.0001	0.0534	EEGLNAFYK	K	G	0.973	33.1	28.1	15.1	33.1	0	1	0	0	2	1070.52	3330		5258560	204	212
	Phosphate carrier protein, mitochondrial OS=Rattus norvegicus GN=Slc25a3 PE=1 SV=1	G3V741_RAT,MPCP_RAT,Q6IRH6_RAT	39445.7	1	2	2	2	0.0001	0.0534	GSTASQVLQR	K	L	0.997	42.5	31.9	15.7	42.5	0	1	0	0	2	1046.56	1585		2563950	290	299
	Aldehyde dehydrogenase family 6, subfamily A1, isoform CRA_b OS=Rattus norvegicus GN=Aldh6a1 PE=1 SV=1	G3V7J0_RAT,MMSA_RAT	57808.1	1	4	5	5	0.0001	0.107	DMDLYSYR	K	L	0.95	25.1	25	14.6	25.1	0	1	0	0	2	1078.45	2503		1636010	166	173
	Aldehyde dehydrogenase family 6, subfamily A1, isoform CRA_b OS=Rattus norvegicus GN=Aldh6a1 PE=1 SV=1	G3V7J0_RAT,MMSA_RAT	57808.1	1	4	5	5	0.0001	0.107	SDKWIDIHNPATNEVVGR	K	V	0.997	41.5	31	15.6	41.5	0	0	1	1	2	2051.03	3690.5		5526260	53	70
	Aldehyde dehydrogenase family 6, subfamily A1, isoform CRA_b OS=Rattus norvegicus GN=Aldh6a1 PE=1 SV=1	G3V7J0_RAT,MMSA_RAT	57808.1	1	4	5	5	0.0001	0.107	TLADAEGDVFR	K	G	0.997	49.3	30.4	16.1	49.3	0	1	0	0	2	1193.58	3510		5816320	130	140
	Aldehyde dehydrogenase family 6, subfamily A1, isoform CRA_b OS=Rattus norvegicus GN=Aldh6a1 PE=1 SV=1	G3V7J0_RAT,MMSA_RAT	57808.1	1	4	5	5	0.0001	0.107	VNAGDQPGADLGPLITPQAK	R	E	0.997	47.9	30.6	16	47.9	0	1	0	0	2	1962.03	4364		1333670	345	364
	Protein Col4a2 OS=Rattus norvegicus GN=Col4a2 PE=1 SV=3	F1M6Q3_RAT	160760	1	2	2	2	0.0001	0.0134	GLDGFQGPSGPR	R	G	0.997	42.5	29.3	21.5	36.7	0	1	0	0	2	1187.58	2805		3207270	261	272
	Protein Col4a2 OS=Rattus norvegicus GN=Col4a2 PE=1 SV=3	F1M6Q3_RAT	160760	1	2	2	2	0.0001	0.0134	SVSIGYLLVK	R	H	0.96	30.2	25.1	17.2	27.8	0	1	0	0	2	1078.65	5144		448673	1418	1427
	CD34 antigen isoform 2 OS=Rattus norvegicus GN=Cd34 PE=2 SV=1	B1PLB2_RAT	35489	1	2	2	2	0.0001	0.1	GEELMQILCK	R	K	0.997	61.4	29.5	16.8	61.4	0	1	0	0	2	1236.6	3603		3714750	208	217
	CD34 antigen isoform 2 OS=Rattus norvegicus GN=Cd34 PE=2 SV=1	B1PLB2_RAT	35489	1	2	2	2	0.0001	0.1	GVPFTQGICLELSEASSCEEFKK	R	E	0.955	28.3	29	14.8	28.3	0	0	1	0	2	2616.23	5630		9296570	183	205
	Dipeptidyl peptidase 4 OS=Rattus norvegicus GN=Dpp4 PE=1 SV=1	A0A0G2JTX5_RAT,A0A0G2K238_RAT,F1M7X5_RAT	88056.6	1	12	13	16	0.0005	0.181	AENFKQVEYLLIHGTADDNVHFQQSAQISK	R	A	0.99	38.8	29.2	15.4	38.8	0	0	1	0	2	3430.7	5223		261949	693	722
	Dipeptidyl peptidase 4 OS=Rattus norvegicus GN=Dpp4 PE=1 SV=1	A0A0G2JTX5_RAT,A0A0G2K238_RAT,F1M7X5_RAT	88056.6	1	12	13	16	0.0005	0.181	CGIAVAPVSR	K	W	0.976	35.1	29.8	15.2	35.1	0	1	0	0	2	1029.55	2542		2338010	650	659
	Dipeptidyl peptidase 4 OS=Rattus norvegicus GN=Dpp4 PE=1 SV=1	A0A0G2JTX5_RAT,A0A0G2K238_RAT,F1M7X5_RAT	88056.6	1	12	13	16	0.0005	0.181	CLSCDLNPER	K	C	0.997	57.1	25	16.6	57.1	0	1	0	0	2	1263.55	2372		1090050	445	454
	Dipeptidyl peptidase 4 OS=Rattus norvegicus GN=Dpp4 PE=1 SV=1	A0A0G2JTX5_RAT,A0A0G2K238_RAT,F1M7X5_RAT	88056.6	1	12	13	16	0.0005	0.181	CQYYSVSLSK	R	E	0.984	35.8	28.3	15.2	35.8	0	1	0	0	2	1234.58	2898		1632220	455	464
	Dipeptidyl peptidase 4 OS=Rattus norvegicus GN=Dpp4 PE=1 SV=1	A0A0G2JTX5_RAT,A0A0G2K238_RAT,F1M7X5_RAT	88056.6	1	12	13	16	0.0005	0.181	GPGLPLYTLHR	R	S	0.95	30.9	29.2	17.5	28.3	0	0	1	0	2	1223.69	3945		1570680	475	485
	Dipeptidyl peptidase 4 OS=Rattus norvegicus GN=Dpp4 PE=1 SV=1	A0A0G2JTX5_RAT,A0A0G2K238_RAT,F1M7X5_RAT	88056.6	1	12	13	16	0.0005	0.181	LGTLEVEDQIEAAR	R	Q	0.997	84.8	30.6	23.5	79.6	0	2	0	0	2	1543.8	4138		4064490	599	612
	Dipeptidyl peptidase 4 OS=Rattus norvegicus GN=Dpp4 PE=1 SV=1	A0A0G2JTX5_RAT,A0A0G2K238_RAT,F1M7X5_RAT	88056.6	1	12	13	16	0.0005	0.181	NDIYVKIEPHLPSHR	K	I	0.997	40.2	30.5	15.5	40.2	0	0	1	0	2	1817.97	3286		1091660	168	182
	Dipeptidyl peptidase 4 OS=Rattus norvegicus GN=Dpp4 PE=1 SV=1	A0A0G2JTX5_RAT,A0A0G2K238_RAT,F1M7X5_RAT	88056.6	1	12	13	16	0.0005	0.181	QVEYLLIHGTADDNVHFQQSAQISK	K	A	0.997	61.8	30	16.9	61.8	0	0	1	0	2	2841.42	4254		3476870	698	722
	Dipeptidyl peptidase 4 OS=Rattus norvegicus GN=Dpp4 PE=1 SV=1	A0A0G2JTX5_RAT,A0A0G2K238_RAT,F1M7X5_RAT	88056.6	1	12	13	16	0.0005	0.181	TVWIPYPK	K	A	0.99	39.5	31.9	29.1	25.9	0	1	0	0	2	1003.56	4392		4376660	249	256
	Dipeptidyl peptidase 4 OS=Rattus norvegicus GN=Dpp4 PE=1 SV=1	A0A0G2JTX5_RAT,A0A0G2K238_RAT,F1M7X5_RAT	88056.6	1	12	13	16	0.0005	0.181	VLEDNSALDK	R	M	0.997	50.1	31	25.7	40.5	0	3	0	0	2	1103.56	1798		12200000	494	503
	Dipeptidyl peptidase 4 OS=Rattus norvegicus GN=Dpp4 PE=1 SV=1	A0A0G2JTX5_RAT,A0A0G2K238_RAT,F1M7X5_RAT	88056.6	1	12	13	16	0.0005	0.181	VLEDNSALDKMLQDVQMPSK	R	K	0.997	58	29.8	16.6	58	0	1	1	0	2	2293.11	4341		2866050	494	513
	Dipeptidyl peptidase 4 OS=Rattus norvegicus GN=Dpp4 PE=1 SV=1	A0A0G2JTX5_RAT,A0A0G2K238_RAT,F1M7X5_RAT	88056.6	1	12	13	16	0.0005	0.181	WEYYDSVYTER	R	Y	0.997	73	25	24.3	66.2	0	1	0	0	2	1510.65	3858		3258700	660	670
	Protein Lrp1 OS=Rattus norvegicus GN=Lrp1 PE=1 SV=1	G3V928_RAT	504874	1	7	7	7	0.0002	0.0277	CNLDGSELEVIDTMR	R	S	0.997	87.4	25.3	18.5	87.4	0	1	0	0	2	1767.79	4053		340673	1770	1784
	Protein Lrp1 OS=Rattus norvegicus GN=Lrp1 PE=1 SV=1	G3V928_RAT	504874	1	7	7	7	0.0002	0.0277	EDVVTNGIGR	R	V	0.961	30.3	30.4	22.7	22.5	0	1	0	0	2	1059.54	2070		1502870	1958	1967
	Protein Lrp1 OS=Rattus norvegicus GN=Lrp1 PE=1 SV=1	G3V928_RAT	504874	1	7	7	7	0.0002	0.0277	ETLVQDNIQWPTGLAVDYHNER	R	L	0.997	43.5	29.7	15.7	43.5	0	0	1	0	2	2598.26	5349		1795550	4038	4059
	Protein Lrp1 OS=Rattus norvegicus GN=Lrp1 PE=1 SV=1	G3V928_RAT	504874	1	7	7	7	0.0002	0.0277	IFFSDIHFGNIQQINDDGSGR	R	T	0.997	40	28.9	15.5	40	0	0	1	0	2	2380.13	5663		996019	2256	2276
	Protein Lrp1 OS=Rattus norvegicus GN=Lrp1 PE=1 SV=1	G3V928_RAT	504874	1	7	7	7	0.0002	0.0277	NGDTCVTLLDLELYNPK	R	G	0.996	105	30.5	19.5	105	0	1	0	0	2	1964.96	5973		750464	311	327
	Protein Lrp1 OS=Rattus norvegicus GN=Lrp1 PE=1 SV=1	G3V928_RAT	504874	1	7	7	7	0.0002	0.0277	SGQQACEGVGSFLLYSVHEGIR	R	G	0.997	80.8	29.7	18	80.8	0	0	1	0	2	2394.15	5691		1199170	1882	1903
	Protein Lrp1 OS=Rattus norvegicus GN=Lrp1 PE=1 SV=1	G3V928_RAT	504874	1	7	7	7	0.0002	0.0277	TLISGMIDEPHAIVVDPLR	K	G	0.964	34.6	29.8	15.2	34.6	0	0	1	0	2	2092.11	5180		3122260	3995	4013
	Receptor of activated protein C kinase 1 OS=Rattus norvegicus GN=Rack1 PE=1 SV=3	RACK1_RAT	35077	1	2	2	2	0.0001	0.12	AEPPQCTSLAWSADGQTLFAGYTDNLVR	K	V	0.997	51.3	28.2	16.2	51.3	0	0	1	0	2	3068.44	6282		795665	281	308
	Receptor of activated protein C kinase 1 OS=Rattus norvegicus GN=Rack1 PE=1 SV=3	RACK1_RAT	35077	1	2	2	2	0.0001	0.12	DETNYGIPQR	R	A	0.948	28.5	28.9	14.8	28.5	0	1	0	0	2	1192.56	2252		3678130	48	57
	Fibrinogen beta chain OS=Rattus norvegicus GN=Fgb PE=1 SV=4	FIBB_RAT	54235.8	1	2	2	2	0.0001	0.0835	LESDISAQTEYCHTPCTVNCNIPVVSGK	K	E	0.981	34.3	25.8	15.1	34.3	0	0	1	0	2	3179.44	3979		1266510	200	227
	Fibrinogen beta chain OS=Rattus norvegicus GN=Fgb PE=1 SV=4	FIBB_RAT	54235.8	1	2	2	2	0.0001	0.0835	TENGGWTVIQNR	K	Q	0.997	51.7	29.8	16.2	51.7	0	1	0	0	2	1374.68	3154		897538	262	273
	RCG61833 OS=Rattus norvegicus GN=Xdh PE=1 SV=2	F1LQS6_RAT	146267	1	4	5	5	0.0001	0.0744	GEAGEMELFVSTQNTMK	K	T	0.997	68.8	25.4	17.3	68.8	0	1	0	0	2	1903.84	3147		652434	755	771
	RCG61833 OS=Rattus norvegicus GN=Xdh PE=1 SV=2	F1LQS6_RAT	146267	1	4	5	5	0.0001	0.0744	IHISETSTNTVPNTSPTAASASADLNGQAVYEACQTILK	K	R	0.997	67.1	28.5	17.2	67.1	0	0	1	0	2	4060.98	5152		377439	1061	1099
	RCG61833 OS=Rattus norvegicus GN=Xdh PE=1 SV=2	F1LQS6_RAT	146267	1	4	5	5	0.0001	0.0744	NQPEPTVEEIENAFQGNLCR	R	C	0.997	58.6	27.2	16.7	58.6	0	1	1	0	2	2345.08	5942		1719490	129	148
	RCG61833 OS=Rattus norvegicus GN=Xdh PE=1 SV=2	F1LQS6_RAT	146267	1	4	5	5	0.0001	0.0744	TGTVVALEVAHFSNGGNTEDLSR	K	S	0.947	31.4	30.7	15	31.4	0	0	1	0	2	2374.16	4516		3858480	853	875
	Serotransferrin OS=Rattus norvegicus GN=Tf PE=1 SV=1	A0A0G2QC06_RAT	107410	1	9	10	14	0.0004	0.126	CLTKLPEGTTYEEYLGAEYLQAVGNIR	K	K	0.997	90.2	29.7	18.8	89.9	0	0	1	0	2	3088.53	6268		1583810	642	668
	Serotransferrin OS=Rattus norvegicus GN=Tf PE=1 SV=1	A0A0G2QC06_RAT	107410	1	9	10	14	0.0004	0.126	DFQLFGSPLGK	K	D	0.968	35.3	31	15.2	35.3	0	1	0	0	2	1208.63	5595		1450090	286	296
	Serotransferrin OS=Rattus norvegicus GN=Tf PE=1 SV=1	A0A0G2QC06_RAT	107410	1	9	10	14	0.0004	0.126	DGGGDVAFVK	R	H	0.997	67.3	30.2	17.2	67.3	0	1	0	0	2	964.474	2443		2956390	202	211
	Serotransferrin OS=Rattus norvegicus GN=Tf PE=1 SV=1	A0A0G2QC06_RAT	107410	1	9	10	14	0.0004	0.126	DQYELLCLDNTR	R	K	0.997	83.6	27.5	18.2	83.6	0	1	0	0	2	1539.71	4518		3174780	226	237
	Serotransferrin OS=Rattus norvegicus GN=Tf PE=1 SV=1	A0A0G2QC06_RAT	107410	1	9	10	14	0.0004	0.126	DSAFGLLR	K	V	0.988	37.7	30.9	23.3	29.8	0	1	0	0	2	878.473	4312		1244780	302	309
	Serotransferrin OS=Rattus norvegicus GN=Tf PE=1 SV=1	A0A0G2QC06_RAT	107410	1	9	10	14	0.0004	0.126	EGVCPEGSIDSAPVK	R	W	0.997	41.9	28.3	15.6	41.9	0	2	0	0	2	1544.73	2643.5		4631030	333	347
	Serotransferrin OS=Rattus norvegicus GN=Tf PE=1 SV=1	A0A0G2QC06_RAT	107410	1	9	10	14	0.0004	0.126	FDEFFSQGCAPGYK	K	K	0.997	54.5	25	16.4	54.5	0	1	0	0	2	1652.71	4202		663879	483	496
	Serotransferrin OS=Rattus norvegicus GN=Tf PE=1 SV=1	A0A0G2QC06_RAT	107410	1	9	10	14	0.0004	0.126	GTDFQLNQLQGK	K	K	0.997	51.5	31.3	16.2	51.5	0	2	0	0	2	1348.69	3488.5		2963270	123	134
	Serotransferrin OS=Rattus norvegicus GN=Tf PE=1 SV=1	A0A0G2QC06_RAT	107410	1	9	10	14	0.0004	0.126	NGDGKEDLIWEILK	R	V	0.997	61.5	31.4	23.6	54.7	0	1	3	0	2	1629.85	6060		5903800	260	273
	Apoptosis-inducing factor 1, mitochondrial OS=Rattus norvegicus GN=Aifm1 PE=1 SV=1	A0A0G2K7K2_RAT,AIFM1_RAT	66723.2	1	4	4	4	0.0001	0.0987	DGEQHEDLNEVAK	K	L	0.98	34.4	26.4	15.2	34.4	0	0	1	0	2	1483.67	1499		2783400	593	605
	Apoptosis-inducing factor 1, mitochondrial OS=Rattus norvegicus GN=Aifm1 PE=1 SV=1	A0A0G2K7K2_RAT,AIFM1_RAT	66723.2	1	4	4	4	0.0001	0.0987	ELWFSDDPNVTK	K	T	0.997	40.7	28.6	15.5	40.7	0	1	0	0	2	1450.69	4529		1598740	177	188
	Apoptosis-inducing factor 1, mitochondrial OS=Rattus norvegicus GN=Aifm1 PE=1 SV=1	A0A0G2K7K2_RAT,AIFM1_RAT	66723.2	1	4	4	4	0.0001	0.0987	KVETDHIVTAVGLEPNVELAK	R	T	0.995	37.8	28.3	15.4	37.8	0	0	1	0	2	2262.23	4311		6764940	387	407
	Apoptosis-inducing factor 1, mitochondrial OS=Rattus norvegicus GN=Aifm1 PE=1 SV=1	A0A0G2K7K2_RAT,AIFM1_RAT	66723.2	1	4	4	4	0.0001	0.0987	TGGLEIDSDFGGFR	K	V	0.997	50.8	27.3	16.2	50.8	0	1	0	0	2	1470.69	4923		3140830	408	421
	Galectin-1 OS=Rattus norvegicus GN=Lgals1 PE=1 SV=2	LEG1_RAT	14857.2	1	2	2	2	0.0001	0.274	DSNNLCLHFNPR	K	F	0.979	34.5	27.1	15.2	34.5	0	0	1	0	2	1486.69	3351		2508810	38	49
	Galectin-1 OS=Rattus norvegicus GN=Lgals1 PE=1 SV=2	LEG1_RAT	14857.2	1	2	2	2	0.0001	0.274	FNAHGDANTIVCNSKDDGTWGTEQR	R	E	0.997	58.2	25	16.6	58.2	0	0	0	1	2	2793.23	2805		2044400	50	74
	14-3-3 protein theta OS=Rattus norvegicus GN=Ywhaq PE=1 SV=1	1433T_RAT	27779.4	0.999	1	1	2	0.0001	0.0898	AVTEQGAELSNEER	K	N	0.997	67.2	27.9	17.2	67.2	0	1	0	0	2	1532.72	1740		857822	28	41
	14-3-3 protein theta OS=Rattus norvegicus GN=Ywhaq PE=1 SV=1	1433T_RAT	27779.4	0.999	1	1	2	0.0001	0.0898	NLLSVAYK	R	N	0.99	38.5	28.5	15.7	38.2	0	1	0	0	2	907.525	3605		3153240	42	49	1433Z_RAT,1433G_RAT,1433F_RAT,1433E_RAT,A0A0G2JV65_RAT
	Procollagen, type XVIII, alpha 1, isoform CRA_a OS=Rattus norvegicus GN=Col18a1 PE=1 SV=2	F1LR02_RAT	134646	1	4	4	4	0.0001	0.0465	DEVLSPSWDTLFSGSQGQLHSGAR	K	I	0.996	38.7	29.3	15.4	38.7	0	0	1	0	2	2574.22	5664		1502560	1203	1226
	Procollagen, type XVIII, alpha 1, isoform CRA_a OS=Rattus norvegicus GN=Col18a1 PE=1 SV=2	F1LR02_RAT	134646	1	4	4	4	0.0001	0.0465	GADFQCFQQAR	R	A	0.997	41.9	25	15.6	41.9	0	1	0	0	2	1327.58	2756		2431070	1155	1165
	Procollagen, type XVIII, alpha 1, isoform CRA_a OS=Rattus norvegicus GN=Col18a1 PE=1 SV=2	F1LR02_RAT	134646	1	4	4	4	0.0001	0.0465	SSVPIVNLKDEVLSPSWDTLFSGSQGQLHSGAR	R	I	0.954	28.4	28.8	14.8	28.4	0	0	0	1	2	3511.78	6314		13100000	1194	1226
	Procollagen, type XVIII, alpha 1, isoform CRA_a OS=Rattus norvegicus GN=Col18a1 PE=1 SV=2	F1LR02_RAT	134646	1	4	4	4	0.0001	0.0465	TEATGVTGQASSLLSGR	R	L	0.996	103	30.9	21.5	101	0	1	0	0	2	1634.83	3700		13100000	1267	1283
	Creatine kinase, mitochondrial 1, ubiquitous OS=Rattus norvegicus GN=Ckmt1b PE=1 SV=1	Q5BJT9_RAT	46962.9	1	2	3	3	0.0001	0.11	GTGGVDTAATGSVFDISNLDR	R	L	0.997	62.3	29.9	18.3	60.9	0	1	1	0	2	2052.98	5125		2137130	355	375
	Creatine kinase, mitochondrial 1, ubiquitous OS=Rattus norvegicus GN=Ckmt1b PE=1 SV=1	Q5BJT9_RAT	46962.9	1	2	3	3	0.0001	0.11	TTPTGWTLDQCIQTGVDNPGHPFIK	K	T	0.967	36.1	29.4	15.3	36.1	0	0	1	0	2	2783.35	5154		2521460	80	104
	Ribonuclease UK114 OS=Rattus norvegicus GN=Hrsp12 PE=1 SV=3	UK114_RAT	14303.8	1	3	5	5	0.0001	0.482	GSRIEIEAIAVQGPFTTAGL	K	-	0.994	41.2	28.8	15.6	41.2	0	1	0	0	2	2030.09	6274		761322	118	137
	Ribonuclease UK114 OS=Rattus norvegicus GN=Hrsp12 PE=1 SV=3	UK114_RAT	14303.8	1	3	5	5	0.0001	0.482	TIYVSGQIGMDPSSGQLVPGGVAEEAK	R	Q	0.997	81.3	30	18.1	81.3	0	1	1	0	2	2706.33	4489		3473450	30	56
	Ribonuclease UK114 OS=Rattus norvegicus GN=Hrsp12 PE=1 SV=3	UK114_RAT	14303.8	1	3	5	5	0.0001	0.482	TTVLLADINDFGTVNEIYK	K	T	0.997	80.3	30.7	18	80.3	0	1	1	0	2	2126.1	6271		8204900	79	97
	Solute carrier family 12 member 1 OS=Rattus norvegicus GN=Slc12a1 PE=1 SV=1	A0A0G2K4K4_RAT,G3V6U1_RAT,Q5PQV1_RAT,S12A1_RAT	120600	1	2	2	2	0.0001	0.0224	ESDSMMVDPTNDIR	K	I	0.97	30.8	25	14.9	30.8	0	1	0	0	2	1641.67	2154		389833	285	298
	Solute carrier family 12 member 1 OS=Rattus norvegicus GN=Slc12a1 PE=1 SV=1	A0A0G2K4K4_RAT,G3V6U1_RAT,Q5PQV1_RAT,S12A1_RAT	120600	1	2	2	2	0.0001	0.0224	ITDAELEAVKEK	K	S	0.997	45.8	31.9	23.2	38.5	0	0	1	0	2	1345.72	2354		2358380	1017	1028
	Platelet endothelial cell adhesion molecule OS=Rattus norvegicus GN=Pecam1 PE=1 SV=1	PECA1_RAT	76188.3	1	3	3	3	0.0001	0.0944	CSVQVAHLAQEFPEIIIQK	K	D	0.961	32	30.7	15	32	0	0	1	0	2	2210.16	5835		1293770	245	263
	Platelet endothelial cell adhesion molecule OS=Rattus norvegicus GN=Pecam1 PE=1 SV=1	PECA1_RAT	76188.3	1	3	3	3	0.0001	0.0944	DMEYQCIVDNCHSHPEVR	R	S	0.949	27.5	25	14.7	27.5	0	0	0	1	2	2304.94	2558		2095860	460	477
	Platelet endothelial cell adhesion molecule OS=Rattus norvegicus GN=Pecam1 PE=1 SV=1	PECA1_RAT	76188.3	1	3	3	3	0.0001	0.0944	VIAPVDEVTISILSGNDVQSGDEMVLR	K	C	0.997	58	30.2	16.6	58	0	0	1	0	2	2872.46	6420		873288	485	511
	Neutral and basic amino acid transport protein rBAT OS=Rattus norvegicus GN=Slc3a1 PE=1 SV=1	SLC31_RAT	78508.9	1	10	11	13	0.0004	0.182	DDNHSVVYTR	R	E	0.957	30.3	27.2	14.9	30.3	0	0	1	0	2	1205.55	1239		1866090	572	581
	Neutral and basic amino acid transport protein rBAT OS=Rattus norvegicus GN=Slc3a1 PE=1 SV=1	SLC31_RAT	78508.9	1	10	11	13	0.0004	0.182	DFENLVAAVHDK	K	G	0.997	54.8	29.7	16.4	54.8	0	1	1	0	2	1357.67	4269		6883720	189	200
	Neutral and basic amino acid transport protein rBAT OS=Rattus norvegicus GN=Slc3a1 PE=1 SV=1	SLC31_RAT	78508.9	1	10	11	13	0.0004	0.182	EIDPIFGTMKDFENLVAAVHDK	K	G	0.965	30.4	30.4	14.9	30.4	0	0	0	1	2	2505.23	6212		3097190	179	200
	Neutral and basic amino acid transport protein rBAT OS=Rattus norvegicus GN=Slc3a1 PE=1 SV=1	SLC31_RAT	78508.9	1	10	11	13	0.0004	0.182	FMGTEVSAESTER	R	T	0.997	42.8	25	15.7	42.8	0	1	0	0	2	1459.64	1833		572778	377	389
	Neutral and basic amino acid transport protein rBAT OS=Rattus norvegicus GN=Slc3a1 PE=1 SV=1	SLC31_RAT	78508.9	1	10	11	13	0.0004	0.182	GSDVDTHAVSLEK	K	G	0.997	60.9	29	16.8	60.9	0	2	0	0	2	1357.66	1946.5		1091220	628	640
	Neutral and basic amino acid transport protein rBAT OS=Rattus norvegicus GN=Slc3a1 PE=1 SV=1	SLC31_RAT	78508.9	1	10	11	13	0.0004	0.182	GSDVDTHAVSLEKGEGLILEHSMK	K	T	0.997	52.8	30.1	16.3	52.8	0	0	1	0	2	2568.26	3734		2516910	628	651
	Neutral and basic amino acid transport protein rBAT OS=Rattus norvegicus GN=Slc3a1 PE=1 SV=1	SLC31_RAT	78508.9	1	10	11	13	0.0004	0.182	GVDGFSFDAVK	K	F	0.997	41.8	28.7	20.1	37.2	0	1	0	0	2	1141.55	4283		14800000	304	314
	Neutral and basic amino acid transport protein rBAT OS=Rattus norvegicus GN=Slc3a1 PE=1 SV=1	SLC31_RAT	78508.9	1	10	11	13	0.0004	0.182	YAVEDFKEIDPIFGTMKDFENLVAAVHDK	R	G	0.963	31.2	29.3	15	31.2	0	0	0	1	2	3357.64	6395		13900000	172	200
	Neutral and basic amino acid transport protein rBAT OS=Rattus norvegicus GN=Slc3a1 PE=1 SV=1	SLC31_RAT	78508.9	1	10	11	13	0.0004	0.182	YDTNALLSK	R	S	0.997	48.3	30.6	22.7	41.6	0	1	0	0	2	1024.53	2749		879885	495	503
	Neutral and basic amino acid transport protein rBAT OS=Rattus norvegicus GN=Slc3a1 PE=1 SV=1	SLC31_RAT	78508.9	1	10	11	13	0.0004	0.182	YLATLDTLSGHTVYEAITSWMENMPEGK	K	W	0.997	61	27.7	16.8	61	0	0	2	0	2	3189.48	6371		3424760	409	436
	CD9 antigen OS=Rattus norvegicus GN=Cd9 PE=1 SV=2	CD9_RAT	25215.7	1	2	2	2	0.0001	0.168	AIHMALNCCGIAGGVEQFISDICPK	K	K	0.995	37.2	28.2	15.3	37.2	0	0	1	0	2	2777.29	6412		5962940	143	167
	CD9 antigen OS=Rattus norvegicus GN=Cd9 PE=1 SV=2	CD9_RAT	25215.7	1	2	2	2	0.0001	0.168	SCPDAIDEVFHSK	K	F	0.96	31.8	26.3	15	31.8	0	0	1	0	2	1504.67	3707		980281	178	190
	4-hydroxyphenylpyruvate dioxygenase OS=Rattus norvegicus GN=Hpd PE=1 SV=3	HPPD_RAT	45112.7	1	4	4	4	0.0001	0.178	ENMDVLEELK	K	I	0.997	54.2	29.1	16.4	54.2	0	1	0	0	2	1235.58	3633		3584820	312	321
	4-hydroxyphenylpyruvate dioxygenase OS=Rattus norvegicus GN=Hpd PE=1 SV=3	HPPD_RAT	45112.7	1	4	4	4	0.0001	0.178	LPSCNLEIIDHIVGNQPDQEMESASEWYLK	K	N	0.997	49.6	26.8	16.1	49.6	0	0	1	0	2	3531.64	6175		1427030	173	202
	4-hydroxyphenylpyruvate dioxygenase OS=Rattus norvegicus GN=Hpd PE=1 SV=3	HPPD_RAT	45112.7	1	4	4	4	0.0001	0.178	SQIQEYVDYNGGAGVQHIALR	K	T	0.997	78.2	30.7	17.9	78.2	0	0	1	0	2	2318.15	4242		2697100	250	270
	4-hydroxyphenylpyruvate dioxygenase OS=Rattus norvegicus GN=Hpd PE=1 SV=3	HPPD_RAT	45112.7	1	4	4	4	0.0001	0.178	TEDIITTIR	R	H	0.997	52.6	32	17.7	51.3	0	1	0	0	2	1061.58	3427		5976770	271	279
	Protein Lamc1 OS=Rattus norvegicus GN=Lamc1 PE=1 SV=1	F1MAA7_RAT	177385	1	18	18	19	0.0005	0.166	ATAESANQCLPCDCNGR	R	S	0.997	66.8	25	17.2	66.8	0	1	0	0	2	1923.77	1684		473371	329	345
	Protein Lamc1 OS=Rattus norvegicus GN=Lamc1 PE=1 SV=1	F1MAA7_RAT	177385	1	18	18	19	0.0005	0.166	CSDGYYGDSTLGTSSDCQPCPCPGGSSCAIVPK	K	T	0.964	27.8	25	14.7	27.8	0	0	1	0	2	3540.41	3787		967479	752	784
	Protein Lamc1 OS=Rattus norvegicus GN=Lamc1 PE=1 SV=1	F1MAA7_RAT	177385	1	18	18	19	0.0005	0.166	DIAEIIKDIHNLEDIKK	R	T	0.965	31	27.3	14.9	31	0	0	1	0	2	2007.11	6210		1465340	1576	1592
	Protein Lamc1 OS=Rattus norvegicus GN=Lamc1 PE=1 SV=1	F1MAA7_RAT	177385	1	18	18	19	0.0005	0.166	DIHNLEDIKK	K	T	0.948	30.2	29.8	14.9	30.2	0	0	1	0	2	1224.66	2032		5745440	1583	1592
	Protein Lamc1 OS=Rattus norvegicus GN=Lamc1 PE=1 SV=1	F1MAA7_RAT	177385	1	18	18	19	0.0005	0.166	DNVEGFSCER	K	C	0.997	46.9	25	15.9	46.9	0	1	0	0	2	1212.5	1952		1281310	465	474
	Protein Lamc1 OS=Rattus norvegicus GN=Lamc1 PE=1 SV=1	F1MAA7_RAT	177385	1	18	18	19	0.0005	0.166	DVDQNLMDR	K	L	0.955	30.5	25	14.9	30.5	0	1	0	0	2	1121.49	1454		2017100	1092	1100
	Protein Lamc1 OS=Rattus norvegicus GN=Lamc1 PE=1 SV=1	F1MAA7_RAT	177385	1	18	18	19	0.0005	0.166	EAQLALGNAAADATEAK	R	N	0.997	72.9	30.5	17.6	72.9	0	1	0	0	2	1643.82	3298		1087230	1405	1421
	Protein Lamc1 OS=Rattus norvegicus GN=Lamc1 PE=1 SV=1	F1MAA7_RAT	177385	1	18	18	19	0.0005	0.166	HNTYGVDCEK	K	C	0.997	48.3	25	16	48.3	0	1	0	0	2	1222.52	1005		1248310	307	316
	Protein Lamc1 OS=Rattus norvegicus GN=Lamc1 PE=1 SV=1	F1MAA7_RAT	177385	1	18	18	19	0.0005	0.166	LGNTEACSPCHCSPVGSLSTQCDSYGR	R	C	0.997	76.3	25	17.8	76.3	0	0	1	0	2	3000.23	2974		1157830	387	413
	Protein Lamc1 OS=Rattus norvegicus GN=Lamc1 PE=1 SV=1	F1MAA7_RAT	177385	1	18	18	19	0.0005	0.166	NTIEETGILAER	R	A	0.997	79.7	31.1	23.3	74.4	0	1	0	0	2	1345.7	3455		21500000	1120	1131
	Protein Lamc1 OS=Rattus norvegicus GN=Lamc1 PE=1 SV=1	F1MAA7_RAT	177385	1	18	18	19	0.0005	0.166	NTLQEANDILNNLK	R	D	0.99	40.9	30.7	30.1	26.4	0	1	0	0	2	1599.83	5391		1592700	1356	1369
	Protein Lamc1 OS=Rattus norvegicus GN=Lamc1 PE=1 SV=1	F1MAA7_RAT	177385	1	18	18	19	0.0005	0.166	NTLQEANDILNNLKDFDR	R	R	0.997	61.9	30.6	16.9	61.9	0	0	1	0	2	2133.06	6197		4552590	1356	1373
	Protein Lamc1 OS=Rattus norvegicus GN=Lamc1 PE=1 SV=1	F1MAA7_RAT	177385	1	18	18	19	0.0005	0.166	QLEEAENELK	R	R	0.957	32.9	29.6	16.9	31.1	0	1	0	0	2	1202.59	2116		1539250	1465	1474
	Protein Lamc1 OS=Rattus norvegicus GN=Lamc1 PE=1 SV=1	F1MAA7_RAT	177385	1	18	18	19	0.0005	0.166	TFSEVTDLDNEVNGMLR	R	Q	0.997	61	28	16.8	61	0	2	0	0	2	1955.9	4607		3477730	1448	1464
	Protein Lamc1 OS=Rattus norvegicus GN=Lamc1 PE=1 SV=1	F1MAA7_RAT	177385	1	18	18	19	0.0005	0.166	TLPTGCFNTPSIEKP	K	-	0.956	31.8	30.8	15	31.8	0	1	0	0	2	1661.82	4179		4779670	1593	1607
	Protein Lamc1 OS=Rattus norvegicus GN=Lamc1 PE=1 SV=1	F1MAA7_RAT	177385	1	18	18	19	0.0005	0.166	TREDGPWIPYQYYSGSCENTYSK	R	A	0.997	41.9	25	15.6	41.9	0	0	1	0	2	2801.21	4411		1196860	164	186
	Protein Lamc1 OS=Rattus norvegicus GN=Lamc1 PE=1 SV=1	F1MAA7_RAT	177385	1	18	18	19	0.0005	0.166	VESTEQLIEIASR	R	E	0.997	98.5	31.2	19.2	98.5	0	1	0	0	2	1474.77	4443		3790770	1136	1148
	Protein Lamc1 OS=Rattus norvegicus GN=Lamc1 PE=1 SV=1	F1MAA7_RAT	177385	1	18	18	19	0.0005	0.166	VSVPLIAQGNSYPSETTVK	R	Y	0.997	67.5	30.6	17.2	67.5	0	1	0	0	2	1990.05	4412		1618400	602	620
	IQ motif containing GTPase activating protein 1 (Predicted), isoform CRA_b OS=Rattus norvegicus GN=Iqgap1 PE=1 SV=1	G3V7Q7_RAT	188838	1	6	7	7	0.0002	0.0766	HTDNVIQWLNAMDEIGLPK	R	I	0.997	42.2	30.3	17	40.8	0	0	1	0	2	2210.09	5954		557078	112	130
	IQ motif containing GTPase activating protein 1 (Predicted), isoform CRA_b OS=Rattus norvegicus GN=Iqgap1 PE=1 SV=1	G3V7Q7_RAT	188838	1	6	7	7	0.0002	0.0766	ILAIGLINEALDEGDAQK	R	T	0.997	64	29.8	17	64	0	0	1	0	2	1883.01	6386		1866570	539	556
	IQ motif containing GTPase activating protein 1 (Predicted), isoform CRA_b OS=Rattus norvegicus GN=Iqgap1 PE=1 SV=1	G3V7Q7_RAT	188838	1	6	7	7	0.0002	0.0766	QLSSSVTGLTNIEEENCQR	K	Y	0.978	115	28.4	20.2	115	0	1	0	0	2	2165.01	3818		756520	478	496
	IQ motif containing GTPase activating protein 1 (Predicted), isoform CRA_b OS=Rattus norvegicus GN=Iqgap1 PE=1 SV=1	G3V7Q7_RAT	188838	1	6	7	7	0.0002	0.0766	TLQALQIPAAK	K	L	0.962	32.9	25	15.1	32.9	0	1	0	0	2	1153.69	3869		1083080	557	567
	IQ motif containing GTPase activating protein 1 (Predicted), isoform CRA_b OS=Rattus norvegicus GN=Iqgap1 PE=1 SV=1	G3V7Q7_RAT	188838	1	6	7	7	0.0002	0.0766	TVLELMNPEAQLPQVYPFAADLYQK	K	E	0.997	70.8	29.9	17.4	70.8	0	1	1	0	2	2894.46	6446.5		3314210	407	431
	IQ motif containing GTPase activating protein 1 (Predicted), isoform CRA_b OS=Rattus norvegicus GN=Iqgap1 PE=1 SV=1	G3V7Q7_RAT	188838	1	6	7	7	0.0002	0.0766	VAADTFTALKNPNAMLVNLEEALAPTYQDVLYQAK	R	Q	0.997	46.1	28.4	15.9	46.1	0	0	1	0	2	3838.96	6533		317378	232	266
	Protein Ndufb10 OS=Rattus norvegicus GN=Ndufb10 PE=1 SV=1	D4A0T0_RAT	20858.8	1	7	9	13	0.0004	0.472	DFKVDQEIINIIQER	R	L	0.997	53.5	30.6	16.3	53.5	0	1	3	0	2	1859.99	6198		15400000	95	109
	Protein Ndufb10 OS=Rattus norvegicus GN=Ndufb10 PE=1 SV=1	D4A0T0_RAT	20858.8	1	7	9	13	0.0004	0.472	EGDVICIYEAEMQWR	K	R	0.997	55	25	16.4	55	0	2	1	0	2	1914.84	5127		2635470	79	93
	Protein Ndufb10 OS=Rattus norvegicus GN=Ndufb10 PE=1 SV=1	D4A0T0_RAT	20858.8	1	7	9	13	0.0004	0.472	EGESALQNCAK	R	E	0.997	64.6	26.2	17	64.6	0	2	0	0	2	1206.54	1166		3964950	117	127
	Protein Ndufb10 OS=Rattus norvegicus GN=Ndufb10 PE=1 SV=1	D4A0T0_RAT	20858.8	1	7	9	13	0.0004	0.472	PDSWDKDVYPEPPR	M	R	0.977	34.5	28.5	15.2	34.5	0	0	1	0	1	1700.79	3179		1952100	2	15
	Protein Ndufb10 OS=Rattus norvegicus GN=Ndufb10 PE=1 SV=1	D4A0T0_RAT	20858.8	1	7	9	13	0.0004	0.472	RVPDITECKEGDVICIYEAEMQWR	R	R	0.997	45.8	26.3	15.9	45.8	0	0	0	1	2	3013.39	4991		2080300	70	93
	Protein Ndufb10 OS=Rattus norvegicus GN=Ndufb10 PE=1 SV=1	D4A0T0_RAT	20858.8	1	7	9	13	0.0004	0.472	TPAPSPQTSIPNPITYLTK	R	A	0.997	47.1	29.6	16.5	46.6	0	1	0	0	2	2026.09	5942		348266	17	35
	Protein Ndufb10 OS=Rattus norvegicus GN=Ndufb10 PE=1 SV=1	D4A0T0_RAT	20858.8	1	7	9	13	0.0004	0.472	VDQEIINIIQER	K	L	0.991	112	29.6	30.3	102	0	1	0	0	2	1469.8	4943		4491070	98	109
	Protein disulfide-isomerase OS=Rattus norvegicus GN=Pdia3 PE=1 SV=1	A0A0H2UHM5_RAT,PDIA3_RAT	56625.5	1	5	5	5	0.0001	0.116	DASVVGFFR	K	D	0.994	37.7	30	19.4	33.7	0	1	0	0	2	997.51	4760		1947220	153	161
	Protein disulfide-isomerase OS=Rattus norvegicus GN=Pdia3 PE=1 SV=1	A0A0H2UHM5_RAT,PDIA3_RAT	56625.5	1	5	5	5	0.0001	0.116	DGEEAGAYDGPR	R	T	0.997	48.6	25	16	48.6	0	1	0	0	2	1236.51	1524		2031360	108	119
	Protein disulfide-isomerase OS=Rattus norvegicus GN=Pdia3 PE=1 SV=1	A0A0H2UHM5_RAT,PDIA3_RAT	56625.5	1	5	5	5	0.0001	0.116	DLFSDGHSEFLK	R	A	0.955	31.9	29.2	15	31.9	0	1	0	0	2	1394.66	4332		3881860	162	173
	Protein disulfide-isomerase OS=Rattus norvegicus GN=Pdia3 PE=1 SV=1	A0A0H2UHM5_RAT,PDIA3_RAT	56625.5	1	5	5	5	0.0001	0.116	DLLTAYYDVDYEK	K	N	0.997	57	27.9	16.9	56.6	0	1	0	0	2	1607.75	5133		1788630	259	271
	Protein disulfide-isomerase OS=Rattus norvegicus GN=Pdia3 PE=1 SV=1	A0A0H2UHM5_RAT,PDIA3_RAT	56625.5	1	5	5	5	0.0001	0.116	SEPIPETNEGPVK	K	V	0.997	41.3	30.4	15.6	41.2	0	1	0	0	2	1396.7	2406		23400000	367	379
	Protein Flnb OS=Rattus norvegicus GN=Flnb PE=1 SV=1	A0A0G2JXT8_RAT,D4A8D5_RAT	275311	1	6	6	6	0.0002	0.0396	DAGEGLLAVQITDQEGKPQR	R	A	0.991	39	30.9	15.4	39	0	0	1	0	2	2125.09	4131		2971460	1546	1565
	Protein Flnb OS=Rattus norvegicus GN=Flnb PE=1 SV=1	A0A0G2JXT8_RAT,D4A8D5_RAT	275311	1	6	6	6	0.0002	0.0396	DLDIIDNYDYSHTVK	K	Y	0.997	60.3	28.6	16.8	60.3	0	0	1	0	2	1810.85	4345		1028230	895	909
	Protein Flnb OS=Rattus norvegicus GN=Flnb PE=1 SV=1	A0A0G2JXT8_RAT,D4A8D5_RAT	275311	1	6	6	6	0.0002	0.0396	ETADFKVDTK	R	A	0.994	38.2	30.3	19.3	34.4	0	1	0	0	2	1153.57	1677		611127	471	480
	Protein Flnb OS=Rattus norvegicus GN=Flnb PE=1 SV=1	A0A0G2JXT8_RAT,D4A8D5_RAT	275311	1	6	6	6	0.0002	0.0396	ILAQDGEGQPIDIQMK	K	S	0.997	87.3	30.7	18.5	87.3	0	1	0	0	2	1771.89	3185		1024330	682	697
	Protein Flnb OS=Rattus norvegicus GN=Flnb PE=1 SV=1	A0A0G2JXT8_RAT,D4A8D5_RAT	275311	1	6	6	6	0.0002	0.0396	TGCTINNPAEFIVDPK	K	D	0.99	95.2	30.6	18.9	95.2	0	1	0	0	2	1775.86	4797		794334	658	673
	Protein Flnb OS=Rattus norvegicus GN=Flnb PE=1 SV=1	A0A0G2JXT8_RAT,D4A8D5_RAT	275311	1	6	6	6	0.0002	0.0396	VTASGPGLSAYGVPASLPVEFAIDAR	K	D	0.997	95.9	29.7	19	95.9	0	1	0	0	2	2545.33	6458		2096050	1520	1545
	Protein Tinag OS=Rattus norvegicus GN=Tinag PE=3 SV=1	A0A0G2KAE5_RAT	49112.8	1	5	5	7	0.0002	0.151	CSQHVCLVLPELIDHINK	K	G	0.957	29.4	30.7	14.8	29.4	0	0	0	1	2	2175.11	5491		764624	149	166
	Protein Tinag OS=Rattus norvegicus GN=Tinag PE=3 SV=1	A0A0G2KAE5_RAT	49112.8	1	5	5	7	0.0002	0.151	DSQHYEEGSVIK	R	E	0.997	41.5	28	15.6	41.5	0	1	0	0	2	1391.64	1691		1176630	123	134
	Protein Tinag OS=Rattus norvegicus GN=Tinag PE=3 SV=1	A0A0G2KAE5_RAT	49112.8	1	5	5	7	0.0002	0.151	EIIQNGPVQAIMQVHEDFFYYK	R	T	0.997	45.3	29.8	15.8	45.3	0	0	3	0	2	2685.3	6118		3244150	381	402
	Protein Tinag OS=Rattus norvegicus GN=Tinag PE=3 SV=1	A0A0G2KAE5_RAT	49112.8	1	5	5	7	0.0002	0.151	HVVSTNEEPEK	R	Y	0.997	48	29.2	22.7	41.3	0	0	1	0	2	1268.61	885		469808	408	418
	Protein Tinag OS=Rattus norvegicus GN=Tinag PE=3 SV=1	A0A0G2KAE5_RAT	49112.8	1	5	5	7	0.0002	0.151	HVVSTNEEPEKYR	R	K	0.997	52.9	29.8	16.3	52.9	0	0	1	0	2	1587.78	1138		2044820	408	420
	Tropomyosin beta chain OS=Rattus norvegicus GN=Tpm2 PE=1 SV=1	TPM2_RAT	32837.7	1	2	2	4	0.0001	0.134	DEEKMELQEMQLK	K	E	0.955	29.5	25.9	14.8	0	0	1	0	0	2	1682.76	1767		889767	137	149	TPM4_RAT
	Tropomyosin beta chain OS=Rattus norvegicus GN=Tpm2 PE=1 SV=1	TPM2_RAT	32837.7	1	2	2	4	0.0001	0.134	LEEAEKAADESER	K	G	0.997	54	26.9	16.4	54	0	1	0	0	2	1476.68	1065		514549	113	125	Q63607_RAT,Q923Z2_RAT,TPM4_RAT,A0A0G2JSQ4_RAT,TPM3_RAT
	Tropomyosin beta chain OS=Rattus norvegicus GN=Tpm2 PE=1 SV=1	TPM2_RAT	32837.7	1	2	2	4	0.0001	0.134	QLEEEQQALQK	K	K	0.997	64.9	30.3	36.4	45.6	0	1	0	0	2	1343.68	1796		1782010	38	48
	Tropomyosin beta chain OS=Rattus norvegicus GN=Tpm2 PE=1 SV=1	TPM2_RAT	32837.7	1	2	2	4	0.0001	0.134	QLEEEQQALQKK	K	L	0.997	41	30.7	15.6	41	0	1	0	0	2	1471.78	1511		402316	38	49
	Protein Col6a1 OS=Rattus norvegicus GN=Col6a1 PE=1 SV=1	D3ZUL3_RAT	108807	1	8	12	15	0.0004	0.102	DAEETISQTIDTIVDMIK	R	N	0.997	49.8	30.3	16.1	49.8	0	0	1	0	2	2037.99	6549		2194390	222	239
	Protein Col6a1 OS=Rattus norvegicus GN=Col6a1 PE=1 SV=1	D3ZUL3_RAT	108807	1	8	12	15	0.0004	0.102	DTTPLSVLCGSDIQVVSVGIK	R	D	0.997	46.9	30.3	15.9	46.9	0	1	1	0	2	2188.15	6332.5		4375580	736	756
	Protein Col6a1 OS=Rattus norvegicus GN=Col6a1 PE=1 SV=1	D3ZUL3_RAT	108807	1	8	12	15	0.0004	0.102	GLEELLIGGSHLK	K	E	0.997	61.8	28.1	16.9	61.8	0	1	1	0	2	1365.77	5122		7186050	135	147
	Protein Col6a1 OS=Rattus norvegicus GN=Col6a1 PE=1 SV=1	D3ZUL3_RAT	108807	1	8	12	15	0.0004	0.102	GLEELLIGGSHLKENK	K	Y	0.975	34.4	28.7	21.2	28.4	0	0	1	1	2	1736.95	4482		2852510	135	150
	Protein Col6a1 OS=Rattus norvegicus GN=Col6a1 PE=1 SV=1	D3ZUL3_RAT	108807	1	8	12	15	0.0004	0.102	GTYTDCAIKK	K	G	0.997	45.9	29	15.9	45.9	0	1	0	0	2	1156.57	1152		793599	125	134
	Protein Col6a1 OS=Rattus norvegicus GN=Col6a1 PE=1 SV=1	D3ZUL3_RAT	108807	1	8	12	15	0.0004	0.102	NNVEQVCCTFECQAAR	K	G	0.997	60.9	25	16.8	60.9	0	2	1	0	2	1985.83	3252		2829510	240	255
	Protein Col6a1 OS=Rattus norvegicus GN=Col6a1 PE=1 SV=1	D3ZUL3_RAT	108807	1	8	12	15	0.0004	0.102	SDTQRDTTPLSVLCGSDIQVVSVGIK	R	D	0.997	52	29.6	16.2	52	0	0	1	0	2	2775.42	5991		693021	731	756
	Protein Col6a1 OS=Rattus norvegicus GN=Col6a1 PE=1 SV=1	D3ZUL3_RAT	108807	1	8	12	15	0.0004	0.102	VLLFSDGNSQGATAEAIEK	R	A	0.997	85	30.6	18.3	85	0	3	0	0	2	1949.98	4449		3338590	936	954
	Stress-70 protein, mitochondrial OS=Rattus norvegicus GN=Hspa9 PE=1 SV=1	F1M953_RAT	73745.3	1	4	4	4	0.0001	0.0736	DQLPADECNK	K	L	0.997	38.6	25	15.4	38.6	0	1	0	0	2	1189.52	1167		465294	601	610
	Stress-70 protein, mitochondrial OS=Rattus norvegicus GN=Hspa9 PE=1 SV=1	F1M953_RAT	73745.3	1	4	4	4	0.0001	0.0736	DSETGENIR	K	Q	0.997	42.8	25.4	15.7	42.8	0	1	0	0	2	1020.46	964		1422810	626	634
	Stress-70 protein, mitochondrial OS=Rattus norvegicus GN=Hspa9 PE=1 SV=1	F1M953_RAT	73745.3	1	4	4	4	0.0001	0.0736	ETAENYLGHTAK	K	N	0.997	41.4	28.8	15.6	41.4	0	1	0	0	2	1333.64	1743		566745	176	187
	Stress-70 protein, mitochondrial OS=Rattus norvegicus GN=Hspa9 PE=1 SV=1	F1M953_RAT	73745.3	1	4	4	4	0.0001	0.0736	STNGDTFLGGEDFDQALLR	K	H	0.997	72.2	28.6	17.5	72.2	0	1	0	0	2	2055.96	5702		1940010	266	284
	CD82 antigen OS=Rattus norvegicus GN=Cd82 PE=1 SV=1	CD82_RAT,Q6IN14_RAT	29487.5	1	3	4	4	0.0001	0.0827	EEAWDYVQAQVK	R	C	0.997	55.7	29.6	16.5	55.7	0	1	0	0	2	1465.7	4095		1267410	137	148
	CD82 antigen OS=Rattus norvegicus GN=Cd82 PE=1 SV=1	CD82_RAT,Q6IN14_RAT	29487.5	1	3	4	4	0.0001	0.0827	EEDNQLIVK	K	K	0.963	30.6	31.1	22.6	22.9	0	1	0	0	2	1087.56	2184		2486160	181	189
	CD82 antigen OS=Rattus norvegicus GN=Cd82 PE=1 SV=1	CD82_RAT,Q6IN14_RAT	29487.5	1	3	4	4	0.0001	0.0827	EEDNQLIVKK	K	G	0.997	53.1	31.3	32	37.4	0	1	1	0	2	1215.66	1505.5		2124020	181	190
	Protein Dnajc13 OS=Rattus norvegicus GN=Dnajc13 PE=1 SV=2	D3ZN27_RAT	254516	1	6	6	6	0.0002	0.0366	EQSELVAQALK	K	A	0.997	39.9	31	15.5	39.9	0	1	0	0	2	1215.66	3192		5779030	2120	2130
	Protein Dnajc13 OS=Rattus norvegicus GN=Dnajc13 PE=1 SV=2	D3ZN27_RAT	254516	1	6	6	6	0.0002	0.0366	EQSELVAQALKAELVPYLLK	K	L	0.973	32.1	25.3	15	32.1	0	0	1	0	2	2242.27	6490		5410230	2120	2139
	Protein Dnajc13 OS=Rattus norvegicus GN=Dnajc13 PE=1 SV=2	D3ZN27_RAT	254516	1	6	6	6	0.0002	0.0366	IVDGPDPENIILILK	K	T	0.997	68.4	26.7	17.3	68.4	0	1	0	0	2	1648.95	6451		3057240	1360	1374
	Protein Dnajc13 OS=Rattus norvegicus GN=Dnajc13 PE=1 SV=2	D3ZN27_RAT	254516	1	6	6	6	0.0002	0.0366	LGGYLPEDQATPENPTVR	R	K	0.997	67.1	30.3	17.2	67.1	0	1	0	0	2	1956.97	3589		598631	1589	1606
	Protein Dnajc13 OS=Rattus norvegicus GN=Dnajc13 PE=1 SV=2	D3ZN27_RAT	254516	1	6	6	6	0.0002	0.0366	NEETNQQEVANSLAK	K	L	0.997	64.8	28.7	17.1	64.8	0	1	0	0	2	1674.79	2158		1273360	1566	1580
	Protein Dnajc13 OS=Rattus norvegicus GN=Dnajc13 PE=1 SV=2	D3ZN27_RAT	254516	1	6	6	6	0.0002	0.0366	SLQYGEQVNEILSR	R	S	0.997	79.5	31.1	18	79.5	0	1	0	0	2	1635.83	4500		1598440	2169	2182
	Voltage-dependent anion-selective channel protein 1 OS=Rattus norvegicus GN=Vdac1 PE=1 SV=4	VDAC1_RAT	30756.7	1	6	9	19	0.0005	0.329	EHINLGCDVDFDIAGPSIR	R	G	0.997	60.4	29.3	16.8	60.4	0	1	3	0	2	2128.01	5180		9362160	121	139
	Voltage-dependent anion-selective channel protein 1 OS=Rattus norvegicus GN=Vdac1 PE=1 SV=4	VDAC1_RAT	30756.7	1	6	9	19	0.0005	0.329	SENGLEFTSSGSANTETTK	K	V	0.997	54.5	25.7	16.4	54.5	0	3	0	0	2	1959.88	2604		1221310	35	53
	Voltage-dependent anion-selective channel protein 1 OS=Rattus norvegicus GN=Vdac1 PE=1 SV=4	VDAC1_RAT	30756.7	1	6	9	19	0.0005	0.329	TDEFQLHTNVNDGTEFGGSIYQK	K	V	0.997	77.4	27.3	17.8	77.4	0	0	5	0	2	2600.19	4346		6344660	175	197
	Voltage-dependent anion-selective channel protein 1 OS=Rattus norvegicus GN=Vdac1 PE=1 SV=4	VDAC1_RAT	30756.7	1	6	9	19	0.0005	0.329	TKSENGLEFTSSGSANTETTK	K	V	0.997	56.2	28.9	16.5	56.2	0	1	1	0	2	2189.02	2113		2835040	33	53
	Voltage-dependent anion-selective channel protein 1 OS=Rattus norvegicus GN=Vdac1 PE=1 SV=4	VDAC1_RAT	30756.7	1	6	9	19	0.0005	0.329	VTQSNFAVGYKTDEFQLHTNVNDGTEFGGSIYQK	R	V	0.997	42.2	27.3	15.6	42.2	0	0	0	1	2	3794.79	4768		2599110	164	197
	Voltage-dependent anion-selective channel protein 1 OS=Rattus norvegicus GN=Vdac1 PE=1 SV=4	VDAC1_RAT	30756.7	1	6	9	19	0.0005	0.329	WNTDNTLGTEITVEDQLAR	K	G	0.997	88.2	29.6	18.5	88.2	0	3	1	0	2	2176.05	5054.5		15500000	75	93
	Protein Prkcsh OS=Rattus norvegicus GN=Prkcsh PE=1 SV=1	B1WC34_RAT	59218.4	1	4	5	6	0.0002	0.0971	EKESLQQLAEVTR	K	E	0.997	48.9	31.4	21.6	43.4	0	1	1	0	2	1530.81	3221.5		2487240	122	134
	Protein Prkcsh OS=Rattus norvegicus GN=Prkcsh PE=1 SV=1	B1WC34_RAT	59218.4	1	4	5	6	0.0002	0.0971	ESLQQLAEVTR	K	E	0.997	62.4	31.5	32.6	46.7	0	1	0	0	2	1273.67	3842		2720750	124	134
	Protein Prkcsh OS=Rattus norvegicus GN=Prkcsh PE=1 SV=1	B1WC34_RAT	59218.4	1	4	5	6	0.0002	0.0971	ETVVTSTTEPSR	K	C	0.997	59	30.9	16.7	59	0	2	0	0	2	1306.65	1491.5		851748	485	496
	Protein Prkcsh OS=Rattus norvegicus GN=Prkcsh PE=1 SV=1	B1WC34_RAT	59218.4	1	4	5	6	0.0002	0.0971	VNDGVCDCCDGTDEYNSGTVCENTCR	R	E	0.997	49.5	25	16.1	49.5	0	0	1	0	2	3057.1	2415		654562	91	116
	Protein L3hypdh OS=Rattus norvegicus GN=L3hypdh PE=1 SV=1	D3ZV91_RAT	37913.7	1	2	2	2	0.0001	0.105	DLVNAASALTGAVK	R	A	0.997	77.7	30.2	28	67.6	0	1	0	0	2	1329.74	4941		2926090	211	224
	Protein L3hypdh OS=Rattus norvegicus GN=L3hypdh PE=1 SV=1	D3ZV91_RAT	37913.7	1	2	2	2	0.0001	0.105	EAQVNIHCPCGLVTAFVECEGGR	R	S	0.947	32.9	25.9	15.1	32.9	0	0	1	0	2	2603.18	5522		1622640	130	152
	T-complex protein 1 subunit alpha OS=Rattus norvegicus GN=Tcp1 PE=1 SV=1	TCPA_RAT	60361.2	1	3	3	3	0.0001	0.101	GANDFMCDEMER	R	S	0.997	41.9	25	15.6	41.9	0	1	0	0	2	1506.53	1525		526523	379	390
	T-complex protein 1 subunit alpha OS=Rattus norvegicus GN=Tcp1 PE=1 SV=1	TCPA_RAT	60361.2	1	3	3	3	0.0001	0.101	ILATGANVILTTGGIDDMCLK	K	Y	0.997	46.8	30.7	15.9	46.8	0	0	1	0	2	2192.13	5298		1757330	278	298
	T-complex protein 1 subunit alpha OS=Rattus norvegicus GN=Tcp1 PE=1 SV=1	TCPA_RAT	60361.2	1	3	3	3	0.0001	0.101	SLLVIPNTLAVNAAQDSTDLVAK	R	L	0.997	81.6	27.7	18.1	81.6	0	1	0	0	2	2353.3	6311		829168	444	466
	Annexin A1 OS=Rattus norvegicus GN=Anxa1 PE=1 SV=2	ANXA1_RAT	38831	1	8	13	15	0.0004	0.28	DITSDTSGDFR	K	N	0.997	48.4	25.4	16	48.4	0	2	0	0	2	1213.53	2461		9715750	167	177
	Annexin A1 OS=Rattus norvegicus GN=Anxa1 PE=1 SV=2	ANXA1_RAT	38831	1	8	13	15	0.0004	0.28	DLAKDITSDTSGDFR	R	N	0.997	57	29	16.6	57	0	1	0	0	2	1640.78	3683		5632140	163	177
	Annexin A1 OS=Rattus norvegicus GN=Anxa1 PE=1 SV=2	ANXA1_RAT	38831	1	8	13	15	0.0004	0.28	GDRCEDMSVNQDLADTDAR	K	A	0.997	41.6	25	15.6	41.6	0	0	1	0	2	2183.89	2007		1059110	186	204
	Annexin A1 OS=Rattus norvegicus GN=Anxa1 PE=1 SV=2	ANXA1_RAT	38831	1	8	13	15	0.0004	0.28	GLGTDEDTLIEILTTR	K	S	0.997	83.8	31.2	18.2	83.8	0	1	1	0	2	1746.91	6528.5		18000000	129	144
	Annexin A1 OS=Rattus norvegicus GN=Anxa1 PE=1 SV=2	ANXA1_RAT	38831	1	8	13	15	0.0004	0.28	GTDVNVFNTILTTR	K	S	0.997	46.8	30.9	32.4	30.3	0	1	1	0	2	1550.82	5675		5145740	215	228
	Annexin A1 OS=Rattus norvegicus GN=Anxa1 PE=1 SV=2	ANXA1_RAT	38831	1	8	13	15	0.0004	0.28	GVDEATIIDILTK	K	R	0.997	77.8	29.9	17.9	77.8	0	1	1	0	2	1387.77	6328.5		23800000	59	71
	Annexin A1 OS=Rattus norvegicus GN=Anxa1 PE=1 SV=2	ANXA1_RAT	38831	1	8	13	15	0.0004	0.28	GVDEATIIDILTKR	K	T	0.997	82.4	29.4	18.2	82.4	0	1	2	0	2	1543.87	6046		13800000	59	72
	Annexin A1 OS=Rattus norvegicus GN=Anxa1 PE=1 SV=2	ANXA1_RAT	38831	1	8	13	15	0.0004	0.28	YGIPLCQAILDETKGDYEK	K	I	0.975	35.2	30.3	15.2	35.2	0	1	1	0	2	2213.08	5392		13100000	319	337
	Nucleoside diphosphate kinase B OS=Rattus norvegicus GN=Nme2 PE=1 SV=1	NDKB_RAT	17283.3	1	3	5	8	0.0002	0.375	EIGLWFKPEELIDYK	K	S	0.997	50.8	30.3	18.5	48.5	0	1	0	0	2	1879.98	6311		4154580	129	143
	Nucleoside diphosphate kinase B OS=Rattus norvegicus GN=Nme2 PE=1 SV=1	NDKB_RAT	17283.3	1	3	5	8	0.0002	0.375	GDFCIQVGR	R	N	0.997	53	29.1	18.1	51.3	0	1	0	0	2	1051.5	3306		2954880	106	114	NDKA_RAT
	Nucleoside diphosphate kinase B OS=Rattus norvegicus GN=Nme2 PE=1 SV=1	NDKB_RAT	17283.3	1	3	5	8	0.0002	0.375	NIIHGSDSVESAEK	R	E	0.997	58.7	29	16.7	58.7	0	1	1	0	2	1485.72	1644		6224640	115	128	NDKA_RAT
	Nucleoside diphosphate kinase B OS=Rattus norvegicus GN=Nme2 PE=1 SV=1	NDKB_RAT	17283.3	1	3	5	8	0.0002	0.375	NIIHGSDSVESAEKEIGLWFKPEELIDYK	R	S	0.997	52.7	29.4	16.3	52.7	0	0	1	0	2	3346.68	6345		9551220	115	143
	Nucleoside diphosphate kinase B OS=Rattus norvegicus GN=Nme2 PE=1 SV=1	NDKB_RAT	17283.3	1	3	5	8	0.0002	0.375	YMNSGPVVAMVWEGLNVVK	K	T	0.997	61.8	30.6	16.9	61.8	0	1	1	0	2	2125.05	6112.5		3025230	67	85
	Trifunctional enzyme subunit alpha, mitochondrial OS=Rattus norvegicus GN=Hadha PE=1 SV=2	ECHA_RAT	82666.9	1	2	3	3	0.0001	0.0367	NLNSEIDNILVNLR	K	L	0.997	76	29.8	21.6	72.1	0	1	1	0	2	1626.88	6492.5		7542910	647	660
	Trifunctional enzyme subunit alpha, mitochondrial OS=Rattus norvegicus GN=Hadha PE=1 SV=2	ECHA_RAT	82666.9	1	2	3	3	0.0001	0.0367	TIEYLEEVAVNFAK	R	G	0.997	56.6	30.9	16.5	56.6	0	1	0	0	2	1625.84	6306		1552350	236	249
	Hydroxyacid oxidase 2 OS=Rattus norvegicus GN=Hao2 PE=1 SV=2	HAOX2_RAT	39202.6	1	22	39	50	0.0014	0.745	AAQEANICYVISSYASYSLEDIVAAAPEGFR	R	W	0.993	91.7	28.9	21.4	89.1	0	0	1	0	2	3365.6	7164		161550	95	125
	Hydroxyacid oxidase 2 OS=Rattus norvegicus GN=Hao2 PE=1 SV=2	HAOX2_RAT	39202.6	1	22	39	50	0.0014	0.745	AEALGFKALVITIDTPVLGNR	R	R	0.997	82.2	25	18.1	82.2	0	0	1	0	2	2198.25	6412		3300420	145	165
	Hydroxyacid oxidase 2 OS=Rattus norvegicus GN=Hao2 PE=1 SV=2	HAOX2_RAT	39202.6	1	22	39	50	0.0014	0.745	CMTLSGCQSVAEISPDLIQFSR	R	-	0.997	44	29.1	15.8	44	0	2	3	0	2	2515.16	5617		71600000	331	352
	Hydroxyacid oxidase 2 OS=Rattus norvegicus GN=Hao2 PE=1 SV=2	HAOX2_RAT	39202.6	1	22	39	50	0.0014	0.745	CMTLSGCQSVAEISPDLIQFSRL	R	-	0.997	66.4	29.4	17.2	66.4	0	1	2	0	2	2628.25	6359		52500000	331	353
	Hydroxyacid oxidase 2 OS=Rattus norvegicus GN=Hao2 PE=1 SV=2	HAOX2_RAT	39202.6	1	22	39	50	0.0014	0.745	EDAELAMK	K	H	0.99	61	27.1	17.9	59.9	0	2	0	0	2	922.419	1406		2406860	230	237
	Hydroxyacid oxidase 2 OS=Rattus norvegicus GN=Hao2 PE=1 SV=2	HAOX2_RAT	39202.6	1	22	39	50	0.0014	0.745	EEKPTQSVPVSFPK	K	A	0.997	60.8	31	16.8	60.8	0	1	1	0	2	1572.83	3155		18200000	189	202
	Hydroxyacid oxidase 2 OS=Rattus norvegicus GN=Hao2 PE=1 SV=2	HAOX2_RAT	39202.6	1	22	39	50	0.0014	0.745	EVLDILTAELHR	K	C	0.997	54.1	29.3	16.4	54.1	0	1	4	0	2	1408.78	5603		12100000	319	330
	Hydroxyacid oxidase 2 OS=Rattus norvegicus GN=Hao2 PE=1 SV=2	HAOX2_RAT	39202.6	1	22	39	50	0.0014	0.745	GEDGVKEVLDILTAELHR	K	C	0.997	60.5	30.3	21.2	56.1	0	1	1	1	2	1994.06	6545		76300000	313	330
	Hydroxyacid oxidase 2 OS=Rattus norvegicus GN=Hao2 PE=1 SV=2	HAOX2_RAT	39202.6	1	22	39	50	0.0014	0.745	GILTKEDAELAMK	K	H	0.997	60.4	31.1	16.8	60.4	0	1	1	0	2	1434.75	2671		20900000	225	237
	Hydroxyacid oxidase 2 OS=Rattus norvegicus GN=Hao2 PE=1 SV=2	HAOX2_RAT	39202.6	1	22	39	50	0.0014	0.745	GKIEVYMDGGVR	K	T	0.948	27.8	29.9	14.7	27.8	0	1	0	0	2	1339.67	2014		633974	272	283
	Hydroxyacid oxidase 2 OS=Rattus norvegicus GN=Hao2 PE=1 SV=2	HAOX2_RAT	39202.6	1	22	39	50	0.0014	0.745	HNVQGIVVSNHGGR	K	Q	0.997	44	31	15.7	44	0	0	1	0	2	1473.77	1294		1275500	238	251
	Hydroxyacid oxidase 2 OS=Rattus norvegicus GN=Hao2 PE=1 SV=2	HAOX2_RAT	39202.6	1	22	39	50	0.0014	0.745	IEVYMDGGVR	K	T	0.959	34	28.6	18.5	30.6	0	1	0	0	2	1154.55	2352		1589140	274	283
	Hydroxyacid oxidase 2 OS=Rattus norvegicus GN=Hao2 PE=1 SV=2	HAOX2_RAT	39202.6	1	22	39	50	0.0014	0.745	NQLNLEANILLK	R	D	0.997	60.9	27	21.4	56.3	0	2	0	0	2	1382.8	5200		7826840	171	182
	Hydroxyacid oxidase 2 OS=Rattus norvegicus GN=Hao2 PE=1 SV=2	HAOX2_RAT	39202.6	1	22	39	50	0.0014	0.745	NQLNLEANILLKDLR	R	A	0.997	37.6	26	15.4	37.6	0	0	1	0	2	1767.01	5842		683848	171	185
	Hydroxyacid oxidase 2 OS=Rattus norvegicus GN=Hao2 PE=1 SV=2	HAOX2_RAT	39202.6	1	22	39	50	0.0014	0.745	PLVCLADFK	M	A	0.997	54.3	31.7	16.4	54.3	0	2	0	0	1	1062.57	4873		3871180	2	10
	Hydroxyacid oxidase 2 OS=Rattus norvegicus GN=Hao2 PE=1 SV=2	HAOX2_RAT	39202.6	1	22	39	50	0.0014	0.745	PLVCLADFKAHAQK	M	Q	0.945	28.6	30.2	14.8	28.6	0	0	1	0	1	1597.85	3617		2067480	2	15
	Hydroxyacid oxidase 2 OS=Rattus norvegicus GN=Hao2 PE=1 SV=2	HAOX2_RAT	39202.6	1	22	39	50	0.0014	0.745	QLDEVSASIDALR	R	E	0.997	56.7	31.1	23.4	49.8	0	3	1	0	2	1416.73	4378		45800000	252	264
	Hydroxyacid oxidase 2 OS=Rattus norvegicus GN=Hao2 PE=1 SV=2	HAOX2_RAT	39202.6	1	22	39	50	0.0014	0.745	QLDEVSASIDALREVVAAVK	R	G	0.997	67.6	28.4	17.2	67.6	0	2	0	0	2	2113.15	6559.5		109000000	252	271
	Hydroxyacid oxidase 2 OS=Rattus norvegicus GN=Hao2 PE=1 SV=2	HAOX2_RAT	39202.6	1	22	39	50	0.0014	0.745	TGTDVLKALALGAR	R	C	0.997	44.8	27.4	16.3	44.3	0	0	1	0	2	1385.81	4879		730320	284	297
	Hydroxyacid oxidase 2 OS=Rattus norvegicus GN=Hao2 PE=1 SV=2	HAOX2_RAT	39202.6	1	22	39	50	0.0014	0.745	TSWDFIEGEADDGITYSENIAAFK	K	R	0.997	90.9	26.2	18.7	90.9	0	1	1	0	2	2679.21	6369		11300000	20	43
	Hydroxyacid oxidase 2 OS=Rattus norvegicus GN=Hao2 PE=1 SV=2	HAOX2_RAT	39202.6	1	22	39	50	0.0014	0.745	TSWDFIEGEADDGITYSENIAAFKR	K	I	0.997	44.4	28	15.8	44.4	0	1	2	1	2	2835.31	6137.5		40100000	20	44
	Hydroxyacid oxidase 2 OS=Rattus norvegicus GN=Hao2 PE=1 SV=2	HAOX2_RAT	39202.6	1	22	39	50	0.0014	0.745	TTIQGQEISAPICISPTAFHSIAWPDGEK	R	S	0.997	57	29.6	16.6	57	0	1	2	1	2	3154.55	6105		119000000	62	90
	Beta-Ala-His dipeptidase OS=Rattus norvegicus GN=Cndp1 PE=1 SV=1	CNDP1_RAT	54928.6	1	3	3	3	0.0001	0.0711	EWVAIESDSVQPMPR	K	L	0.997	83.8	29.1	18.2	83.8	0	1	0	0	2	1759.83	3852		1710250	30	44
	Beta-Ala-His dipeptidase OS=Rattus norvegicus GN=Cndp1 PE=1 SV=1	CNDP1_RAT	54928.6	1	3	3	3	0.0001	0.0711	FILEGMEEAGSVALEELVK	K	R	0.993	38.5	30.8	15.4	38.5	0	0	1	0	2	2080.05	6221		691320	168	186
	Beta-Ala-His dipeptidase OS=Rattus norvegicus GN=Cndp1 PE=1 SV=1	CNDP1_RAT	54928.6	1	3	3	3	0.0001	0.0711	FILEGMEEAGSVALEELVKR	K	E	0.997	52	30.2	16.3	52	0	0	1	0	2	2236.15	5850		1209230	168	187
	Uncharacterized protein OS=Rattus norvegicus PE=1 SV=3	F1LTJ5_RAT	263104	1	21	29	33	0.0009	0.164	AELLVAEAPSKPITVTVEEQR	R	S	0.997	52.8	27.9	18.3	50.8	0	1	1	0	2	2280.24	4468		4700510	1774	1794
	Uncharacterized protein OS=Rattus norvegicus PE=1 SV=3	F1LTJ5_RAT	263104	1	21	29	33	0.0009	0.164	CESCAPGYEGNPIQPGGK	R	C	0.997	50	25	16.1	50	0	1	0	0	2	1920.82	2508		604872	867	884
	Uncharacterized protein OS=Rattus norvegicus PE=1 SV=3	F1LTJ5_RAT	263104	1	21	29	33	0.0009	0.164	CSATGNPTPTLEWIGGPSGQLPTK	R	A	0.997	62.3	30.6	16.9	62.3	0	1	1	0	2	2469.21	5151		3238760	1902	1925
	Uncharacterized protein OS=Rattus norvegicus PE=1 SV=3	F1LTJ5_RAT	263104	1	21	29	33	0.0009	0.164	CTACEPGYTGQYCEQCAPGYEGNPNVQGGR	R	C	0.997	75.6	25	17.7	75.6	0	0	1	0	2	3380.35	2934		1341940	1654	1683
	Uncharacterized protein OS=Rattus norvegicus PE=1 SV=3	F1LTJ5_RAT	263104	1	21	29	33	0.0009	0.164	EADQGAYTCEAMNSR	K	G	0.997	60.9	25	16.8	60.9	0	1	0	0	2	1718.67	1254		177298	487	501
	Uncharacterized protein OS=Rattus norvegicus PE=1 SV=3	F1LTJ5_RAT	263104	1	21	29	33	0.0009	0.164	EHLLMALAGIDALLIQASHTQQPAESR	R	L	0.997	65.5	29.6	17.1	65.5	0	0	0	1	2	2929.52	6543		16700000	1091	1117
	Uncharacterized protein OS=Rattus norvegicus PE=1 SV=3	F1LTJ5_RAT	263104	1	21	29	33	0.0009	0.164	ESLEVQIHPSR	K	S	0.954	32.2	31.5	23.9	23.3	0	0	1	0	2	1294.68	2537		3250840	1690	1700
	Uncharacterized protein OS=Rattus norvegicus PE=1 SV=3	F1LTJ5_RAT	263104	1	21	29	33	0.0009	0.164	EVSEAVVEK	R	L	0.992	38.8	30.9	22.2	32	0	1	0	0	2	989.515	1471		2602080	110	118
	Uncharacterized protein OS=Rattus norvegicus PE=1 SV=3	F1LTJ5_RAT	263104	1	21	29	33	0.0009	0.164	EVSEAVVEKLETEYVK	R	I	0.997	68.7	30.4	17.3	68.7	0	1	1	0	2	1851.96	4773		3816180	110	125
	Uncharacterized protein OS=Rattus norvegicus PE=1 SV=3	F1LTJ5_RAT	263104	1	21	29	33	0.0009	0.164	FSDTCFLDTDGQATCDACAPGYTGR	R	R	0.997	60.2	25	16.8	60.2	0	0	1	0	2	2786.11	4288		1251380	841	865
	Uncharacterized protein OS=Rattus norvegicus PE=1 SV=3	F1LTJ5_RAT	263104	1	21	29	33	0.0009	0.164	GDKVTSYGGELR	R	F	0.997	53.8	30.4	28.5	41.7	0	1	1	0	2	1281.64	1824		5783730	1015	1026
	Uncharacterized protein OS=Rattus norvegicus PE=1 SV=3	F1LTJ5_RAT	263104	1	21	29	33	0.0009	0.164	GMLEPVQKPDVILVGAGYR	R	L	0.969	35	30	15.2	35	0	0	1	0	2	2058.11	4445		6622690	641	659
	Uncharacterized protein OS=Rattus norvegicus PE=1 SV=3	F1LTJ5_RAT	263104	1	21	29	33	0.0009	0.164	IESSSSHVAEGQTLDLNCVVPGQAQVTWR	R	K	0.997	46.4	29.1	15.9	46.4	0	0	1	0	2	3168.54	5098		5505760	2171	2199
	Uncharacterized protein OS=Rattus norvegicus PE=1 SV=3	F1LTJ5_RAT	263104	1	21	29	33	0.0009	0.164	LSGISMDVAVPENTGQDPAR	R	E	0.997	73.3	29.4	17.6	73.3	0	1	1	0	2	2072.99	3402.5		6699260	1118	1137
	Uncharacterized protein OS=Rattus norvegicus PE=1 SV=3	F1LTJ5_RAT	263104	1	21	29	33	0.0009	0.164	NSQLTGGFTVEPVPDGAR	R	L	0.997	51.1	30.2	16.2	51.1	0	4	0	0	2	1844.91	4160		24000000	1380	1397
	Uncharacterized protein OS=Rattus norvegicus PE=1 SV=3	F1LTJ5_RAT	263104	1	21	29	33	0.0009	0.164	QLISTHFAPGDFQGFALVNPQR	R	N	0.997	64.8	30.4	20	61.8	0	0	1	0	2	2443.25	5959		1074300	1358	1379
	Uncharacterized protein OS=Rattus norvegicus PE=1 SV=3	F1LTJ5_RAT	263104	1	21	29	33	0.0009	0.164	SCNECSEGSFHLSK	R	Q	0.997	74	25	17.6	74	0	1	1	0	2	1641.66	1946.5		2995280	918	931
	Uncharacterized protein OS=Rattus norvegicus PE=1 SV=3	F1LTJ5_RAT	263104	1	21	29	33	0.0009	0.164	SENTDIPTLLIPAIR	R	V	0.997	50.7	27.9	16.2	50.7	0	2	1	0	2	1652.92	6227		4240080	2017	2031
	Uncharacterized protein OS=Rattus norvegicus PE=1 SV=3	F1LTJ5_RAT	263104	1	21	29	33	0.0009	0.164	SIEYSPQLEDANAK	R	E	0.997	44.1	29.3	15.8	44.1	0	1	0	0	2	1564.75	2918		5678980	93	106
	Uncharacterized protein OS=Rattus norvegicus PE=1 SV=3	F1LTJ5_RAT	263104	1	21	29	33	0.0009	0.164	TCESLGAGGYR	R	C	0.997	38.2	26.3	15.4	38.2	0	1	0	0	2	1170.52	1718		1272610	1643	1653
	Uncharacterized protein OS=Rattus norvegicus PE=1 SV=3	F1LTJ5_RAT	263104	1	21	29	33	0.0009	0.164	YTLSYTSGPQGSPLSDPDIQITGNNIMLVASQPALQGPER	R	R	0.997	45.2	27.8	15.8	45.2	0	0	1	1	2	4232.08	6098		1666740	1433	1472
	Guanine deaminase OS=Rattus norvegicus GN=Gda PE=1 SV=1	GUAD_RAT,Q9JKB7_RAT	51016.8	1	2	2	2	0.0001	0.0683	EIGNFEVGKDFDALLINPR	R	A	0.997	78.7	30.6	17.9	78.7	0	0	1	0	2	2147.11	6091		2433320	385	403
	Guanine deaminase OS=Rattus norvegicus GN=Gda PE=1 SV=1	GUAD_RAT,Q9JKB7_RAT	51016.8	1	2	2	2	0.0001	0.0683	ETTEESVKETER	K	F	0.959	32.2	28.8	15	32.2	0	1	0	0	2	1437.67	920		189186	182	193
	Lipocalin 7, isoform CRA_a OS=Rattus norvegicus GN=Tinagl1 PE=1 SV=1	Q4V8N0_RAT,TINAL_RAT	52820.5	1	2	2	2	0.0001	0.0514	EQNDEASPTPR	R	C	0.997	56.2	25.9	16.5	56.2	0	1	0	0	2	1243.56	878		105687	298	308
	Lipocalin 7, isoform CRA_a OS=Rattus norvegicus GN=Tinagl1 PE=1 SV=1	Q4V8N0_RAT,TINAL_RAT	52820.5	1	2	2	2	0.0001	0.0514	GVVSDNCYPFSGR	R	E	0.997	38.3	25.3	15.4	38.3	0	1	0	0	2	1457.65	3305		810742	285	297
	10 kDa heat shock protein, mitochondrial OS=Rattus norvegicus GN=Hspe1 PE=1 SV=3	CH10_RAT	10901.7	1	2	2	2	0.0001	0.275	VGDKVLLPEYGGTK	K	V	0.997	39.2	29.8	15.4	39.2	0	0	1	0	2	1475.81	3209		2465800	67	80
	10 kDa heat shock protein, mitochondrial OS=Rattus norvegicus GN=Hspe1 PE=1 SV=3	CH10_RAT	10901.7	1	2	2	2	0.0001	0.275	VLQATVVAVGSGGK	K	G	0.997	48.8	28.9	16.1	48.8	0	1	0	0	2	1285.75	3069		11000000	41	54
	Peroxiredoxin-2 OS=Rattus norvegicus GN=Prdx2 PE=1 SV=1	A0A0G2JSH9_RAT,PRDX2_RAT	21784.1	1	4	4	4	0.0001	0.182	EGGLGPLNIPLLADVTK	K	S	0.997	66.2	26.3	17.1	66.2	0	1	0	0	2	1706.97	6550		831471	93	109
	Peroxiredoxin-2 OS=Rattus norvegicus GN=Prdx2 PE=1 SV=1	A0A0G2JSH9_RAT,PRDX2_RAT	21784.1	1	4	4	4	0.0001	0.182	KEGGLGPLNIPLLADVTK	R	S	0.997	46.3	25	15.9	46.3	0	0	1	0	2	1835.06	6349		2159570	92	109
	Peroxiredoxin-2 OS=Rattus norvegicus GN=Prdx2 PE=1 SV=1	A0A0G2JSH9_RAT,PRDX2_RAT	21784.1	1	4	4	4	0.0001	0.182	NDEGIAYR	K	G	0.99	53.2	27.9	19.5	50	0	1	0	0	2	937.437	1501		19200000	120	127
	Peroxiredoxin-2 OS=Rattus norvegicus GN=Prdx2 PE=1 SV=1	A0A0G2JSH9_RAT,PRDX2_RAT	21784.1	1	4	4	4	0.0001	0.182	SLSQNYGVLK	K	N	0.967	33.4	30.8	32.3	16.2	0	1	0	0	2	1108.6	2841		1471310	110	119
	Endoribonuclease LACTB2 OS=Rattus norvegicus GN=Lactb2 PE=2 SV=1	LACB2_RAT	32485.4	1	2	2	2	0.0001	0.101	DHSGGIVDICK	R	N	0.973	34.8	27.7	21.3	28.7	0	0	1	0	2	1200.57	2324		3758030	81	91
	Endoribonuclease LACTB2 OS=Rattus norvegicus GN=Lactb2 PE=2 SV=1	LACB2_RAT	32485.4	1	2	2	2	0.0001	0.101	ILIDTGEPSVPEYISCLK	R	Q	0.997	51.9	31.5	16.2	51.9	0	1	0	0	2	2034.05	5723		1070480	43	60
	Hypoxia up-regulated protein 1 OS=Rattus norvegicus GN=Hyou1 PE=1 SV=1	HYOU1_RAT,Q6P136_RAT	111222	1	2	2	2	0.0001	0.048	NINADEAAAMGAVYQAAALSK	K	A	0.997	79.7	29.8	18	79.7	0	1	0	0	2	2095.01	4722		189181	408	428
	Hypoxia up-regulated protein 1 OS=Rattus norvegicus GN=Hyou1 PE=1 SV=1	HYOU1_RAT,Q6P136_RAT	111222	1	2	2	2	0.0001	0.048	SLAEDFAEQPIKDAVITVPAFFNQAER	R	R	0.997	39	30.1	15.4	39	0	0	1	0	2	3006.52	6522		2047650	159	185
	Protein LOC297568 OS=Rattus norvegicus GN=LOC297568 PE=1 SV=1	A0A0G2K926_RAT,A1I3_RAT,D4AA52_RAT	163774	1	1	1	2	0.0001	0.023	NLHPLNELFPLAYIEDPK	K	M	0.997	42.9	30	15.7	42.9	0	0	1	0	2	2123.12	6461		3149870	154	171
	Protein LOC297568 OS=Rattus norvegicus GN=LOC297568 PE=1 SV=1	A0A0G2K926_RAT,A1I3_RAT,D4AA52_RAT	163774	1	1	1	2	0.0001	0.023	QLSFSLSAEPIQGPYK	K	I	0.997	72	30.8	17.5	72	0	1	0	0	2	1764.92	5187		995943	189	204	M0R5V7_RAT,MUG2_RAT
	Casein kinase II subunit alpha OS=Rattus norvegicus GN=Csnk2a1 PE=1 SV=2	CSK21_RAT	45074.4	1	2	2	2	0.0001	0.105	FVHSENQHLVSPEALDFLDK	R	L	0.997	52.5	30.2	16.3	52.5	0	0	0	1	2	2325.15	4972		2390890	284	303
	Casein kinase II subunit alpha OS=Rattus norvegicus GN=Csnk2a1 PE=1 SV=2	CSK21_RAT	45074.4	1	2	2	2	0.0001	0.105	VLGTEDLYDYIDKYNIELDPR	K	F	0.997	42.7	30.4	16.7	41.6	0	0	1	0	2	2544.25	6269		3071160	248	268
	Adenosylhomocysteinase OS=Rattus norvegicus GN=Ahcy PE=1 SV=3	SAHH_RAT	47538.9	1	2	2	2	0.0001	0.0903	DGPLNMILDDGGDLTNLIHTK	K	H	0.996	105	30.2	19.6	105	0	0	1	0	2	2268.12	6409		2259280	122	142
	Adenosylhomocysteinase OS=Rattus norvegicus GN=Ahcy PE=1 SV=3	SAHH_RAT	47538.9	1	2	2	2	0.0001	0.0903	GETDEEYLWCIEQTLHFK	K	D	0.997	59.2	26.8	16.7	59.2	0	0	1	0	2	2298.04	6314		2315140	104	121
	T-complex protein 1 subunit gamma OS=Rattus norvegicus GN=Cct3 PE=1 SV=1	TCPG_RAT	60648	1	2	2	2	0.0001	0.0477	IGDEYFTFITDCKDPK	K	A	0.986	35.7	28.7	15.2	35.7	0	1	0	0	2	1948.9	4925		436161	355	370
	T-complex protein 1 subunit gamma OS=Rattus norvegicus GN=Cct3 PE=1 SV=1	TCPG_RAT	60648	1	2	2	2	0.0001	0.0477	NLQDAMQVCR	R	N	0.997	44	26.5	15.8	44	0	1	0	0	2	1250.56	1475		1922010	390	399
	Isocitrate dehydrogenase [NAD] subunit gamma 1, mitochondrial OS=Rattus norvegicus GN=Idh3g PE=1 SV=2	IDHG1_RAT,Q5XIJ3_RAT	42851.7	1	2	2	2	0.0001	0.0992	AVLASMDNENMHTPDIGGQGTTSQAIQDIIR	K	H	0.997	80.7	28.3	18	80.7	0	0	1	0	2	3315.56	4781		561903	351	381
	Isocitrate dehydrogenase [NAD] subunit gamma 1, mitochondrial OS=Rattus norvegicus GN=Idh3g PE=1 SV=2	IDHG1_RAT,Q5XIJ3_RAT	42851.7	1	2	2	2	0.0001	0.0992	DIDILIVR	K	E	0.99	39.3	28.5	26.8	27.9	0	1	0	0	2	956.578	5211		631188	160	167
	Glutamyl aminopeptidase OS=Rattus norvegicus GN=Enpep PE=1 SV=2	AMPE_RAT	107998	1	1	2	12	0.0003	0.162	EQVLETVKNNIEWLK	R	L	0.997	42.5	30.1	15.7	42.5	0	1	1	0	2	1843	5182		4152360	917	931	A0A0G2JTI8_RAT
	Glutamyl aminopeptidase OS=Rattus norvegicus GN=Enpep PE=1 SV=2	AMPE_RAT	107998	1	1	2	12	0.0003	0.162	ETNLLYDPLLSASSNQQR	R	V	0.997	53.9	31.1	16.4	53.9	0	1	1	0	2	2049.02	5337		12500000	361	378
	Glutamyl aminopeptidase OS=Rattus norvegicus GN=Enpep PE=1 SV=2	AMPE_RAT	107998	1	1	2	12	0.0003	0.162	EVMDTWTSQMGYPVVTVSGK	K	Q	0.997	97.4	27.4	19.1	97.4	0	1	0	0	2	2247.03	4187		970367	525	544	A0A0G2JTI8_RAT
	Glutamyl aminopeptidase OS=Rattus norvegicus GN=Enpep PE=1 SV=2	AMPE_RAT	107998	1	1	2	12	0.0003	0.162	KQEYVVIQAEEDLAATSGDSVYR	K	L	0.997	64.6	29.9	17	64.6	0	1	0	0	2	2571.26	5067		196777	157	179	A0A0G2JTI8_RAT
	Glutamyl aminopeptidase OS=Rattus norvegicus GN=Enpep PE=1 SV=2	AMPE_RAT	107998	1	1	2	12	0.0003	0.162	QEYVVIQAEEDLAATSGDSVYR	K	L	0.997	58.1	29.1	17.4	57.4	0	0	1	0	2	2443.16	5664		863437	158	179	A0A0G2JTI8_RAT
	Glutamyl aminopeptidase OS=Rattus norvegicus GN=Enpep PE=1 SV=2	AMPE_RAT	107998	1	1	2	12	0.0003	0.162	SIAATDHEPTDAR	K	K	0.997	44.6	28.9	15.8	44.6	0	1	0	0	2	1383.65	1187		406231	208	220	A0A0G2JTI8_RAT
	Glutamyl aminopeptidase OS=Rattus norvegicus GN=Enpep PE=1 SV=2	AMPE_RAT	107998	1	1	2	12	0.0003	0.162	SQVKPIADSLGWQDTGSHITK	R	L	0.997	55.2	30.3	16.5	55.2	0	0	0	1	2	2268.16	3571		2342360	713	733	A0A0G2JTI8_RAT
	Glutamyl aminopeptidase OS=Rattus norvegicus GN=Enpep PE=1 SV=2	AMPE_RAT	107998	1	1	2	12	0.0003	0.162	SSFIDDAFALAR	R	A	0.997	68.6	29.8	17.3	68.6	0	1	0	0	2	1312.65	5979		1044210	647	658	A0A0G2JTI8_RAT
	Glutamyl aminopeptidase OS=Rattus norvegicus GN=Enpep PE=1 SV=2	AMPE_RAT	107998	1	1	2	12	0.0003	0.162	TSDFWDSLEK	K	A	0.997	55.2	26.1	16.5	55.2	0	1	0	0	2	1227.55	4665		1648800	508	517	A0A0G2JTI8_RAT
	Glutamyl aminopeptidase OS=Rattus norvegicus GN=Enpep PE=1 SV=2	AMPE_RAT	107998	1	1	2	12	0.0003	0.162	YLEMLKDPNIIKTQDVFTVIR	R	Y	0.997	78.2	27.7	17.9	78.2	0	0	0	1	2	2552.38	5466		1198820	826	846	A0A0G2JTI8_RAT
	Voltage-dependent anion-selective channel protein 3 OS=Rattus norvegicus GN=Vdac3 PE=1 SV=1	A0A0G2JSR0_RAT,VDAC3_RAT	30798.8	1	4	4	4	0.0001	0.226	AEDFQLHTHVNDGTEFGGSIYQR	K	V	0.997	54.8	26.9	16.4	54.8	0	0	1	0	2	2621.2	3810		708463	175	197
	Voltage-dependent anion-selective channel protein 3 OS=Rattus norvegicus GN=Vdac3 PE=1 SV=1	A0A0G2JSR0_RAT,VDAC3_RAT	30798.8	1	4	4	4	0.0001	0.226	SCSGVEFSTSGHAYTDTGK	K	A	0.997	50.6	25	16.2	50.6	0	0	1	0	2	1990.84	2352		932304	35	53
	Voltage-dependent anion-selective channel protein 3 OS=Rattus norvegicus GN=Vdac3 PE=1 SV=1	A0A0G2JSR0_RAT,VDAC3_RAT	30798.8	1	4	4	4	0.0001	0.226	WNTDNTLGTEISWENK	K	L	0.997	59	27.3	16.7	59	0	1	0	0	2	1907.88	4627		328402	75	90
	Voltage-dependent anion-selective channel protein 3 OS=Rattus norvegicus GN=Vdac3 PE=1 SV=1	A0A0G2JSR0_RAT,VDAC3_RAT	30798.8	1	4	4	4	0.0001	0.226	WNTDNTLGTEISWENKLAEGLK	K	L	0.997	67	30.6	17.2	67	0	0	1	0	2	2519.24	5804		3477440	75	96
	Sodium/potassium-transporting ATPase subunit gamma OS=Rattus norvegicus GN=Fxyd2 PE=2 SV=2	ATNG_RAT	7257.5	1	2	3	4	0.0001	0.227	GTENPFEYDYETVR	K	K	0.997	41	25	15.6	41	0	2	0	0	2	1719.75	4208.5		3534980	14	27
	Sodium/potassium-transporting ATPase subunit gamma OS=Rattus norvegicus GN=Fxyd2 PE=2 SV=2	ATNG_RAT	7257.5	1	2	3	4	0.0001	0.227	GTENPFEYDYETVRK	K	G	0.997	51.9	27.5	16.2	51.9	0	1	1	0	2	1847.84	3611.5		5538810	14	28
	Plexin B2 OS=Rattus norvegicus GN=Plxnb2 PE=1 SV=1	D3ZQ57_RAT	205950	1	4	4	4	0.0001	0.031	DGLEATALLHR	R	G	0.997	40.4	30.1	15.5	40.4	0	1	0	0	2	1195.64	3708		4000900	379	389
	Plexin B2 OS=Rattus norvegicus GN=Plxnb2 PE=1 SV=1	D3ZQ57_RAT	205950	1	4	4	4	0.0001	0.031	DSQDPYCGWCVIEGR	R	C	0.997	82.7	25	18.2	82.7	0	1	0	0	2	1841.76	4604		884194	482	496
	Plexin B2 OS=Rattus norvegicus GN=Plxnb2 PE=1 SV=1	D3ZQ57_RAT	205950	1	4	4	4	0.0001	0.031	DTAHNLPEFIVK	R	F	0.997	50	30.3	16.1	50	0	0	1	0	2	1383.73	4162		997352	1168	1179
	Plexin B2 OS=Rattus norvegicus GN=Plxnb2 PE=1 SV=1	D3ZQ57_RAT	205950	1	4	4	4	0.0001	0.031	TLTETDLYCEPPEVQPPPK	K	R	0.997	66.4	29.7	17.2	66.4	0	1	0	0	2	2214.06	4061		390857	1144	1162
	Cytosolic non-specific dipeptidase OS=Rattus norvegicus GN=Cndp2 PE=1 SV=1	CNDP2_RAT	52694.2	1	5	5	5	0.0001	0.2	DVDYVCISDNYWLGK	K	N	0.997	55.9	26.4	16.5	55.9	0	1	0	0	2	1846.83	5556		960295	187	201
	Cytosolic non-specific dipeptidase OS=Rattus norvegicus GN=Cndp2 PE=1 SV=1	CNDP2_RAT	52694.2	1	5	5	5	0.0001	0.2	EGGSIPVTLTFQEATGK	R	N	0.993	38.5	30.9	15.4	38.5	0	1	0	0	2	1734.89	4842		1209200	414	430
	Cytosolic non-specific dipeptidase OS=Rattus norvegicus GN=Cndp2 PE=1 SV=1	CNDP2_RAT	52694.2	1	5	5	5	0.0001	0.2	FCLEGMEESGSEGLDELIFAQK	R	D	0.995	86.2	25.4	18.4	86.2	0	1	0	0	2	2505.12	6102		203148	160	181
	Cytosolic non-specific dipeptidase OS=Rattus norvegicus GN=Cndp2 PE=1 SV=1	CNDP2_RAT	52694.2	1	5	5	5	0.0001	0.2	GSTDDKGPVAGWMNALEAYQK	R	T	0.993	37.1	28	15.3	37.1	0	0	1	0	2	2254.04	4710		1296610	129	149
	Cytosolic non-specific dipeptidase OS=Rattus norvegicus GN=Cndp2 PE=1 SV=1	CNDP2_RAT	52694.2	1	5	5	5	0.0001	0.2	NVMLLPVGSADDGAHSQNEK	K	L	0.949	28	29	14.8	28	0	0	1	0	2	2097.99	3330		3998590	431	450
	Protein Slc25a12 OS=Rattus norvegicus GN=Slc25a12 PE=1 SV=3	F1LX07_RAT	71918.5	1	2	2	2	0.0001	0.0427	DIPFSAIYFPVYAHCK	R	L	0.969	35.2	30.1	15.2	35.2	0	0	1	0	2	1927.94	6068		1238670	469	484
	Protein Slc25a12 OS=Rattus norvegicus GN=Slc25a12 PE=1 SV=3	F1LX07_RAT	71918.5	1	2	2	2	0.0001	0.0427	SGNGEVTFENVK	K	E	0.997	46.4	29.2	18.7	43.6	0	1	0	0	2	1280.61	2465		3025290	80	91
	Ceruloplasmin OS=Rattus norvegicus GN=Cp PE=1 SV=1	A0A0G2K9I6_RAT,G3V7K3_RAT	123676	1	17	20	20	0.0006	0.207	ANEPSPGEGDSNCVTR	R	I	0.997	41.7	25	15.6	41.7	0	1	0	0	2	1689.71	1298		447005	161	176
	Ceruloplasmin OS=Rattus norvegicus GN=Cp PE=1 SV=1	A0A0G2K9I6_RAT,G3V7K3_RAT	123676	1	17	20	20	0.0006	0.207	DCNKPSPDDDIQDR	R	H	0.997	57	25	16.6	57	0	0	1	0	2	1674.7	1280		828467	355	368
	Ceruloplasmin OS=Rattus norvegicus GN=Cp PE=1 SV=1	A0A0G2K9I6_RAT,G3V7K3_RAT	123676	1	17	20	20	0.0006	0.207	DIASGLIGPLILCK	K	K	0.997	75	28.8	35.8	56.9	0	1	1	0	2	1469.84	6401.5		18400000	187	200
	Ceruloplasmin OS=Rattus norvegicus GN=Cp PE=1 SV=1	A0A0G2K9I6_RAT,G3V7K3_RAT	123676	1	17	20	20	0.0006	0.207	DIFTGLIGPMK	K	I	0.997	40.2	31.2	15.5	40.2	0	1	0	0	2	1207.64	5284		16500000	542	552
	Ceruloplasmin OS=Rattus norvegicus GN=Cp PE=1 SV=1	A0A0G2K9I6_RAT,G3V7K3_RAT	123676	1	17	20	20	0.0006	0.207	DLYSGLIGPLIVCR	K	K	0.997	52.3	30.4	19	49.5	0	0	1	0	2	1575.86	6447		1124180	882	895
	Ceruloplasmin OS=Rattus norvegicus GN=Cp PE=1 SV=1	A0A0G2K9I6_RAT,G3V7K3_RAT	123676	1	17	20	20	0.0006	0.207	DNEEFIESNK	K	M	0.994	35.9	25.1	15.2	35.9	0	1	0	0	2	1224.54	2073		1248770	942	951
	Ceruloplasmin OS=Rattus norvegicus GN=Cp PE=1 SV=1	A0A0G2K9I6_RAT,G3V7K3_RAT	123676	1	17	20	20	0.0006	0.207	DTANLFPHK	R	S	0.965	31.4	28.9	15	31.4	0	1	0	0	2	1042.53	2483		2141880	667	675
	Ceruloplasmin OS=Rattus norvegicus GN=Cp PE=1 SV=1	A0A0G2K9I6_RAT,G3V7K3_RAT	123676	1	17	20	20	0.0006	0.207	ELISVDTEQSNFYLR	K	N	0.997	98.7	30.6	19.2	98.7	0	1	0	0	2	1813.9	4952		1380080	43	57
	Ceruloplasmin OS=Rattus norvegicus GN=Cp PE=1 SV=1	A0A0G2K9I6_RAT,G3V7K3_RAT	123676	1	17	20	20	0.0006	0.207	EMGPTYADPVCLSK	K	M	0.997	61.2	26.5	24.2	53.9	0	1	0	0	2	1583.71	3324		5354720	518	531
	Ceruloplasmin OS=Rattus norvegicus GN=Cp PE=1 SV=1	A0A0G2K9I6_RAT,G3V7K3_RAT	123676	1	17	20	20	0.0006	0.207	ENEGTYYGPDGR	K	S	0.997	69.5	25	17.3	69.5	0	1	0	0	2	1357.57	1582		2618230	484	495
	Ceruloplasmin OS=Rattus norvegicus GN=Cp PE=1 SV=1	A0A0G2K9I6_RAT,G3V7K3_RAT	123676	1	17	20	20	0.0006	0.207	ETFTYEWTVPK	K	E	0.997	48.9	29.1	16.1	48.9	0	1	0	0	2	1400.67	4669		1718240	507	517
	Ceruloplasmin OS=Rattus norvegicus GN=Cp PE=1 SV=1	A0A0G2K9I6_RAT,G3V7K3_RAT	123676	1	17	20	20	0.0006	0.207	EYTDDSFTNR	R	K	0.997	54.6	25	16.4	54.6	0	1	0	0	2	1247.52	1979		574221	426	435
	Ceruloplasmin OS=Rattus norvegicus GN=Cp PE=1 SV=1	A0A0G2K9I6_RAT,G3V7K3_RAT	123676	1	17	20	20	0.0006	0.207	GQFEDVTLYQGER	K	T	0.997	64.4	28.6	17	64.4	0	1	0	0	2	1541.72	3627		2172000	714	726
	Ceruloplasmin OS=Rattus norvegicus GN=Cp PE=1 SV=1	A0A0G2K9I6_RAT,G3V7K3_RAT	123676	1	17	20	20	0.0006	0.207	SGAGTEDSPCIPWAYYSTVDR	R	V	0.993	103	25	19.4	103	0	1	0	0	2	2332.02	5193		823813	859	879
	Ceruloplasmin OS=Rattus norvegicus GN=Cp PE=1 SV=1	A0A0G2K9I6_RAT,G3V7K3_RAT	123676	1	17	20	20	0.0006	0.207	TFCSEPEKVDKDNEDFQESNR	K	M	0.969	31.5	25	15	31.5	0	0	1	1	2	2574.11	2134		3136770	237	257
	Ceruloplasmin OS=Rattus norvegicus GN=Cp PE=1 SV=1	A0A0G2K9I6_RAT,G3V7K3_RAT	123676	1	17	20	20	0.0006	0.207	TIDKPAWLGLLGPVIK	K	A	0.997	68	25	17.2	68	0	0	1	0	2	1721.04	6409		3131440	83	98
	Ceruloplasmin OS=Rattus norvegicus GN=Cp PE=1 SV=1	A0A0G2K9I6_RAT,G3V7K3_RAT	123676	1	17	20	20	0.0006	0.207	VNKDNEEFIESNK	K	M	0.997	55.4	29.2	16.5	55.4	0	1	1	0	2	1565.74	1652		1822400	939	951
	4-aminobutyrate aminotransferase, mitochondrial OS=Rattus norvegicus GN=Abat PE=1 SV=3	GABT_RAT	56457.4	1	2	2	2	0.0001	0.046	CLEEVEDLIVK	R	Y	0.997	61.9	31.4	19.1	59.7	0	1	0	0	2	1346.69	5049		1803190	269	279
	4-aminobutyrate aminotransferase, mitochondrial OS=Rattus norvegicus GN=Abat PE=1 SV=3	GABT_RAT	56457.4	1	2	2	2	0.0001	0.046	EDLLNNVAHAGK	R	T	0.997	71.2	30.6	17.5	71.2	0	1	0	0	2	1280.66	2878		989164	402	413
	Laminin, alpha 1 OS=Rattus norvegicus GN=Lama1 PE=1 SV=1	D4A409_RAT	338190	1	9	9	11	0.0003	0.0493	DLIYVGGLPHSK	K	A	0.959	30	29.2	14.9	30	0	1	0	0	2	1298.71	3930		1603680	2439	2450
	Laminin, alpha 1 OS=Rattus norvegicus GN=Lama1 PE=1 SV=1	D4A409_RAT	338190	1	9	9	11	0.0003	0.0493	DMEMQANLLFDR	R	L	0.997	77.2	25	17.8	77.2	0	1	0	0	2	1514.66	3969		1717200	2080	2091
	Laminin, alpha 1 OS=Rattus norvegicus GN=Lama1 PE=1 SV=1	D4A409_RAT	338190	1	9	9	11	0.0003	0.0493	EASSLLSNHIADLQAAEELLR	K	E	0.997	81.2	30.5	18.1	81.2	0	0	1	0	2	2280.18	6215		4526820	1756	1776
	Laminin, alpha 1 OS=Rattus norvegicus GN=Lama1 PE=1 SV=1	D4A409_RAT	338190	1	9	9	11	0.0003	0.0493	GTTEGVHFQPPDTLLDAEAVR	K	Q	0.997	41.5	30.7	15.6	41.5	0	0	2	0	2	2253.11	4972		2878110	1196	1216
	Laminin, alpha 1 OS=Rattus norvegicus GN=Lama1 PE=1 SV=1	D4A409_RAT	338190	1	9	9	11	0.0003	0.0493	NVVIDAQLLDFTR	K	A	0.997	90.6	30.5	18.7	90.6	0	1	0	0	2	1503.82	5950		1779500	2655	2667
	Laminin, alpha 1 OS=Rattus norvegicus GN=Lama1 PE=1 SV=1	D4A409_RAT	338190	1	9	9	11	0.0003	0.0493	QGLLAVFDAYDTSDKETK	K	Q	0.976	34.5	29.9	15.2	34.5	0	0	1	0	2	2000.98	5323		3536570	2405	2422
	Laminin, alpha 1 OS=Rattus norvegicus GN=Lama1 PE=1 SV=1	D4A409_RAT	338190	1	9	9	11	0.0003	0.0493	TLEDMLGLSLR	R	V	0.997	44	31.1	15.8	44	0	2	0	0	2	1263.66	4788.5		10400000	2032	2042
	Laminin, alpha 1 OS=Rattus norvegicus GN=Lama1 PE=1 SV=1	D4A409_RAT	338190	1	9	9	11	0.0003	0.0493	VQAEIQLGGIEEQTENLQK	K	E	0.997	42.6	30.6	15.7	42.6	0	1	0	0	2	2127.09	4521		192443	1620	1638
	Laminin, alpha 1 OS=Rattus norvegicus GN=Lama1 PE=1 SV=1	D4A409_RAT	338190	1	9	9	11	0.0003	0.0493	YTVSYDIPVETVDSNLMSHADVIIK	K	G	0.969	32	30	15	32	0	0	1	0	2	2825.39	5806		803605	596	620
	Fumarylacetoacetase OS=Rattus norvegicus GN=Fah PE=1 SV=1	FAAA_RAT	45976.3	1	3	5	5	0.0001	0.11	ENALLPNWLHLPVGYHGR	K	A	0.996	38.5	29.9	15.4	38.5	0	0	1	1	2	2086.1	6024		3101130	145	162
	Fumarylacetoacetase OS=Rattus norvegicus GN=Fah PE=1 SV=1	FAAA_RAT	45976.3	1	3	5	5	0.0001	0.11	GEGMSQAATICR	K	S	0.997	85.1	25.5	18.3	85.1	0	1	0	0	2	1296.57	1188		1064490	305	316
	Fumarylacetoacetase OS=Rattus norvegicus GN=Fah PE=1 SV=1	FAAA_RAT	45976.3	1	3	5	5	0.0001	0.11	IGVAIGDQILDLSVIK	R	H	0.997	52.3	25	19.2	49.3	0	1	1	0	2	1653.98	6489		4674860	32	47
	Methylcrotonoyl-CoA carboxylase beta chain, mitochondrial OS=Rattus norvegicus GN=Mccc2 PE=2 SV=1	MCCB_RAT	61518.1	1	2	3	3	0.0001	0.0639	LGTQPDSGSSTYQENYEQMK	R	A	0.997	53.8	25	16.4	53.8	0	1	1	0	2	2278.98	2075		1367320	31	50
	Methylcrotonoyl-CoA carboxylase beta chain, mitochondrial OS=Rattus norvegicus GN=Mccc2 PE=2 SV=1	MCCB_RAT	61518.1	1	2	3	3	0.0001	0.0639	VSGVECMIVANDATVK	R	G	0.997	62.3	29.9	16.9	62.3	0	1	0	0	2	1708.82	3078		1996100	126	141
	Alcohol dehydrogenase class-3 OS=Rattus norvegicus GN=Adh5 PE=1 SV=2	ADHX_RAT,Q7TQ90_RAT	39575.6	1	2	2	2	0.0001	0.0829	EFGATECINPQDFSK	K	S	0.997	49.4	25.3	16.1	49.4	0	1	0	0	2	1742.77	4009		1846930	234	248
	Alcohol dehydrogenase class-3 OS=Rattus norvegicus GN=Adh5 PE=1 SV=2	ADHX_RAT,Q7TQ90_RAT	39575.6	1	2	2	2	0.0001	0.0829	VDEFVTGNLSFDQINK	K	A	0.997	64.1	29.8	17	64.1	0	1	0	0	2	1825.9	4993		406762	342	357
	Glucosylceramidase OS=Rattus norvegicus GN=Gba PE=1 SV=1	B2RYC9_RAT	57493.8	1	4	4	4	0.0001	0.107	GFGGAMTDATALNILALSPPAQK	K	L	0.962	30.8	30.7	14.9	30.8	0	0	1	0	2	2260.16	6036		1511980	99	121
	Glucosylceramidase OS=Rattus norvegicus GN=Gba PE=1 SV=1	B2RYC9_RAT	57493.8	1	4	4	4	0.0001	0.107	NFVDSPIIVDIPK	R	D	0.997	46.3	29.9	15.9	46.3	0	1	0	0	2	1456.8	5710		1814200	414	426
	Glucosylceramidase OS=Rattus norvegicus GN=Gba PE=1 SV=1	B2RYC9_RAT	57493.8	1	4	4	4	0.0001	0.107	NFVDSPIIVDIPKDTFYK	R	Q	0.948	28.1	30.3	14.8	28.1	0	0	1	0	2	2111.11	5950		1962420	414	431
	Glucosylceramidase OS=Rattus norvegicus GN=Gba PE=1 SV=1	B2RYC9_RAT	57493.8	1	4	4	4	0.0001	0.107	TGTGLLLTLQPEEK	R	F	0.997	83.6	30	19.8	82	0	1	0	0	2	1499.83	4876		5805960	80	93
	Isocitrate dehydrogenase [NADP] cytoplasmic OS=Rattus norvegicus GN=Idh1 PE=1 SV=1	IDHC_RAT	46735.8	1	3	3	3	0.0001	0.109	DIFQEIYDK	K	Q	0.947	27.7	28.9	14.7	27.7	0	1	0	0	2	1170.57	4894		5442120	225	233
	Isocitrate dehydrogenase [NADP] cytoplasmic OS=Rattus norvegicus GN=Idh1 PE=1 SV=1	IDHC_RAT	46735.8	1	3	3	3	0.0001	0.109	TVEAEAAHGTVTR	K	H	0.997	64.2	30.1	19.4	61.7	0	1	0	0	2	1341.68	1180		1149400	302	314
	Isocitrate dehydrogenase [NADP] cytoplasmic OS=Rattus norvegicus GN=Idh1 PE=1 SV=1	IDHC_RAT	46735.8	1	3	3	3	0.0001	0.109	VTYLVHDFEEGGGVAMGMYNQDK	K	S	0.997	37.7	25	15.4	37.7	0	0	1	0	2	2592.14	3953		345223	165	187
	Cytochrome b-c1 complex subunit 7 OS=Rattus norvegicus GN=Uqcrb PE=1 SV=1	B2RYS2_RAT	13559.4	1	2	2	2	0.0001	0.297	DDTMHETEDVKEAIR	R	R	0.971	31.8	25.4	15	31.8	0	0	1	0	2	1804.8	1941		1958980	35	49
	Cytochrome b-c1 complex subunit 7 OS=Rattus norvegicus GN=Uqcrb PE=1 SV=1	B2RYS2_RAT	13559.4	1	2	2	2	0.0001	0.297	DQWTKYEEDKFYLEPYLK	K	E	0.997	54.4	29.7	16.4	54.4	0	0	1	0	2	2395.15	5172		3504630	79	96
	Myosin light polypeptide 6 OS=Rattus norvegicus GN=Myl6 PE=1 SV=1	A0A0G2K6J5_RAT	16960.8	1	1	1	8	0.0002	0.49	DQGTYEDYVEGLR	K	V	0.997	72.4	25.5	17.5	72.4	0	1	0	0	2	1544.69	4082		2318860	82	94	MYL6_RAT
	Myosin light polypeptide 6 OS=Rattus norvegicus GN=Myl6 PE=1 SV=1	A0A0G2K6J5_RAT	16960.8	1	1	1	8	0.0002	0.49	EGNGTVMGAEIR	K	H	0.997	58.6	29.1	16.7	0	0	1	0	0	2	1249.58	1549		1076800	99	110	MYL6_RAT
	Myosin light polypeptide 6 OS=Rattus norvegicus GN=Myl6 PE=1 SV=1	A0A0G2K6J5_RAT	16960.8	1	1	1	8	0.0002	0.49	MTEEEVEMLVAGHEDSNGCINYEELVR	K	M	0.997	46.8	25	15.9	46.8	0	0	1	0	2	3185.37	5061		852311	120	146
	Myosin light polypeptide 6 OS=Rattus norvegicus GN=Myl6 PE=1 SV=1	A0A0G2K6J5_RAT	16960.8	1	1	1	8	0.0002	0.49	NKDQGTYEDYVEGLR	K	V	0.997	73.5	27.7	17.6	73.5	0	1	1	0	2	1786.82	3467		3514710	80	94	MYL6_RAT
	Myosin light polypeptide 6 OS=Rattus norvegicus GN=Myl6 PE=1 SV=1	A0A0G2K6J5_RAT	16960.8	1	1	1	8	0.0002	0.49	VFDKEGNGTVMGAEIR	R	H	0.997	67	30.1	20.6	0	0	1	1	0	2	1738.84	2273		7985210	95	110	MYL6_RAT
	Myosin light polypeptide 6 OS=Rattus norvegicus GN=Myl6 PE=1 SV=1	A0A0G2K6J5_RAT	16960.8	1	1	1	8	0.0002	0.49	VLDFEHFLPMLQTVAK	K	N	0.948	28.5	30.6	14.8	28.5	0	0	1	0	2	1904	6347		3323860	64	79	MYL6_RAT
	Heat shock protein 75 kDa, mitochondrial OS=Rattus norvegicus GN=Trap1 PE=1 SV=1	TRAP1_RAT	80463.9	0.998	1	1	2	0.0001	0.0368	ELISNASDALEK	R	L	0.997	47.6	31.5	17.4	46.2	0	1	0	0	2	1289.66	3456		1422040	117	128
	Heat shock protein 75 kDa, mitochondrial OS=Rattus norvegicus GN=Trap1 PE=1 SV=1	TRAP1_RAT	80463.9	0.998	1	1	2	0.0001	0.0368	GVVDSEDIPLNLSR	R	E	0.997	86.1	30.6	18.4	0	0	1	0	0	2	1513.79	4518		34200000	391	404	HS90A_RAT,A0A0G2K793_RAT
	Nucleobindin 2, isoform CRA_b OS=Rattus norvegicus GN=Nucb2 PE=1 SV=1	G3V8R1_RAT,NUCB2_RAT	50091.2	1	2	2	2	0.0001	0.081	EHVMNEIDNNKDR	R	L	0.991	35	25.4	15.2	35	0	0	1	0	2	1629.73	855		396685	299	311
	Nucleobindin 2, isoform CRA_b OS=Rattus norvegicus GN=Nucb2 PE=1 SV=1	G3V8R1_RAT,NUCB2_RAT	50091.2	1	2	2	2	0.0001	0.081	LHDVNNDGFLDEQELEALFTK	K	E	0.991	109	29.7	19.8	109	0	0	1	0	2	2447.17	6324		1974330	252	272
	Protein Mgam OS=Rattus norvegicus GN=Mgam PE=1 SV=3	D3ZTX4_RAT	204946	1	4	5	6	0.0002	0.039	GGYILPWQEPAMNTQLSR	R	K	0.991	37.7	30.5	15.5	37.6	0	1	0	0	2	2077.02	5151		1004520	1656	1673
	Protein Mgam OS=Rattus norvegicus GN=Mgam PE=1 SV=3	D3ZTX4_RAT	204946	1	4	5	6	0.0002	0.039	NLNEEVLADYNTTTQILR	K	V	0.997	99.2	30.9	19.2	99.2	0	1	0	0	2	2107.07	5588		903076	1759	1776
	Protein Mgam OS=Rattus norvegicus GN=Mgam PE=1 SV=3	D3ZTX4_RAT	204946	1	4	5	6	0.0002	0.039	TLCMESEHILPDGSR	K	V	0.997	58.5	25.6	16.7	58.5	0	2	1	0	2	1760.79	2909		16200000	1404	1418
	Protein Mgam OS=Rattus norvegicus GN=Mgam PE=1 SV=3	D3ZTX4_RAT	204946	1	4	5	6	0.0002	0.039	YGYENDAEIANLYDEMVAK	R	Q	0.997	83.3	25	18.2	83.3	0	1	0	0	2	2223.98	4587		780295	1194	1212
	Protein Dysf OS=Rattus norvegicus GN=Dysf PE=1 SV=1	A0A0G2K7B6_RAT,D4A6X1_RAT	230978	1	2	2	2	0.0001	0.0178	LVEHSEQKVEDLPADDILR	K	V	0.97	35.6	30.6	16.2	34.6	0	0	0	1	2	2206.14	3694		1697220	513	531
	Protein Dysf OS=Rattus norvegicus GN=Dysf PE=1 SV=1	A0A0G2K7B6_RAT,D4A6X1_RAT	230978	1	2	2	2	0.0001	0.0178	SVSDQDNYIPCTLEPVFGK	K	M	0.986	37.4	28.6	15.3	37.4	0	1	0	0	2	2169.02	5450		730009	1560	1578
	Cytochrome b5 type B OS=Rattus norvegicus GN=Cyb5b PE=1 SV=2	CYB5B_RAT	16265.1	1	2	3	4	0.0001	0.322	FLSEHPGGEEVLLEQAGADATESFEDVGHSPDAR	R	E	0.995	38.9	27	15.4	38.9	0	0	0	1	2	3596.64	5672		2061060	51	84
	Cytochrome b5 type B OS=Rattus norvegicus GN=Cyb5b PE=1 SV=2	CYB5B_RAT	16265.1	1	2	3	4	0.0001	0.322	NTAEETWMVIHGR	R	V	0.997	51.1	27.9	16.2	51.1	0	1	2	0	2	1559.73	3269		12800000	32	44
	Corticosteroid 11-beta-dehydrogenase isozyme 1 OS=Rattus norvegicus GN=Hsd11b1 PE=1 SV=2	DHI1_RAT	31884.5	0.996	1	1	2	0.0001	0.115	CLELGAASAHYIAGTMEDMAFAER	R	F	0.99	34.6	25	15.2	34.6	0	0	1	0	2	2646.16	4419		2112360	74	97
	Corticosteroid 11-beta-dehydrogenase isozyme 1 OS=Rattus norvegicus GN=Hsd11b1 PE=1 SV=2	DHI1_RAT	31884.5	0.996	1	1	2	0.0001	0.115	EECALEIIK	K	G	0.997	51.9	31.5	24	44.2	0	1	0	0	2	1104.56	3758		4570860	235	243	Q6TUH9_RAT
	Nidogen-2 OS=Rattus norvegicus GN=Nid2 PE=2 SV=1	NID2_RAT	152974	1	4	4	4	0.0001	0.0573	ASLEAGAEPETIITSGLISPEGLAIDHFR	R	R	0.997	58.5	29.5	16.7	58.5	0	0	1	0	2	2994.54	6448		5983630	1190	1218
	Nidogen-2 OS=Rattus norvegicus GN=Nid2 PE=2 SV=1	NID2_RAT	152974	1	4	4	4	0.0001	0.0573	CHPGTGVDYTCECTPGFQGDGR	R	S	0.997	47.2	25	16	47.2	0	0	1	0	2	2470.98	2748		2061780	792	813
	Nidogen-2 OS=Rattus norvegicus GN=Nid2 PE=2 SV=1	NID2_RAT	152974	1	4	4	4	0.0001	0.0573	DIGLPNGLTFDPFSK	K	L	0.997	53.5	31.5	16.3	53.5	0	1	0	0	2	1620.83	6416		8430220	1293	1307
	Nidogen-2 OS=Rattus norvegicus GN=Nid2 PE=2 SV=1	NID2_RAT	152974	1	4	4	4	0.0001	0.0573	DSGQLTDEYLPEQR	K	S	0.997	48.8	27.4	16.1	48.8	0	1	0	0	2	1650.76	3405		8285100	1365	1378
	Acylamino-acid-releasing enzyme OS=Rattus norvegicus GN=Apeh PE=1 SV=1	ACPH_RAT	81383.7	1	2	2	2	0.0001	0.0628	EQSVSWVSLEEAEPIPGIHWGVR	K	V	0.997	48.1	30.5	16	48.1	0	0	1	0	2	2605.3	6305		3406880	444	466
	Acylamino-acid-releasing enzyme OS=Rattus norvegicus GN=Apeh PE=1 SV=1	ACPH_RAT	81383.7	1	2	2	2	0.0001	0.0628	GSTGFGQDSILSLPGNVGHQDVK	R	D	0.997	46	30.5	15.9	46	0	0	1	0	2	2313.15	4768		2191050	539	561
	Calmodulin OS=Rattus norvegicus GN=Calm1 PE=1 SV=2	CALM_RAT	16838	1	5	8	9	0.0003	0.55	DGNGYISAAELR	K	H	0.997	59.8	29.9	16.7	59.8	0	1	0	0	2	1265.61	3350		3465260	96	107
	Calmodulin OS=Rattus norvegicus GN=Calm1 PE=1 SV=2	CALM_RAT	16838	1	5	8	9	0.0003	0.55	EAFSLFDKDGDGTITTK	K	E	0.997	80.6	29.5	18	80.6	0	1	1	0	2	1844.89	4256.5		12400000	15	31
	Calmodulin OS=Rattus norvegicus GN=Calm1 PE=1 SV=2	CALM_RAT	16838	1	5	8	9	0.0003	0.55	KMKDTDSEEEIR	R	E	0.957	32.4	27.4	28.4	19	0	0	1	0	2	1496.69	633		40226	76	87
	Calmodulin OS=Rattus norvegicus GN=Calm1 PE=1 SV=2	CALM_RAT	16838	1	5	8	9	0.0003	0.55	SLGQNPTEAELQDMINEVDADGNGTIDFPEFLTMMAR	R	K	0.997	51.6	25	16.2	51.6	0	0	1	1	2	4117.83	6451.5		3851880	39	75
	Calmodulin OS=Rattus norvegicus GN=Calm1 PE=1 SV=2	CALM_RAT	16838	1	5	8	9	0.0003	0.55	VFDKDGNGYISAAELR	R	H	0.979	109	30.6	23.7	105	0	1	2	0	2	1754.87	3591		12300000	92	107
	Protein Myof OS=Rattus norvegicus GN=Myof PE=1 SV=1	A0A0G2K695_RAT,D4ACN7_RAT	234624	1	5	5	5	0.0001	0.032	ELPDSVPQECTVR	R	I	0.961	32.2	28.7	15	32.2	0	1	0	0	2	1529.73	2840		1852560	1544	1556
	Protein Myof OS=Rattus norvegicus GN=Myof PE=1 SV=1	A0A0G2K695_RAT,D4ACN7_RAT	234624	1	5	5	5	0.0001	0.032	GKSDENEDPSVVGEFK	R	G	0.962	32.1	27.8	15	32.1	0	0	1	0	2	1736.8	2704		1259500	1506	1521
	Protein Myof OS=Rattus norvegicus GN=Myof PE=1 SV=1	A0A0G2K695_RAT,D4ACN7_RAT	234624	1	5	5	5	0.0001	0.032	QAEDTYTDANGDK	K	A	0.997	63.1	25	16.9	63.1	0	1	0	0	2	1427.59	989		158996	948	960
	Protein Myof OS=Rattus norvegicus GN=Myof PE=1 SV=1	A0A0G2K695_RAT,D4ACN7_RAT	234624	1	5	5	5	0.0001	0.032	SITGEDMSDIYVK	K	G	0.997	52.7	26.8	16.3	52.7	0	1	0	0	2	1473.68	2786		773628	1806	1818
	Protein Myof OS=Rattus norvegicus GN=Myof PE=1 SV=1	A0A0G2K695_RAT,D4ACN7_RAT	234624	1	5	5	5	0.0001	0.032	SLDGEGNFNWR	R	F	0.997	79.2	25.7	19.2	77.9	0	1	0	0	2	1294.58	3672		1798960	1837	1847
	Mesencephalic astrocyte-derived neurotrophic factor OS=Rattus norvegicus GN=Manf PE=1 SV=1	MANF_RAT	20388.9	1	2	2	2	0.0001	0.156	DRDVTFSPATIEEELIK	K	F	0.997	61.1	30.8	16.8	61.1	0	0	1	0	2	1963	6066		1665500	43	59
	Mesencephalic astrocyte-derived neurotrophic factor OS=Rattus norvegicus GN=Manf PE=1 SV=1	MANF_RAT	20388.9	1	2	2	2	0.0001	0.156	DSQICELKYDK	K	Q	0.997	55.8	28	21.6	50.7	0	1	0	0	2	1398.66	2247		1004010	110	120
	Heat shock protein HSP 90-alpha OS=Rattus norvegicus GN=Hsp90aa1 PE=1 SV=3	HS90A_RAT	84818.3	1	4	4	5	0.0001	0.0996	DQVANSAFVER	K	L	0.997	49.8	30.5	16.1	49.8	0	1	0	0	2	1235.6	2350		1433120	501	511
	Heat shock protein HSP 90-alpha OS=Rattus norvegicus GN=Hsp90aa1 PE=1 SV=3	HS90A_RAT	84818.3	1	4	4	5	0.0001	0.0996	ELISNSSDALDK	R	I	0.965	35.5	31.2	21.4	29.3	0	1	0	0	2	1291.64	2576		4276670	47	58
	Heat shock protein HSP 90-alpha OS=Rattus norvegicus GN=Hsp90aa1 PE=1 SV=3	HS90A_RAT	84818.3	1	4	4	5	0.0001	0.0996	GVVDSEDLPLNISR	R	E	0.997	86.1	30.6	18.4	0	0	1	0	0	2	1513.79	4518		34200000	388	401	TRAP1_RAT,A0A0G2K793_RAT
	Heat shock protein HSP 90-alpha OS=Rattus norvegicus GN=Hsp90aa1 PE=1 SV=3	HS90A_RAT	84818.3	1	4	4	5	0.0001	0.0996	HGLEVIYMIEPIDEYCVQQLK	K	E	0.997	60	30.2	16.7	60	0	0	1	0	2	2593.27	5751		1671190	515	535
	Heat shock protein HSP 90-alpha OS=Rattus norvegicus GN=Hsp90aa1 PE=1 SV=3	HS90A_RAT	84818.3	1	4	4	5	0.0001	0.0996	HLEINPDHSIIETLR	K	Q	0.997	44.8	30.8	15.8	44.8	0	0	1	0	2	1786.94	4187		1966220	634	648
	Stomatin-like protein 2, mitochondrial OS=Rattus norvegicus GN=Stoml2 PE=1 SV=1	STML2_RAT	38414	1	3	4	4	0.0001	0.161	ESMQMQVEAER	K	R	0.997	65.6	25	17.1	65.6	0	1	0	0	2	1369.57	970		234114	188	198
	Stomatin-like protein 2, mitochondrial OS=Rattus norvegicus GN=Stoml2 PE=1 SV=1	STML2_RAT	38414	1	3	4	4	0.0001	0.161	ILAGALTQHNGDAAASLTVAEQYVSAFSK	R	L	0.997	63.1	29.5	16.9	63.1	0	0	1	0	2	2933.5	6337		776379	260	288
	Stomatin-like protein 2, mitochondrial OS=Rattus norvegicus GN=Stoml2 PE=1 SV=1	STML2_RAT	38414	1	3	4	4	0.0001	0.161	NTVILFVPQQEAWVVER	R	M	0.997	49.9	29.5	16.1	49.9	0	1	1	0	2	2028.09	6226		3614400	35	51
	Aldose 1-epimerase OS=Rattus norvegicus GN=Galm PE=1 SV=1	GALM_RAT	37892.2	1	3	4	4	0.0001	0.155	ILEVYTTQPGVQFYTGNFLDGTLK	R	G	0.997	50.2	30.5	16.1	50.2	0	1	1	0	2	2704.39	6438		6209910	268	291
	Aldose 1-epimerase OS=Rattus norvegicus GN=Galm PE=1 SV=1	GALM_RAT	37892.2	1	3	4	4	0.0001	0.155	TVFGELPSGGGAVEK	R	F	0.997	49.3	31.2	19	46.5	0	1	0	0	2	1447.74	3754		2725540	7	21
	Aldose 1-epimerase OS=Rattus norvegicus GN=Galm PE=1 SV=1	GALM_RAT	37892.2	1	3	4	4	0.0001	0.155	VSPDGEEGYPGELK	R	V	0.997	74.2	27.3	17.6	74.2	0	1	0	0	2	1476.69	2588		3479660	132	145
	Kynurenine/alpha-aminoadipate aminotransferase, mitochondrial OS=Rattus norvegicus GN=Aadat PE=1 SV=1	A0A0G2K4P6_RAT,AADAT_RAT	47786.4	1	3	3	3	0.0001	0.126	DFILAAADK	R	W	0.993	38.2	31.3	20.9	32.7	0	1	0	0	2	963.515	3874		4936500	331	339
	Kynurenine/alpha-aminoadipate aminotransferase, mitochondrial OS=Rattus norvegicus GN=Aadat PE=1 SV=1	A0A0G2K4P6_RAT,AADAT_RAT	47786.4	1	3	3	3	0.0001	0.126	DIISLAPGSPNPK	K	V	0.994	37.7	29.3	15.4	37.7	0	1	0	0	2	1308.72	3856		2511340	32	44
	Kynurenine/alpha-aminoadipate aminotransferase, mitochondrial OS=Rattus norvegicus GN=Aadat PE=1 SV=1	A0A0G2K4P6_RAT,AADAT_RAT	47786.4	1	3	3	3	0.0001	0.126	LHNPPTVNYSPNEGQMDLCITSGCQDGLCK	K	V	0.996	84.3	25	18.3	84.3	0	0	1	0	2	3421.49	3809		709305	94	123
	Sodium/glucose cotransporter 2 OS=Rattus norvegicus GN=Slc5a2 PE=3 SV=1	F1LMI6_RAT,SC5A2_RAT	72963.3	1	3	3	5	0.0001	0.0716	EGHVEEGSELGEQK	M	V	0.997	49.5	27.1	22.2	43.4	0	0	1	0	1	1527.69	1156		1561150	2	15
	Sodium/glucose cotransporter 2 OS=Rattus norvegicus GN=Slc5a2 PE=3 SV=1	F1LMI6_RAT,SC5A2_RAT	72963.3	1	3	3	5	0.0001	0.0716	ILYPDEVACVVPEVCK	R	R	0.992	40	31.2	15.5	40	0	1	0	0	2	1890.93	5286		595119	335	350
	Sodium/glucose cotransporter 2 OS=Rattus norvegicus GN=Slc5a2 PE=3 SV=1	F1LMI6_RAT,SC5A2_RAT	72963.3	1	3	3	5	0.0001	0.0716	SGSGSPPPTTEEVAATTR	K	R	0.997	55.7	29.7	16.5	55.7	0	3	0	0	2	1744.83	2040		4335390	619	636
	5-oxoprolinase OS=Rattus norvegicus GN=Oplah PE=1 SV=2	OPLA_RAT	137720	1	4	5	5	0.0001	0.0365	DIPLNQGCLAPVR	R	V	0.997	40.9	30.3	15.6	40.9	0	1	0	0	2	1452.76	3985		5816770	1046	1058
	5-oxoprolinase OS=Rattus norvegicus GN=Oplah PE=1 SV=2	OPLA_RAT	137720	1	4	5	5	0.0001	0.0365	GGPVTVTDANLVLGR	K	L	0.997	57.9	29.4	16.6	57.9	0	1	0	0	2	1468.81	4437		2101420	386	400
	5-oxoprolinase OS=Rattus norvegicus GN=Oplah PE=1 SV=2	OPLA_RAT	137720	1	4	5	5	0.0001	0.0365	GRTGDLLEIQQPVDLEALR	K	G	0.997	59.5	29.1	18.1	58.2	0	0	1	0	2	2123.15	5458		1319070	155	173
	5-oxoprolinase OS=Rattus norvegicus GN=Oplah PE=1 SV=2	OPLA_RAT	137720	1	4	5	5	0.0001	0.0365	TGDLLEIQQPVDLEALR	R	G	0.997	53.2	29.8	16.3	53.2	0	1	1	0	2	1910.02	5961		3400180	157	173
	Peptidyl-prolyl cis-trans isomerase OS=Rattus norvegicus GN=Ppia PE=1 SV=1	A0A0G2K1P0_RAT,A0A0G2K2E4_RAT,PPIA_RAT	17874.8	1	2	3	4	0.0001	0.174	EGMSIVEAMER	K	F	0.997	42.1	25	15.6	42.1	0	2	0	0	2	1283.56	1715.5		3656220	134	144
	Peptidyl-prolyl cis-trans isomerase OS=Rattus norvegicus GN=Ppia PE=1 SV=1	A0A0G2K1P0_RAT,A0A0G2K2E4_RAT,PPIA_RAT	17874.8	1	2	3	4	0.0001	0.174	VNPTVFFDITADGEPLGR	M	V	0.997	44.8	30.7	15.8	44.8	0	1	1	0	1	1947.98	6297		3048490	2	19
	Ankyrin-3 OS=Rattus norvegicus GN=Ank3 PE=1 SV=1	A0A0G2K0J3_RAT,A0A0G2K1R9_RAT,ANK3_RAT	284445	1	4	4	4	0.0001	0.0237	DIEVLEGKPIYVDCYGNLAPLTK	K	G	0.997	73.3	30.1	17.6	73.3	0	0	1	0	2	2607.34	5696		1382490	1364	1386
	Ankyrin-3 OS=Rattus norvegicus GN=Ank3 PE=1 SV=1	A0A0G2K0J3_RAT,A0A0G2K1R9_RAT,ANK3_RAT	284445	1	4	4	4	0.0001	0.0237	ELNFSVDEINQIR	R	V	0.997	69.1	31.1	17.3	69.1	0	1	0	0	2	1576.8	5071		975924	2357	2369
	Ankyrin-3 OS=Rattus norvegicus GN=Ank3 PE=1 SV=1	A0A0G2K0J3_RAT,A0A0G2K1R9_RAT,ANK3_RAT	284445	1	4	4	4	0.0001	0.0237	NATTDALTSVLTK	K	I	0.997	75.2	30.8	17.7	75.2	0	1	0	0	2	1334.72	4506		1217790	2394	2406
	Ankyrin-3 OS=Rattus norvegicus GN=Ank3 PE=1 SV=1	A0A0G2K0J3_RAT,A0A0G2K1R9_RAT,ANK3_RAT	284445	1	4	4	4	0.0001	0.0237	TLEQQENFEEVAR	K	S	0.997	48	29.4	16	48	0	1	0	0	2	1592.76	3027		1821650	1349	1361
	Serine (Or cysteine) proteinase inhibitor, clade H, member 1, isoform CRA_b OS=Rattus norvegicus GN=Serpinh1 PE=1 SV=1	Q5RJR9_RAT	46563	1	2	2	2	0.0001	0.06	DEEVHTGLGELLR	R	S	0.997	42	30.6	15.6	42	0	0	1	0	2	1467.74	4258		4797360	103	115
	Serine (Or cysteine) proteinase inhibitor, clade H, member 1, isoform CRA_b OS=Rattus norvegicus GN=Serpinh1 PE=1 SV=1	Q5RJR9_RAT	46563	1	2	2	2	0.0001	0.06	DNQSGSLLFIGR	R	L	0.997	89.4	31.4	30.3	77.7	0	1	0	0	2	1306.68	4699		1490800	393	404
	14-3-3 protein epsilon OS=Rattus norvegicus GN=Ywhae PE=1 SV=1	1433E_RAT	29175	0.998	1	1	2	0.0001	0.0784	HLIPAANTGESK	K	V	0.981	36	30.6	26.8	24.5	0	1	0	0	2	1237.65	1569		1074560	107	118
	14-3-3 protein epsilon OS=Rattus norvegicus GN=Ywhae PE=1 SV=1	1433E_RAT	29175	0.998	1	1	2	0.0001	0.0784	NLLSVAYK	R	N	0.99	38.5	28.5	15.7	38.2	0	1	0	0	2	907.525	3605		3153240	43	50	1433T_RAT,1433Z_RAT,1433G_RAT,1433F_RAT,A0A0G2JV65_RAT
	Cytosolic 10-formyltetrahydrofolate dehydrogenase OS=Rattus norvegicus GN=Aldh1l1 PE=1 SV=3	AL1L1_RAT	98875.4	1	4	4	4	0.0001	0.0942	DTNHGPQNHEAHLR	R	K	0.997	48.3	27.9	16	48.3	0	0	0	1	2	1625.75	609		4463870	743	756
	Cytosolic 10-formyltetrahydrofolate dehydrogenase OS=Rattus norvegicus GN=Aldh1l1 PE=1 SV=3	AL1L1_RAT	98875.4	1	4	4	4	0.0001	0.0942	ECEVLPDDTVSTLYNR	K	F	0.98	35.7	28.1	15.2	35.7	0	1	0	0	2	1910.88	4298		684409	151	166
	Cytosolic 10-formyltetrahydrofolate dehydrogenase OS=Rattus norvegicus GN=Aldh1l1 PE=1 SV=3	AL1L1_RAT	98875.4	1	4	4	4	0.0001	0.0942	LADVMEQHQEELATIEALDAGAVYTLALK	R	T	0.997	75.3	29.6	17.7	75.3	0	0	1	0	2	3158.59	6506		2334340	492	520
	Cytosolic 10-formyltetrahydrofolate dehydrogenase OS=Rattus norvegicus GN=Aldh1l1 PE=1 SV=3	AL1L1_RAT	98875.4	1	4	4	4	0.0001	0.0942	LVEEVKELCDGLELENEDVYMATTFR	R	G	0.997	67.6	27.9	17.2	67.6	0	0	1	0	2	3118.46	5864		221902	360	385
	Fibrinogen gamma chain OS=Rattus norvegicus GN=Fgg PE=1 SV=3	FIBG_RAT	50634.3	1	2	3	3	0.0001	0.0652	DNCCILDER	R	F	0.997	46.4	25	15.9	46.4	0	1	0	0	2	1194.49	2481		3715590	32	40
	Fibrinogen gamma chain OS=Rattus norvegicus GN=Fgg PE=1 SV=3	FIBG_RAT	50634.3	1	2	3	3	0.0001	0.0652	EGFGHLSPTGTTEFWLGNEK	K	I	0.997	57.5	28.9	16.6	57.5	0	1	1	0	2	2207.04	5186.5		2736520	239	258
	Gamma-glutamyltranspeptidase 1 OS=Rattus norvegicus GN=Ggt1 PE=1 SV=4	GGT1_RAT	61610.2	1	6	10	20	0.0006	0.148	DIIEKTPALCEVFCR	R	Q	0.997	61.7	31.1	16.9	61.7	0	0	1	0	2	1850.91	5007		1384310	182	196
	Gamma-glutamyltranspeptidase 1 OS=Rattus norvegicus GN=Ggt1 PE=1 SV=4	GGT1_RAT	61610.2	1	6	10	20	0.0006	0.148	DIQEAGGIMTVEDLNNYR	K	A	0.997	56.9	27.2	16.6	56.9	0	9	2	0	2	2053.95	4565		32200000	239	256
	Gamma-glutamyltranspeptidase 1 OS=Rattus norvegicus GN=Ggt1 PE=1 SV=4	GGT1_RAT	61610.2	1	6	10	20	0.0006	0.148	DSEEGGLSVAVPGEIR	K	G	0.997	56.5	30	16.5	56.5	0	1	0	0	2	1614.8	4186		2650790	123	138
	Gamma-glutamyltranspeptidase 1 OS=Rattus norvegicus GN=Ggt1 PE=1 SV=4	GGT1_RAT	61610.2	1	6	10	20	0.0006	0.148	NIDQVVTAGLK	K	T	0.997	46.2	30.7	17.5	44.6	0	3	0	0	2	1157.65	3810		13200000	517	527
	Gamma-glutamyltranspeptidase 1 OS=Rattus norvegicus GN=Ggt1 PE=1 SV=4	GGT1_RAT	61610.2	1	6	10	20	0.0006	0.148	TSGGWAAASDSR	R	K	0.997	60.8	27.2	16.8	60.8	0	1	0	0	2	1165.52	1545		1350360	549	560
	Gamma-glutamyltranspeptidase 1 OS=Rattus norvegicus GN=Ggt1 PE=1 SV=4	GGT1_RAT	61610.2	1	6	10	20	0.0006	0.148	VLQEGETVTMPK	K	L	0.997	57.9	31.4	16.6	57.9	0	3	0	0	2	1347.68	1917		15100000	200	211
	Succinate dehydrogenase [ubiquinone] flavoprotein subunit, mitochondrial OS=Rattus norvegicus GN=Sdha PE=1 SV=1	SDHA_RAT	71615.4	1	8	10	11	0.0003	0.239	GEGGILINSQGER	R	F	0.997	41.9	30.4	15.6	41.9	0	1	0	0	2	1329.68	2599		1228160	305	317
	Succinate dehydrogenase [ubiquinone] flavoprotein subunit, mitochondrial OS=Rattus norvegicus GN=Sdha PE=1 SV=1	SDHA_RAT	71615.4	1	8	10	11	0.0003	0.239	GSDWLGDQDAIHYMTEQAPASVVELENYGMPFSR	K	T	0.996	68.3	25	17.3	68.3	0	0	1	0	2	3845.71	5894		348815	121	154
	Succinate dehydrogenase [ubiquinone] flavoprotein subunit, mitochondrial OS=Rattus norvegicus GN=Sdha PE=1 SV=1	SDHA_RAT	71615.4	1	8	10	11	0.0003	0.239	HVNGQDQIVPGLYACGEAACASVHGANR	K	L	0.997	63.5	27.7	17	63.5	0	0	1	1	2	2951.36	3875		4198710	416	443
	Succinate dehydrogenase [ubiquinone] flavoprotein subunit, mitochondrial OS=Rattus norvegicus GN=Sdha PE=1 SV=1	SDHA_RAT	71615.4	1	8	10	11	0.0003	0.239	IDEYDYSKPIEGQQK	R	K	0.997	54.9	29.6	16.4	54.9	0	1	1	0	2	1812.87	2394		3183220	593	607
	Succinate dehydrogenase [ubiquinone] flavoprotein subunit, mitochondrial OS=Rattus norvegicus GN=Sdha PE=1 SV=1	SDHA_RAT	71615.4	1	8	10	11	0.0003	0.239	TLNEADCATVPPAIR	K	S	0.997	58.2	30.2	16.6	58.2	0	2	0	0	2	1627.81	3330.5		3104150	640	654
	Succinate dehydrogenase [ubiquinone] flavoprotein subunit, mitochondrial OS=Rattus norvegicus GN=Sdha PE=1 SV=1	SDHA_RAT	71615.4	1	8	10	11	0.0003	0.239	VGSVLQEGCEK	R	V	0.997	47.2	29.1	16	47.2	0	1	0	0	2	1205.58	1813		3104130	520	530
	Succinate dehydrogenase [ubiquinone] flavoprotein subunit, mitochondrial OS=Rattus norvegicus GN=Sdha PE=1 SV=1	SDHA_RAT	71615.4	1	8	10	11	0.0003	0.239	VGSVLQEGCEKVSQLYGDLQHLK	R	T	0.997	52	30.1	16.3	52	0	0	0	1	2	2587.32	5995		1338120	520	542
	Succinate dehydrogenase [ubiquinone] flavoprotein subunit, mitochondrial OS=Rattus norvegicus GN=Sdha PE=1 SV=1	SDHA_RAT	71615.4	1	8	10	11	0.0003	0.239	VSDAISTQYPVVDHEFDAVVVGAGGAGLR	K	A	0.969	32.6	29.7	15	32.6	0	0	1	0	2	2929.47	5766		1670810	39	67
	Proteasome subunit beta type-8 OS=Rattus norvegicus GN=Psmb8 PE=1 SV=3	PSB8_RAT	30570.3	1	2	2	2	0.0001	0.149	DGWVKVESTDVSDLLHK	K	Y	0.997	77.7	30.8	17.9	77.7	0	0	1	0	2	1927.98	4799		1124940	254	270
	Proteasome subunit beta type-8 OS=Rattus norvegicus GN=Psmb8 PE=1 SV=3	PSB8_RAT	30570.3	1	2	2	2	0.0001	0.149	VIEINPYLLGTMSGCAADCQYWER	K	L	0.997	59	25	16.7	59	0	0	1	0	2	2862.29	5932		529944	106	129
	Aspartoacylase OS=Rattus norvegicus GN=Aspa PE=1 SV=2	ACY2_RAT	35314	1	2	2	2	0.0001	0.103	VFDLENLSK	R	E	0.997	43.3	31.3	15.8	43.2	0	1	0	0	2	1064.56	4276		1043270	71	79
	Aspartoacylase OS=Rattus norvegicus GN=Aspa PE=1 SV=2	ACY2_RAT	35314	1	2	2	2	0.0001	0.103	VIPLGGDCTVYPVFVNEAAYYEK	K	K	0.997	50.9	29.9	16.2	50.9	0	0	1	0	2	2604.27	6214		1403000	268	290
	ADP/ATP translocase 1 OS=Rattus norvegicus GN=Slc25a4 PE=1 SV=3	ADT1_RAT,Q6P9Y4_RAT	32990.5	0.998	1	1	3	0.0001	0.124	DFLAGGIAAAVSK	K	T	0.997	65	31.1	38.9	43.1	0	1	0	0	2	1219.67	4943		2345630	11	23
	ADP/ATP translocase 1 OS=Rattus norvegicus GN=Slc25a4 PE=1 SV=3	ADT1_RAT,Q6P9Y4_RAT	32990.5	0.998	1	1	3	0.0001	0.124	GMGGAFVLVLYDEIKK	R	Y	0.996	39.4	30.7	15.5	39.4	0	0	1	0	2	1755.94	6106		1149140	281	296	ADT2_RAT
	ADP/ATP translocase 1 OS=Rattus norvegicus GN=Slc25a4 PE=1 SV=3	ADT1_RAT,Q6P9Y4_RAT	32990.5	0.998	1	1	3	0.0001	0.124	GNLANVIR	R	Y	0.964	31.2	28.1	21.1	25.1	0	1	0	0	2	856.5	2967		1879910	73	80	ADT2_RAT
	Actin, aortic smooth muscle OS=Rattus norvegicus GN=Acta2 PE=3 SV=1	A0A0G2K4M6_RAT,ACTA_RAT,ACTC_RAT	42010.1	1	2	3	9	0.0003	0.229	DLTDYLMK	R	I	0.96	29.5	27.2	21	23.3	0	1	0	0	2	1014.48	3764		56900000	186	193	D3ZRN3_RAT,ACTG_RAT,ACTB_RAT,A0A0G2K3K2_RAT
	Actin, aortic smooth muscle OS=Rattus norvegicus GN=Acta2 PE=3 SV=1	A0A0G2K4M6_RAT,ACTA_RAT,ACTC_RAT	42010.1	1	2	3	9	0.0003	0.229	DLYANNVLSGGTTMYPGIADR	K	M	0.997	43.1	29.1	15.7	43.1	0	1	1	0	2	2244.06	4706		3424730	294	314
	Actin, aortic smooth muscle OS=Rattus norvegicus GN=Acta2 PE=3 SV=1	A0A0G2K4M6_RAT,ACTA_RAT,ACTC_RAT	42010.1	1	2	3	9	0.0003	0.229	DSYVGDEAQSK	K	R	0.996	35.6	25	15.2	35.6	0	1	0	0	2	1198.52	1183		453620	53	63	ACTG_RAT,ACTB_RAT,A0A0G2K3K2_RAT
	Actin, aortic smooth muscle OS=Rattus norvegicus GN=Acta2 PE=3 SV=1	A0A0G2K4M6_RAT,ACTA_RAT,ACTC_RAT	42010.1	1	2	3	9	0.0003	0.229	DSYVGDEAQSKR	K	G	0.997	49.6	27.9	16.1	49.6	0	1	0	0	2	1354.62	1047		687478	53	64	ACTG_RAT,ACTB_RAT,A0A0G2K3K2_RAT
	Actin, aortic smooth muscle OS=Rattus norvegicus GN=Acta2 PE=3 SV=1	A0A0G2K4M6_RAT,ACTA_RAT,ACTC_RAT	42010.1	1	2	3	9	0.0003	0.229	EITALAPSTMK	K	I	0.995	39	32	20.3	34	0	1	0	0	2	1177.61	2451		6928240	318	328	ACTG_RAT,ACTB_RAT,A0A0G2K3K2_RAT
	Actin, aortic smooth muscle OS=Rattus norvegicus GN=Acta2 PE=3 SV=1	A0A0G2K4M6_RAT,ACTA_RAT,ACTC_RAT	42010.1	1	2	3	9	0.0003	0.229	SYELPDGQVITIGNER	K	F	0.997	93.9	31.1	19.6	93.2	0	2	0	0	2	1790.89	4845.5		22700000	241	256	D3ZRN3_RAT,ACTG_RAT,ACTB_RAT,A0A0G2K3K2_RAT
	Actin, aortic smooth muscle OS=Rattus norvegicus GN=Acta2 PE=3 SV=1	A0A0G2K4M6_RAT,ACTA_RAT,ACTC_RAT	42010.1	1	2	3	9	0.0003	0.229	VAPEEHPTLLTEAPLNPK	R	A	0.981	35.9	30.1	15.2	35.9	0	0	1	0	2	1956.04	3985		3148750	98	115
	Agrin OS=Rattus norvegicus GN=Agrn PE=1 SV=2	AGRIN_RAT,D4A2F1_RAT,F1LPF2_RAT	208639	1	5	5	5	0.0001	0.0562	CEHPPPGPVCGSDGVTYLSACELR	R	E	0.997	56.3	25	16.5	56.3	0	0	1	0	2	2658.17	4132		1125590	518	541
	Agrin OS=Rattus norvegicus GN=Agrn PE=1 SV=2	AGRIN_RAT,D4A2F1_RAT,F1LPF2_RAT	208639	1	5	5	5	0.0001	0.0562	DQCPETCQFNSVCLSR	R	R	0.997	64.8	25	17.1	64.8	0	1	0	0	2	2000.83	3388		626999	288	303
	Agrin OS=Rattus norvegicus GN=Agrn PE=1 SV=2	AGRIN_RAT,D4A2F1_RAT,F1LPF2_RAT	208639	1	5	5	5	0.0001	0.0562	FDTGSGPAVLTSLVPVEPGR	R	W	0.996	103	30.5	24.5	97.7	0	1	0	0	2	1999.05	6057		289138	1325	1344
	Agrin OS=Rattus norvegicus GN=Agrn PE=1 SV=2	AGRIN_RAT,D4A2F1_RAT,F1LPF2_RAT	208639	1	5	5	5	0.0001	0.0562	GIVTDGHSGCTPCSCDPR	R	G	0.949	27.4	25	14.7	27.4	0	0	1	0	2	1975.81	1671		1582640	730	747
	Agrin OS=Rattus norvegicus GN=Agrn PE=1 SV=2	AGRIN_RAT,D4A2F1_RAT,F1LPF2_RAT	208639	1	5	5	5	0.0001	0.0562	VCSGIYDPVCGSDGVTYGSVCELESMACTLGR	R	E	0.995	101	25	19.3	101	0	0	1	0	2	3515.49	5697		290143	388	419
	Glutamate carboxypeptidase 2 OS=Rattus norvegicus GN=Folh1 PE=1 SV=1	FOLH1_RAT,G3V7S0_RAT	84542.7	1	2	2	2	0.0001	0.0612	DAWVFGGIDPQSGAAVVHEIVR	R	T	0.99	37.2	30.4	15.6	37	0	0	1	0	2	2323.18	6340		8946030	381	402
	Glutamate carboxypeptidase 2 OS=Rattus norvegicus GN=Folh1 PE=1 SV=1	FOLH1_RAT,G3V7S0_RAT	84542.7	1	2	2	2	0.0001	0.0612	YAGESFPGIYDALFDINNKVDTSK	K	A	0.997	58.3	30	16.6	58.3	0	0	1	0	2	2664.28	6385		3476520	702	725
	Protein Sptbn1 OS=Rattus norvegicus GN=Sptbn1 PE=1 SV=1	A0A0G2K8W9_RAT,G3V6S0_RAT	273482	1	18	20	20	0.0006	0.12	DLDDFQSWLSR	R	T	0.997	59.7	27.8	17.5	59	0	1	0	0	2	1381.64	5849		368036	1070	1080
	Protein Sptbn1 OS=Rattus norvegicus GN=Sptbn1 PE=1 SV=1	A0A0G2K8W9_RAT,G3V6S0_RAT	273482	1	18	20	20	0.0006	0.12	DLMLWMEDVIR	R	Q	0.997	49.4	28.8	16.1	49.4	0	1	0	0	2	1452.69	5394		1547350	1917	1927
	Protein Sptbn1 OS=Rattus norvegicus GN=Sptbn1 PE=1 SV=1	A0A0G2K8W9_RAT,G3V6S0_RAT	273482	1	18	20	20	0.0006	0.12	DLVAIEAK	R	L	0.99	46.5	31	26.9	35.6	0	1	0	0	2	858.493	2922		2531260	1004	1011
	Protein Sptbn1 OS=Rattus norvegicus GN=Sptbn1 PE=1 SV=1	A0A0G2K8W9_RAT,G3V6S0_RAT	273482	1	18	20	20	0.0006	0.12	DMGEMVTQGQTDAQYMFLR	R	Q	0.997	82.4	25	18.1	82.4	0	1	0	0	2	2268.96	3858		251439	1123	1141
	Protein Sptbn1 OS=Rattus norvegicus GN=Sptbn1 PE=1 SV=1	A0A0G2K8W9_RAT,G3V6S0_RAT	273482	1	18	20	20	0.0006	0.12	DQNTVETLQR	R	M	0.997	48.8	29.9	21.6	43.2	0	1	0	0	2	1203.6	1752		1551610	1830	1839
	Protein Sptbn1 OS=Rattus norvegicus GN=Sptbn1 PE=1 SV=1	A0A0G2K8W9_RAT,G3V6S0_RAT	273482	1	18	20	20	0.0006	0.12	DTGNIGQER	R	V	0.997	43	26.8	24.3	34.4	0	1	0	0	2	989.465	934		785718	1741	1749
	Protein Sptbn1 OS=Rattus norvegicus GN=Sptbn1 PE=1 SV=1	A0A0G2K8W9_RAT,G3V6S0_RAT	273482	1	18	20	20	0.0006	0.12	EAEKLESEHPDQAQAILSR	K	L	0.997	40.4	31	15.5	40.4	0	0	1	0	2	2151.07	2657		3663160	1018	1036
	Protein Sptbn1 OS=Rattus norvegicus GN=Sptbn1 PE=1 SV=1	A0A0G2K8W9_RAT,G3V6S0_RAT	273482	1	18	20	20	0.0006	0.12	EQWANLEQLSAIR	R	K	0.994	94.8	30.8	18.9	94.8	0	1	0	0	2	1557.8	5205		977812	724	736
	Protein Sptbn1 OS=Rattus norvegicus GN=Sptbn1 PE=1 SV=1	A0A0G2K8W9_RAT,G3V6S0_RAT	273482	1	18	20	20	0.0006	0.12	HLLGVEDLLQK	K	H	0.997	48.5	28	16	48.5	0	1	1	0	2	1264.73	4753.5		6519740	559	569
	Protein Sptbn1 OS=Rattus norvegicus GN=Sptbn1 PE=1 SV=1	A0A0G2K8W9_RAT,G3V6S0_RAT	273482	1	18	20	20	0.0006	0.12	IVSSNDVGHDEYSTQSLVK	K	K	0.994	39.5	30.1	15.5	39.5	0	0	1	0	2	2078	2877		1982630	766	784
	Protein Sptbn1 OS=Rattus norvegicus GN=Sptbn1 PE=1 SV=1	A0A0G2K8W9_RAT,G3V6S0_RAT	273482	1	18	20	20	0.0006	0.12	KQEDFMTTMDANEEK	K	I	0.997	43.6	25	15.7	43.6	0	0	1	0	2	1848.76	1176		621062	1210	1224
	Protein Sptbn1 OS=Rattus norvegicus GN=Sptbn1 PE=1 SV=1	A0A0G2K8W9_RAT,G3V6S0_RAT	273482	1	18	20	20	0.0006	0.12	LLDPEDISVDHPDEK	K	S	0.997	48.7	30	16	48.7	0	0	1	0	2	1721.82	3629		3521840	250	264
	Protein Sptbn1 OS=Rattus norvegicus GN=Sptbn1 PE=1 SV=1	A0A0G2K8W9_RAT,G3V6S0_RAT	273482	1	18	20	20	0.0006	0.12	NDSFTACIELGK	R	A	0.997	74	28.3	17.6	74	0	1	0	0	2	1354.63	4021		2617400	1959	1970
	Protein Sptbn1 OS=Rattus norvegicus GN=Sptbn1 PE=1 SV=1	A0A0G2K8W9_RAT,G3V6S0_RAT	273482	1	18	20	20	0.0006	0.12	QAEAFLNNQEYVLAHTEMPTTLEGAEAAIK	K	K	0.955	31.8	29.2	17.5	29.2	0	0	0	1	2	3305.6	5293		777687	1180	1209
	Protein Sptbn1 OS=Rattus norvegicus GN=Sptbn1 PE=1 SV=1	A0A0G2K8W9_RAT,G3V6S0_RAT	273482	1	18	20	20	0.0006	0.12	SQNIITDSSSLNAEAIR	R	Q	0.997	70.8	30.8	17.4	70.8	0	1	1	0	2	1818.92	3932		2925080	1543	1559
	Protein Sptbn1 OS=Rattus norvegicus GN=Sptbn1 PE=1 SV=1	A0A0G2K8W9_RAT,G3V6S0_RAT	273482	1	18	20	20	0.0006	0.12	TQTAIASEDMPNTLTEAEK	R	L	0.997	89.8	28.1	18.6	89.8	0	1	0	0	2	2065.96	2747		756089	1081	1099
	Protein Sptbn1 OS=Rattus norvegicus GN=Sptbn1 PE=1 SV=1	A0A0G2K8W9_RAT,G3V6S0_RAT	273482	1	18	20	20	0.0006	0.12	VDTVNHMADDLINSGHSDAATIAEWK	R	D	0.997	39.4	27	15.5	39.4	0	0	1	0	2	2826.3	4308		875129	1750	1775
	Protein Sptbn1 OS=Rattus norvegicus GN=Sptbn1 PE=1 SV=1	A0A0G2K8W9_RAT,G3V6S0_RAT	273482	1	18	20	20	0.0006	0.12	VIESTQDLGNDLAGVMALQR	K	K	0.992	108	30.7	19.7	108	0	1	0	0	2	2146.08	4793		521426	977	996
	NADH dehydrogenase [ubiquinone] iron-sulfur protein 2, mitochondrial OS=Rattus norvegicus GN=Ndufs2 PE=1 SV=1	NDUS2_RAT	52562.3	1	3	4	4	0.0001	0.117	IDEVEEMLTNNR	R	I	0.997	83	27.6	18.2	83	0	1	0	0	2	1478.68	2662		404617	255	266
	NADH dehydrogenase [ubiquinone] iron-sulfur protein 2, mitochondrial OS=Rattus norvegicus GN=Ndufs2 PE=1 SV=1	NDUS2_RAT	52562.3	1	3	4	4	0.0001	0.117	TQPYDVYDQVEFDVPIGSR	K	G	0.997	48.5	28.4	16	48.5	0	1	1	0	2	2228.05	5508.5		4146220	305	323
	NADH dehydrogenase [ubiquinone] iron-sulfur protein 2, mitochondrial OS=Rattus norvegicus GN=Ndufs2 PE=1 SV=1	NDUS2_RAT	52562.3	1	3	4	4	0.0001	0.117	TVDIGVVSAEDALNYGFSGVMLR	R	G	0.997	90.3	30.5	18.6	90.3	0	1	0	0	2	2429.2	6400		757698	272	294
	Fatty acid-binding protein, heart OS=Rattus norvegicus GN=Fabp3 PE=1 SV=2	FABPH_RAT	14774.8	1	3	3	4	0.0001	0.248	NGDTITIK	K	T	0.99	57.4	31.8	24.5	49.5	0	1	0	0	2	861.468	1810		4352930	46	53
	Fatty acid-binding protein, heart OS=Rattus norvegicus GN=Fabp3 PE=1 SV=2	FABPH_RAT	14774.8	1	3	3	4	0.0001	0.248	SVVTLDGGKLVHVQK	K	W	0.971	33.7	26.5	15.1	33.7	0	0	1	0	2	1579.92	3102		2600190	83	97
	Fatty acid-binding protein, heart OS=Rattus norvegicus GN=Fabp3 PE=1 SV=2	FABPH_RAT	14774.8	1	3	3	4	0.0001	0.248	WDGQETTLTR	K	E	0.997	57.6	29.1	16.6	57.6	0	2	0	0	2	1206.58	2317.5		11300000	98	107
	Fatty aldehyde dehydrogenase OS=Rattus norvegicus GN=Aldh3a2 PE=1 SV=1	A0A0G2JY43_RAT,G3V9W6_RAT	54109.5	1	3	3	3	0.0001	0.0908	DTVKDFYGENVK	K	A	0.997	44.5	28.8	17.6	42.7	0	1	0	0	2	1414.69	2571		307134	263	274
	Fatty aldehyde dehydrogenase OS=Rattus norvegicus GN=Aldh3a2 PE=1 SV=1	A0A0G2JY43_RAT,G3V9W6_RAT	54109.5	1	3	3	3	0.0001	0.0908	EKDILAAIAADLSK	R	S	0.997	51.2	29.5	25.1	42.3	0	0	1	0	2	1457.82	6222		1578670	38	51
	Fatty aldehyde dehydrogenase OS=Rattus norvegicus GN=Aldh3a2 PE=1 SV=1	A0A0G2JY43_RAT,G3V9W6_RAT	54109.5	1	3	3	3	0.0001	0.0908	YMNCGQTCIAPDYILCEASLQDQIVQK	K	I	0.996	89.7	26.4	18.6	89.7	0	0	1	0	2	3234.46	5831		620912	234	260
	Succinate dehydrogenase [ubiquinone] iron-sulfur subunit, mitochondrial OS=Rattus norvegicus GN=Sdhb PE=2 SV=2	SDHB_RAT	31831.2	1	3	4	4	0.0001	0.16	DLVPDLSNFYAQYK	K	S	0.997	48.3	30.2	16	48.3	0	1	0	0	2	1672.82	5935		2316140	140	153
	Succinate dehydrogenase [ubiquinone] iron-sulfur subunit, mitochondrial OS=Rattus norvegicus GN=Sdhb PE=2 SV=2	SDHB_RAT	31831.2	1	3	4	4	0.0001	0.16	EGICGSCAMNINGGNTLACTR	R	R	0.997	70.3	25	17.4	70.3	0	1	1	0	2	2271.96	2883.5		1581940	97	117
	Succinate dehydrogenase [ubiquinone] iron-sulfur subunit, mitochondrial OS=Rattus norvegicus GN=Sdhb PE=2 SV=2	SDHB_RAT	31831.2	1	3	4	4	0.0001	0.16	NEIDSTLTFR	K	R	0.997	58.9	30	16.7	58.9	0	1	0	0	2	1195.6	3742		8872070	83	92
	Catenin (Cadherin associated protein), alpha 1 OS=Rattus norvegicus GN=Ctnna1 PE=1 SV=1	Q5U302_RAT	100238	1	7	8	8	0.0002	0.115	CVIALQEKDVDGLDR	K	T	0.997	49.3	30.7	16.1	49.3	0	0	1	0	2	1730.87	3620		1749610	528	542
	Catenin (Cadherin associated protein), alpha 1 OS=Rattus norvegicus GN=Ctnna1 PE=1 SV=1	Q5U302_RAT	100238	1	7	8	8	0.0002	0.115	ESQFLKEELVAAVDDVR	K	K	0.997	45.2	30.9	15.8	45.2	0	0	1	0	2	1948	5453		1214900	82	98
	Catenin (Cadherin associated protein), alpha 1 OS=Rattus norvegicus GN=Ctnna1 PE=1 SV=1	Q5U302_RAT	100238	1	7	8	8	0.0002	0.115	ESQFLKEELVAAVDDVRK	K	Q	0.997	47.2	30.1	16	47.2	0	0	1	0	2	2076.1	5078		1146130	82	99
	Catenin (Cadherin associated protein), alpha 1 OS=Rattus norvegicus GN=Ctnna1 PE=1 SV=1	Q5U302_RAT	100238	1	7	8	8	0.0002	0.115	LIEVANLACSISNNEEGVK	K	L	0.997	59	31.1	16.7	59	0	1	1	0	2	2060.03	5090		2070440	432	450
	Catenin (Cadherin associated protein), alpha 1 OS=Rattus norvegicus GN=Ctnna1 PE=1 SV=1	Q5U302_RAT	100238	1	7	8	8	0.0002	0.115	NTSDVISAAK	K	K	0.997	39.9	31.1	24.6	30.9	0	1	0	0	2	1005.52	1602		1562710	740	749
	Catenin (Cadherin associated protein), alpha 1 OS=Rattus norvegicus GN=Ctnna1 PE=1 SV=1	Q5U302_RAT	100238	1	7	8	8	0.0002	0.115	NVPILYTASQACLQHPDVAAYK	K	A	0.997	56.2	30.5	16.5	56.2	0	0	1	0	2	2459.24	4748		1486220	217	238
	Catenin (Cadherin associated protein), alpha 1 OS=Rattus norvegicus GN=Ctnna1 PE=1 SV=1	Q5U302_RAT	100238	1	7	8	8	0.0002	0.115	VIHVVTSEMDNYEPGVYTEK	R	V	0.997	58.9	29.3	16.7	58.9	0	0	1	0	2	2326.09	3308		2646250	554	573
	Alpha-2u globulin OS=Rattus norvegicus GN=LOC259244 PE=2 SV=1	Q9JJI3_RAT	20651.4	1	3	3	8	0.0002	0.376	DGEYFVEYDGGNTFTILK	K	T	0.997	52	27.5	16.2	52	0	1	0	0	2	2067.95	5893		695431	96	113
	Alpha-2u globulin OS=Rattus norvegicus GN=LOC259244 PE=2 SV=1	Q9JJI3_RAT	20651.4	1	3	3	8	0.0002	0.376	DLSSDIKEK	K	F	0.996	39.4	31.7	30.6	24.3	0	0	2	0	2	1034.54	1659		7665490	144	152	MUP_RAT
	Alpha-2u globulin OS=Rattus norvegicus GN=LOC259244 PE=2 SV=1	Q9JJI3_RAT	20651.4	1	3	3	8	0.0002	0.376	DNIIDLTK	R	T	0.99	40.2	31.8	26	29.7	0	1	0	0	2	931.51	3570		2350540	165	172	MUP_RAT
	Alpha-2u globulin OS=Rattus norvegicus GN=LOC259244 PE=2 SV=1	Q9JJI3_RAT	20651.4	1	3	3	8	0.0002	0.376	DNIIDLTKTDR	R	C	0.997	46.4	31.3	15.9	46.4	0	1	0	0	2	1303.69	3261		5409180	165	175	MUP_RAT
	Alpha-2u globulin OS=Rattus norvegicus GN=LOC259244 PE=2 SV=1	Q9JJI3_RAT	20651.4	1	3	3	8	0.0002	0.376	DVDKLNGDWFSIVVASDKR	R	E	0.959	29.6	30.8	14.9	29.6	0	0	0	1	2	2164.1	5612		904882	30	48
	Alpha-2u globulin OS=Rattus norvegicus GN=LOC259244 PE=2 SV=1	Q9JJI3_RAT	20651.4	1	3	3	8	0.0002	0.376	TKDLSSDIK	R	E	0.963	33.7	30.9	20.3	28.5	0	0	1	0	2	1006.54	1210		599475	142	150	MUP_RAT
	Alpha-2u globulin OS=Rattus norvegicus GN=LOC259244 PE=2 SV=1	Q9JJI3_RAT	20651.4	1	3	3	8	0.0002	0.376	VLENSLAFK	R	F	0.968	32.2	30.7	20.7	26.5	0	1	0	0	2	1020.57	3981		2708290	66	74
	Cytochrome c, somatic OS=Rattus norvegicus GN=Cycs PE=1 SV=2	CYC_RAT,D4A5L9_RAT	11606	1	3	3	3	0.0001	0.381	ADLIAYLK	R	K	0.99	45.5	28.9	35.1	26.3	0	1	0	0	2	906.53	4634		663153	93	100
	Cytochrome c, somatic OS=Rattus norvegicus GN=Cycs PE=1 SV=2	CYC_RAT,D4A5L9_RAT	11606	1	3	3	3	0.0001	0.381	GITWGEDTLMEYLENPKK	K	Y	0.997	58.6	29.8	16.7	58.6	0	0	1	0	2	2140.03	5477		2634380	57	74
	Cytochrome c, somatic OS=Rattus norvegicus GN=Cycs PE=1 SV=2	CYC_RAT,D4A5L9_RAT	11606	1	3	3	3	0.0001	0.381	TGQAAGFSYTDANK	K	N	0.997	47.4	26.7	16	47.4	0	1	0	0	2	1430.65	2145		555389	41	54
	Cadherin-1 OS=Rattus norvegicus GN=Cdh1 PE=1 SV=1	CADH1_RAT	98716.4	1	2	2	2	0.0001	0.0361	DTANWLEINPETGVISTR	R	A	0.997	75.6	30.5	17.7	75.6	0	1	0	0	2	2016	5667		504168	532	549
	Cadherin-1 OS=Rattus norvegicus GN=Cdh1 PE=1 SV=1	CADH1_RAT	98716.4	1	2	2	2	0.0001	0.0361	DTGVISVVTSGLDR	R	E	0.997	45.5	31.2	24.3	37	0	1	0	0	2	1418.75	5135		3045230	326	339
	Sodium/potassium-transporting ATPase subunit alpha-1 OS=Rattus norvegicus GN=Atp1a1 PE=1 SV=1	AT1A1_RAT	113058	1	16	23	83	0.0024	0.347	ACVVHGSDLKDMTSEELDDILR	K	Y	0.997	56	28.7	16.5	56	0	1	2	3	2	2519.18	4655.5		34300000	662	683
	Sodium/potassium-transporting ATPase subunit alpha-1 OS=Rattus norvegicus GN=Atp1a1 PE=1 SV=1	AT1A1_RAT	113058	1	16	23	83	0.0024	0.347	AVAGDASESALLK	R	C	0.997	77.7	31.6	18.8	76.7	0	1	0	0	2	1231.65	2787		3826310	446	458
	Sodium/potassium-transporting ATPase subunit alpha-1 OS=Rattus norvegicus GN=Atp1a1 PE=1 SV=1	AT1A1_RAT	113058	1	16	23	83	0.0024	0.347	AVFQANQENLPILK	R	R	0.997	76.5	29.5	17.8	76.5	0	1	0	0	2	1584.87	4811		1331650	431	444
	Sodium/potassium-transporting ATPase subunit alpha-1 OS=Rattus norvegicus GN=Atp1a1 PE=1 SV=1	AT1A1_RAT	113058	1	16	23	83	0.0024	0.347	CIEVCCGSVMEMR	K	E	0.997	46.9	25	15.9	46.9	0	1	1	0	2	1662.64	2308.5		2713650	459	471
	Sodium/potassium-transporting ATPase subunit alpha-1 OS=Rattus norvegicus GN=Atp1a1 PE=1 SV=1	AT1A1_RAT	113058	1	16	23	83	0.0024	0.347	DAFQNAYLELGGLGER	K	V	0.997	53.2	30	31.7	37.8	0	1	1	0	2	1752.86	5747		2143790	536	551
	Sodium/potassium-transporting ATPase subunit alpha-1 OS=Rattus norvegicus GN=Atp1a1 PE=1 SV=1	AT1A1_RAT	113058	1	16	23	83	0.0024	0.347	DGPNALTPPPTTPEWVK	R	F	0.997	43.6	31.2	28	31.4	0	2	0	0	2	1819.92	4518		4107490	75	91	AT1A2_RAT
	Sodium/potassium-transporting ATPase subunit alpha-1 OS=Rattus norvegicus GN=Atp1a1 PE=1 SV=1	AT1A1_RAT	113058	1	16	23	83	0.0024	0.347	DMTSEELDDILR	K	Y	0.997	66.7	26.4	17.2	66.7	0	2	0	0	2	1452.65	4750		9121000	672	683
	Sodium/potassium-transporting ATPase subunit alpha-1 OS=Rattus norvegicus GN=Atp1a1 PE=1 SV=1	AT1A1_RAT	113058	1	16	23	83	0.0024	0.347	EQPLDEELKDAFQNAYLELGGLGER	K	V	0.997	74.1	30	17.6	74.1	0	0	1	0	2	2834.38	6545		38900000	527	551
	Sodium/potassium-transporting ATPase subunit alpha-1 OS=Rattus norvegicus GN=Atp1a1 PE=1 SV=1	AT1A1_RAT	113058	1	16	23	83	0.0024	0.347	ETWDDRWINDVEDSYGQQWTYEQR	R	K	0.997	61.7	25	16.9	61.7	0	0	2	0	2	3119.34	5767.5		1897760	888	911
	Sodium/potassium-transporting ATPase subunit alpha-1 OS=Rattus norvegicus GN=Atp1a1 PE=1 SV=1	AT1A1_RAT	113058	1	16	23	83	0.0024	0.347	GGDRIPADLR	K	I	0.95	33.7	29.1	24.4	24.3	0	0	1	0	2	1069.58	2004		2969560	195	204
	Sodium/potassium-transporting ATPase subunit alpha-1 OS=Rattus norvegicus GN=Atp1a1 PE=1 SV=1	AT1A1_RAT	113058	1	16	23	83	0.0024	0.347	GVGIISEGNETVEDIAAR	K	L	0.997	57.7	30.9	16.6	57.7	0	9	3	0	2	1829.92	4634.5		87100000	630	647	AT1A2_RAT
	Sodium/potassium-transporting ATPase subunit alpha-1 OS=Rattus norvegicus GN=Atp1a1 PE=1 SV=1	AT1A1_RAT	113058	1	16	23	83	0.0024	0.347	IISANGCKVDNSSLTGESEPQTR	R	S	0.975	35	29.2	15.2	35	0	0	1	0	2	2463.18	2474		854768	205	227
	Sodium/potassium-transporting ATPase subunit alpha-1 OS=Rattus norvegicus GN=Atp1a1 PE=1 SV=1	AT1A1_RAT	113058	1	16	23	83	0.0024	0.347	IVEIPFNSTNK	K	Y	0.997	45.9	31.3	24.9	37	0	1	0	0	2	1261.68	3876		4444740	477	487
	Sodium/potassium-transporting ATPase subunit alpha-1 OS=Rattus norvegicus GN=Atp1a1 PE=1 SV=1	AT1A1_RAT	113058	1	16	23	83	0.0024	0.347	LIIVEGCQR	K	Q	0.969	36.1	31.2	20.4	31	0	1	0	0	2	1087.59	2817		2375520	699	707	AT1A2_RAT,AT1A4_RAT
	Sodium/potassium-transporting ATPase subunit alpha-1 OS=Rattus norvegicus GN=Atp1a1 PE=1 SV=1	AT1A1_RAT	113058	1	16	23	83	0.0024	0.347	MTVAHMWFDNQIHEADTTENQSGVSFDK	R	T	0.997	65.7	25	17.1	65.7	0	0	1	1	2	3270.41	3993.5		9204850	386	413
	Sodium/potassium-transporting ATPase subunit alpha-1 OS=Rattus norvegicus GN=Atp1a1 PE=1 SV=1	AT1A1_RAT	113058	1	16	23	83	0.0024	0.347	NIAFFSTNCVEGTAR	R	G	0.997	77.4	28.8	17.8	77.4	0	3	0	0	2	1686.79	4564		11600000	241	255
	Sodium/potassium-transporting ATPase subunit alpha-1 OS=Rattus norvegicus GN=Atp1a1 PE=1 SV=1	AT1A1_RAT	113058	1	16	23	83	0.0024	0.347	NLEAVETLGSTSTICSDK	K	T	0.997	51.3	29.6	16.2	51.3	0	18	2	0	2	1924.92	4196.5		35500000	360	377	AT1A2_RAT,AT1A4_RAT
	Sodium/potassium-transporting ATPase subunit alpha-1 OS=Rattus norvegicus GN=Atp1a1 PE=1 SV=1	AT1A1_RAT	113058	1	16	23	83	0.0024	0.347	NLEAVETLGSTSTICSDKTGTLTQNR	K	M	0.997	53.8	30	16.4	53.8	0	1	2	0	2	2796.37	4024		15500000	360	385	AT1A2_RAT,AT1A4_RAT
	Sodium/potassium-transporting ATPase subunit alpha-1 OS=Rattus norvegicus GN=Atp1a1 PE=1 SV=1	AT1A1_RAT	113058	1	16	23	83	0.0024	0.347	NSVFQQGMK	R	N	0.996	37.8	28.5	15.4	37.7	0	1	0	0	2	1054.5	1439		1339570	942	950	AT1A2_RAT
	Sodium/potassium-transporting ATPase subunit alpha-1 OS=Rattus norvegicus GN=Atp1a1 PE=1 SV=1	AT1A1_RAT	113058	1	16	23	83	0.0024	0.347	QAADMILLDDNFASIVTGVEEGR	K	L	0.997	79.1	30.1	17.9	79.1	0	1	1	0	2	2480.2	6527		18400000	744	766	AT1A2_RAT,AT1A4_RAT
	Sodium/potassium-transporting ATPase subunit alpha-1 OS=Rattus norvegicus GN=Atp1a1 PE=1 SV=1	AT1A1_RAT	113058	1	16	23	83	0.0024	0.347	QGAIVAVTGDGVNDSPALK	R	K	0.997	61.6	29.8	16.8	61.6	0	3	1	0	2	1811.95	3786.5		58500000	708	726	AT1A2_RAT
	Sodium/potassium-transporting ATPase subunit alpha-1 OS=Rattus norvegicus GN=Atp1a1 PE=1 SV=1	AT1A1_RAT	113058	1	16	23	83	0.0024	0.347	QGAIVAVTGDGVNDSPALKK	R	A	0.997	75.9	29.4	17.7	75.9	0	1	1	0	2	1940.05	3220		3774990	708	727	AT1A2_RAT
	Sodium/potassium-transporting ATPase subunit alpha-1 OS=Rattus norvegicus GN=Atp1a1 PE=1 SV=1	AT1A1_RAT	113058	1	16	23	83	0.0024	0.347	SPDFTNENPLETR	R	N	0.997	59.2	26.8	16.7	59.2	0	1	0	0	2	1519.7	3598		3403720	228	240
	Sodium/potassium-transporting ATPase subunit alpha-1 OS=Rattus norvegicus GN=Atp1a1 PE=1 SV=1	AT1A1_RAT	113058	1	16	23	83	0.0024	0.347	VDNSSLTGESEPQTR	K	S	0.997	57.4	27.6	16.6	57.4	0	3	0	0	2	1619.75	1659		17200000	213	227	AT1A2_RAT
	Sodium/potassium-transporting ATPase subunit alpha-1 OS=Rattus norvegicus GN=Atp1a1 PE=1 SV=1	AT1A1_RAT	113058	1	16	23	83	0.0024	0.347	VIMVTGDHPITAK	K	A	0.997	43.8	30.4	15.7	43.8	0	1	1	0	2	1397.75	2330.5		9624910	613	625	AT1A2_RAT,AT1A4_RAT
	Sodium/potassium-transporting ATPase subunit alpha-1 OS=Rattus norvegicus GN=Atp1a1 PE=1 SV=1	AT1A1_RAT	113058	1	16	23	83	0.0024	0.347	WINDVEDSYGQQWTYEQR	R	K	0.997	50.4	25.5	16.1	50.4	0	3	1	0	2	2317.02	4616		3651850	894	911
	Sodium/potassium-transporting ATPase subunit alpha-1 OS=Rattus norvegicus GN=Atp1a1 PE=1 SV=1	AT1A1_RAT	113058	1	16	23	83	0.0024	0.347	YHTEIVFAR	R	T	0.997	40.6	31.3	31	25.1	0	0	1	0	2	1135.59	2920		4008840	684	692
	Dipeptidyl peptidase 2 OS=Rattus norvegicus GN=Dpp7 PE=1 SV=1	DPP2_RAT	55115.3	1	4	5	5	0.0001	0.122	ASNSEDPPSVVEVR	R	K	0.997	48.9	28.7	16.1	48.9	0	1	0	0	2	1485.72	2648		1748860	459	472
	Dipeptidyl peptidase 2 OS=Rattus norvegicus GN=Dpp7 PE=1 SV=1	DPP2_RAT	55115.3	1	4	5	5	0.0001	0.122	DLFLQGAYDTISQNFGTCQSLSSPK	K	D	0.995	102	29.4	19.4	102	0	1	1	0	2	2777.31	6380.5		5627730	239	263
	Dipeptidyl peptidase 2 OS=Rattus norvegicus GN=Dpp7 PE=1 SV=1	DPP2_RAT	55115.3	1	4	5	5	0.0001	0.122	DLTQLFGFAR	K	N	0.997	40.7	30.7	25.7	30.5	0	1	0	0	2	1167.62	6370		2795700	264	273
	Dipeptidyl peptidase 2 OS=Rattus norvegicus GN=Dpp7 PE=1 SV=1	DPP2_RAT	55115.3	1	4	5	5	0.0001	0.122	DVTADFYGQSPK	R	C	0.997	57.4	27.7	16.6	57.4	0	1	0	0	2	1327.62	3122		1388630	214	225
	Integrin alpha 3 variant A OS=Rattus norvegicus GN=Itga3 PE=2 SV=1	D3ZCG9_RAT,D3ZQM3_RAT	117016	1	2	2	2	0.0001	0.0485	EAVNPGSLFGYSVALHR	K	Q	0.997	74.7	31.2	17.7	74.7	0	0	1	0	2	1816.93	5213		1098280	44	60
	Integrin alpha 3 variant A OS=Rattus norvegicus GN=Itga3 PE=2 SV=1	D3ZCG9_RAT,D3ZQM3_RAT	117016	1	2	2	2	0.0001	0.0485	GSEDQGNLYIGYTMQVGSAILHPSEITLVTGAPR	R	H	0.997	38.8	29.1	15.4	38.8	0	0	1	0	2	3590.78	6363		1965240	241	274
	Protein Vps13c OS=Rattus norvegicus GN=Vps13c PE=1 SV=2	D4A4K4_RAT	418626	1	3	3	3	0.0001	0.0107	DALCLINSIPLPQK	R	S	0.997	54.2	29	16.4	54.2	0	1	0	0	2	1581.87	6024		1005070	822	835
	Protein Vps13c OS=Rattus norvegicus GN=Vps13c PE=1 SV=2	D4A4K4_RAT	418626	1	3	3	3	0.0001	0.0107	EALSAATAQAAEK	K	A	0.997	51.5	30.6	18.4	49.3	0	1	0	0	2	1260.64	1907		1191190	1209	1221
	Protein Vps13c OS=Rattus norvegicus GN=Vps13c PE=1 SV=2	D4A4K4_RAT	418626	1	3	3	3	0.0001	0.0107	EALSTATVQAAER	K	A	0.997	49.6	31.8	20.5	45.2	0	1	0	0	2	1346.69	2496		1079340	1723	1735
	T-complex protein 1 subunit beta OS=Rattus norvegicus GN=Cct2 PE=1 SV=3	TCPB_RAT	57459.9	1	3	3	3	0.0001	0.121	EALLSSAVDHGSDEVKFWQDLMNIAGTTLSSK	R	L	0.997	47	29.4	15.9	47	0	0	0	1	2	3465.68	6541		3145230	139	170
	T-complex protein 1 subunit beta OS=Rattus norvegicus GN=Cct2 PE=1 SV=3	TCPB_RAT	57459.9	1	3	3	3	0.0001	0.121	LGGSLADSYLDEGFLLDKK	K	I	0.997	59.1	30.3	16.7	59.1	0	0	1	0	2	2041.05	5593		854195	205	223
	T-complex protein 1 subunit beta OS=Rattus norvegicus GN=Cct2 PE=1 SV=3	TCPB_RAT	57459.9	1	3	3	3	0.0001	0.121	SLHDALCVLAQTVK	R	D	0.964	33.7	30.2	15.1	33.7	0	0	1	0	2	1554.83	5405		1085250	389	402
	Annexin A2 OS=Rattus norvegicus GN=Anxa2 PE=1 SV=2	ANXA2_RAT	38680.2	1	9	12	13	0.0004	0.251	AEDGSVIDYELIDQDAR	R	E	0.997	87.1	27.6	18.4	87.1	0	1	1	0	2	1908.88	4596		2936720	180	196
	Annexin A2 OS=Rattus norvegicus GN=Anxa2 PE=1 SV=2	ANXA2_RAT	38680.2	1	9	12	13	0.0004	0.251	DALNIETAIK	R	T	0.987	37.9	32.2	24.7	28.6	0	1	0	0	2	1087.6	3939		3425210	38	47
	Annexin A2 OS=Rattus norvegicus GN=Anxa2 PE=1 SV=2	ANXA2_RAT	38680.2	1	9	12	13	0.0004	0.251	DIISDTSGEFRK	K	L	0.968	32.8	30.3	21.4	26.5	0	1	0	0	2	1367.68	3234		1329630	158	169
	Annexin A2 OS=Rattus norvegicus GN=Anxa2 PE=1 SV=2	ANXA2_RAT	38680.2	1	9	12	13	0.0004	0.251	GLGTDEDSLIEIICSR	K	T	0.997	49.6	30.1	16.1	49.6	0	0	1	0	2	1777.86	6112		2077470	120	135
	Annexin A2 OS=Rattus norvegicus GN=Anxa2 PE=1 SV=2	ANXA2_RAT	38680.2	1	9	12	13	0.0004	0.251	GVDEVTIVNILTNR	K	S	0.997	58.7	30.5	26.7	48.6	0	1	1	0	2	1542.85	6129		8491920	50	63
	Annexin A2 OS=Rattus norvegicus GN=Anxa2 PE=1 SV=2	ANXA2_RAT	38680.2	1	9	12	13	0.0004	0.251	RAEDGSVIDYELIDQDAR	K	E	0.997	43.1	29.6	15.7	43.1	0	0	1	0	2	2064.98	4177		4484580	179	196
	Annexin A2 OS=Rattus norvegicus GN=Anxa2 PE=1 SV=2	ANXA2_RAT	38680.2	1	9	12	13	0.0004	0.251	TDLEKDIISDTSGEFR	K	K	0.997	43.9	29.3	15.7	43.9	0	0	1	0	2	1825.88	4463		6993920	153	168
	Annexin A2 OS=Rattus norvegicus GN=Anxa2 PE=1 SV=2	ANXA2_RAT	38680.2	1	9	12	13	0.0004	0.251	TDLEKDIISDTSGEFRK	K	L	0.997	58.5	30.2	16.7	58.5	0	1	1	0	2	1953.98	4032.5		11900000	153	169
	Annexin A2 OS=Rattus norvegicus GN=Anxa2 PE=1 SV=2	ANXA2_RAT	38680.2	1	9	12	13	0.0004	0.251	TNQELQEINR	R	V	0.997	58	30.4	21.8	52.7	0	2	0	0	2	1244.62	1885		3536590	136	145
	Glutamyl aminopeptidase OS=Rattus norvegicus GN=Enpep PE=1 SV=1	A0A0G2JTI8_RAT	107930	1	0	0	10	0.0003	0.143	EQVLETVKNNIEWLK	R	L	0.997	42.5	30.1	15.7	42.5	0	1	1	0	2	1843	5182		4152360	916	930	AMPE_RAT
	Glutamyl aminopeptidase OS=Rattus norvegicus GN=Enpep PE=1 SV=1	A0A0G2JTI8_RAT	107930	1	0	0	10	0.0003	0.143	EVMDTWTSQMGYPVVTVSGK	K	Q	0.997	97.4	27.4	19.1	97.4	0	1	0	0	2	2247.03	4187		970367	524	543	AMPE_RAT
	Glutamyl aminopeptidase OS=Rattus norvegicus GN=Enpep PE=1 SV=1	A0A0G2JTI8_RAT	107930	1	0	0	10	0.0003	0.143	KQEYVVIQAEEDLAATSGDSVYR	K	L	0.997	64.6	29.9	17	64.6	0	1	0	0	2	2571.26	5067		196777	157	179	AMPE_RAT
	Glutamyl aminopeptidase OS=Rattus norvegicus GN=Enpep PE=1 SV=1	A0A0G2JTI8_RAT	107930	1	0	0	10	0.0003	0.143	QEYVVIQAEEDLAATSGDSVYR	K	L	0.997	58.1	29.1	17.4	57.4	0	0	1	0	2	2443.16	5664		863437	158	179	AMPE_RAT
	Glutamyl aminopeptidase OS=Rattus norvegicus GN=Enpep PE=1 SV=1	A0A0G2JTI8_RAT	107930	1	0	0	10	0.0003	0.143	SIAATDHEPTDAR	K	K	0.997	44.6	28.9	15.8	44.6	0	1	0	0	2	1383.65	1187		406231	208	220	AMPE_RAT
	Glutamyl aminopeptidase OS=Rattus norvegicus GN=Enpep PE=1 SV=1	A0A0G2JTI8_RAT	107930	1	0	0	10	0.0003	0.143	SQVKPIADSLGWQDTGSHITK	R	L	0.997	55.2	30.3	16.5	55.2	0	0	0	1	2	2268.16	3571		2342360	712	732	AMPE_RAT
	Glutamyl aminopeptidase OS=Rattus norvegicus GN=Enpep PE=1 SV=1	A0A0G2JTI8_RAT	107930	1	0	0	10	0.0003	0.143	SSFIDDAFALAR	R	A	0.997	68.6	29.8	17.3	68.6	0	1	0	0	2	1312.65	5979		1044210	646	657	AMPE_RAT
	Glutamyl aminopeptidase OS=Rattus norvegicus GN=Enpep PE=1 SV=1	A0A0G2JTI8_RAT	107930	1	0	0	10	0.0003	0.143	TSDFWDSLEK	K	A	0.997	55.2	26.1	16.5	55.2	0	1	0	0	2	1227.55	4665		1648800	507	516	AMPE_RAT
	Glutamyl aminopeptidase OS=Rattus norvegicus GN=Enpep PE=1 SV=1	A0A0G2JTI8_RAT	107930	1	0	0	10	0.0003	0.143	YLEMLKDPNIIKTQDVFTVIR	R	Y	0.997	78.2	27.7	17.9	78.2	0	0	0	1	2	2552.38	5466		1198820	825	845	AMPE_RAT
	Junctional adhesion molecule A OS=Rattus norvegicus GN=F11r PE=1 SV=1	JAM1_RAT	32369.7	1	3	3	3	0.0001	0.2	DGVPMLTADAK	K	K	0.965	31.1	30.5	14.9	31.1	0	1	0	0	2	1133.55	2607		948288	168	178
	Junctional adhesion molecule A OS=Rattus norvegicus GN=F11r PE=1 SV=1	JAM1_RAT	32369.7	1	3	3	3	0.0001	0.2	GSVYSPQTAVQVPENDSVK	K	L	0.997	48.4	30.6	16	48.4	0	1	0	0	2	2004.99	3406		731454	28	46
	Junctional adhesion molecule A OS=Rattus norvegicus GN=F11r PE=1 SV=1	JAM1_RAT	32369.7	1	3	3	3	0.0001	0.2	SGDLVFDPVSAFDSGEYYCEAQNGYGTAMR	K	S	0.997	74.4	25	17.6	74.4	0	0	1	0	2	3322.39	6201		2145660	194	223
	Protein Lamb1 OS=Rattus norvegicus GN=Lamb1 PE=1 SV=3	D3ZQN7_RAT	197389	1	10	12	12	0.0003	0.0901	CGNTVPDDDNQVVSLSPGSR	R	Y	0.997	83.8	26.7	18.2	83.8	0	1	0	0	2	2116.96	3225		910645	643	662
	Protein Lamb1 OS=Rattus norvegicus GN=Lamb1 PE=1 SV=3	D3ZQN7_RAT	197389	1	10	12	12	0.0003	0.0901	DILAQSPAAEPLK	R	N	0.997	55.7	30.3	16.5	55.7	0	1	0	0	2	1352.74	3704		3141790	1232	1244
	Protein Lamb1 OS=Rattus norvegicus GN=Lamb1 PE=1 SV=3	D3ZQN7_RAT	197389	1	10	12	12	0.0003	0.0901	EALEEAEKAQVAAEK	K	A	0.997	64.6	30.6	17	64.6	0	1	0	0	2	1615.82	2217		550241	1597	1611
	Protein Lamb1 OS=Rattus norvegicus GN=Lamb1 PE=1 SV=3	D3ZQN7_RAT	197389	1	10	12	12	0.0003	0.0901	EGFYDLSAEDPFGCK	K	S	0.997	58.2	25	16.6	58.2	0	1	0	0	2	1734.73	5286		1244430	442	456
	Protein Lamb1 OS=Rattus norvegicus GN=Lamb1 PE=1 SV=3	D3ZQN7_RAT	197389	1	10	12	12	0.0003	0.0901	GIETPQCDQSTGQCVCVEGVEGPR	R	C	0.997	47.5	25	16	47.5	0	1	1	0	2	2663.15	3289		2480370	1138	1161
	Protein Lamb1 OS=Rattus norvegicus GN=Lamb1 PE=1 SV=3	D3ZQN7_RAT	197389	1	10	12	12	0.0003	0.0901	SCYQDPVTLQLACVCDPGYIGSR	R	C	0.965	123	25.9	20.7	123	0	1	0	0	2	2659.2	5397		644461	932	954
	Protein Lamb1 OS=Rattus norvegicus GN=Lamb1 PE=1 SV=3	D3ZQN7_RAT	197389	1	10	12	12	0.0003	0.0901	SLDIFTVGGSGDGEVTNSAWETFQR	K	Y	0.997	51.2	27.8	16.2	51.2	0	1	1	0	2	2673.24	6204.5		2257730	712	736
	Protein Lamb1 OS=Rattus norvegicus GN=Lamb1 PE=1 SV=3	D3ZQN7_RAT	197389	1	10	12	12	0.0003	0.0901	TVNELAEQLEFIK	K	N	0.997	70.8	31.2	17.4	70.8	0	1	0	0	2	1533.82	5579		2368950	1298	1310
	Protein Lamb1 OS=Rattus norvegicus GN=Lamb1 PE=1 SV=3	D3ZQN7_RAT	197389	1	10	12	12	0.0003	0.0901	VESLIAQK	K	T	0.99	41.1	31.7	30	26.8	0	1	0	0	2	887.52	2037		2353200	1701	1708
	Protein Lamb1 OS=Rattus norvegicus GN=Lamb1 PE=1 SV=3	D3ZQN7_RAT	197389	1	10	12	12	0.0003	0.0901	VNEIRDILAQSPAAEPLK	K	N	0.995	37.9	28.1	16	37.3	0	0	1	0	2	1964.08	4740		1273360	1227	1244
	N-acyl-aromatic-L-amino acid amidohydrolase (carboxylate-forming) OS=Rattus norvegicus GN=Acy3 PE=1 SV=1	ACY3_RAT	35420	1	5	7	8	0.0002	0.216	AQELNQLLGPK	R	G	0.997	50.1	28.4	16.1	50.1	0	1	0	0	2	1210.68	3660		834738	93	103
	N-acyl-aromatic-L-amino acid amidohydrolase (carboxylate-forming) OS=Rattus norvegicus GN=Acy3 PE=1 SV=1	ACY3_RAT	35420	1	5	7	8	0.0002	0.216	NGISLELGPQPQGVLR	K	A	0.997	57.6	29	16.6	57.6	0	1	1	0	2	1677.93	4992		9224460	173	188
	N-acyl-aromatic-L-amino acid amidohydrolase (carboxylate-forming) OS=Rattus norvegicus GN=Acy3 PE=1 SV=1	ACY3_RAT	35420	1	5	7	8	0.0002	0.216	NLGSVDFPR	K	T	0.997	45.2	31	16	45	0	1	0	0	2	1004.52	3483		19600000	225	233
	N-acyl-aromatic-L-amino acid amidohydrolase (carboxylate-forming) OS=Rattus norvegicus GN=Acy3 PE=1 SV=1	ACY3_RAT	35420	1	5	7	8	0.0002	0.216	TFTLTFLGSTATPDDPYEVK	R	R	0.997	72.5	30	17.5	72.5	0	1	0	0	2	2203.08	6165		1532650	72	91
	N-acyl-aromatic-L-amino acid amidohydrolase (carboxylate-forming) OS=Rattus norvegicus GN=Acy3 PE=1 SV=1	ACY3_RAT	35420	1	5	7	8	0.0002	0.216	TTDGHLTGTVHSR	R	L	0.997	64.1	29.9	17.6	63.5	0	0	1	2	2	1381.68	917		6944380	234	246
	Insulin-like growth factor 2 receptor, isoform CRA_b OS=Rattus norvegicus GN=Igf2r PE=1 SV=1	G3V824_RAT	273593	1	8	8	8	0.0002	0.0544	CGPTSAVCMCDLK	R	S	0.968	35.3	25	15.2	35.3	0	1	0	0	2	1514.61	2199		966479	72	84
	Insulin-like growth factor 2 receptor, isoform CRA_b OS=Rattus norvegicus GN=Igf2r PE=1 SV=1	G3V824_RAT	273593	1	8	8	8	0.0002	0.0544	EDLLCGAIDGK	K	K	0.986	36.5	29.1	15.3	36.5	0	1	0	0	2	1190.57	3719		1362890	464	474
	Insulin-like growth factor 2 receptor, isoform CRA_b OS=Rattus norvegicus GN=Igf2r PE=1 SV=1	G3V824_RAT	273593	1	8	8	8	0.0002	0.0544	GETYDECVLEGR	K	A	0.997	87	25	18.4	87	0	1	0	0	2	1427.61	2849		876535	1902	1913
	Insulin-like growth factor 2 receptor, isoform CRA_b OS=Rattus norvegicus GN=Igf2r PE=1 SV=1	G3V824_RAT	273593	1	8	8	8	0.0002	0.0544	GHIQLSYSDGDDCGNDKK	K	I	0.997	40.5	25	15.5	40.5	0	0	1	0	2	2008.87	1788		870964	553	570
	Insulin-like growth factor 2 receptor, isoform CRA_b OS=Rattus norvegicus GN=Igf2r PE=1 SV=1	G3V824_RAT	273593	1	8	8	8	0.0002	0.0544	NCPEGAAVCAVDK	K	S	0.997	38.7	25	15.4	38.7	0	1	0	0	2	1390.61	1991		1260780	523	535
	Insulin-like growth factor 2 receptor, isoform CRA_b OS=Rattus norvegicus GN=Igf2r PE=1 SV=1	G3V824_RAT	273593	1	8	8	8	0.0002	0.0544	SNIHDDCQVTNPSTGHLFDLSSLSGK	K	A	0.966	32.3	28.3	15	32.3	0	0	0	1	2	2829.31	4640		2184180	1501	1526
	Insulin-like growth factor 2 receptor, isoform CRA_b OS=Rattus norvegicus GN=Igf2r PE=1 SV=1	G3V824_RAT	273593	1	8	8	8	0.0002	0.0544	TLGTPEFVTATDCVHYFEWR	K	T	0.997	42.5	28	15.7	42.5	0	0	1	0	2	2429.12	5830		2324060	130	149
	Insulin-like growth factor 2 receptor, isoform CRA_b OS=Rattus norvegicus GN=Igf2r PE=1 SV=1	G3V824_RAT	273593	1	8	8	8	0.0002	0.0544	YSDGDLTLIYSGGDECSSGFQR	R	M	0.997	67.9	25	17.2	67.9	0	1	0	0	2	2427.04	4745		377233	398	419
	Alpha-soluble NSF attachment protein OS=Rattus norvegicus GN=Napa PE=1 SV=2	SNAA_RAT	33193.8	1	4	4	4	0.0001	0.278	AIAHYEQSADYYKGEESNSSANK	K	C	0.991	36.8	25	15.3	36.8	0	0	1	0	2	2562.14	1954		518625	141	163
	Alpha-soluble NSF attachment protein OS=Rattus norvegicus GN=Napa PE=1 SV=2	SNAA_RAT	33193.8	1	4	4	4	0.0001	0.278	AIDIYEQVGTSAMDSPLLK	K	Y	0.996	39.8	30.7	15.5	39.8	0	1	0	0	2	2067.03	5174		147910	181	199
	Alpha-soluble NSF attachment protein OS=Rattus norvegicus GN=Napa PE=1 SV=2	SNAA_RAT	33193.8	1	4	4	4	0.0001	0.278	HDAATCFVDAGNAFK	K	K	0.995	68.2	25.7	17.3	68.2	0	1	0	0	2	1623.72	3592		581107	79	93
	Alpha-soluble NSF attachment protein OS=Rattus norvegicus GN=Napa PE=1 SV=2	SNAA_RAT	33193.8	1	4	4	4	0.0001	0.278	LLEAHEEQNVDSYTESVKEYDSISR	K	L	0.997	39.8	27.4	15.5	39.8	0	0	0	1	2	2941.37	3866		3087220	247	271
	Golgi apparatus protein 1 OS=Rattus norvegicus GN=Glg1 PE=1 SV=1	G3V8G5_RAT,GSLG1_RAT	133559	1	4	5	6	0.0002	0.0504	ALNEACESVIQTACK	R	H	0.997	44.1	28.7	15.8	44.1	0	2	0	0	2	1693.79	3054		1466140	494	508
	Golgi apparatus protein 1 OS=Rattus norvegicus GN=Glg1 PE=1 SV=1	G3V8G5_RAT,GSLG1_RAT	133559	1	4	5	6	0.0002	0.0504	DAHSQGEVVSCLEK	K	G	0.997	51.5	27.8	16.2	51.5	0	1	1	0	2	1558.72	2290.5		3395400	251	264
	Golgi apparatus protein 1 OS=Rattus norvegicus GN=Glg1 PE=1 SV=1	G3V8G5_RAT,GSLG1_RAT	133559	1	4	5	6	0.0002	0.0504	DDSELEGQVISCLK	K	L	0.997	55.1	28.4	16.4	55.1	0	1	0	0	2	1592.75	4490		2475560	951	964
	Golgi apparatus protein 1 OS=Rattus norvegicus GN=Glg1 PE=1 SV=1	G3V8G5_RAT,GSLG1_RAT	133559	1	4	5	6	0.0002	0.0504	STISEIKECAEEPVGK	K	G	0.997	59	30.1	16.7	59	0	1	0	0	2	1776.87	2944		628506	174	189
	Laminin subunit beta-2 OS=Rattus norvegicus GN=Lamb2 PE=1 SV=1	LAMB2_RAT,M0R6K0_RAT	196468	1	9	10	10	0.0003	0.0738	AGNSLAASTAEETAGSAQSR	R	A	0.995	102	28.8	19.4	102	0	1	0	0	2	1878.88	2183		780480	1678	1697
	Laminin subunit beta-2 OS=Rattus norvegicus GN=Lamb2 PE=1 SV=1	LAMB2_RAT,M0R6K0_RAT	196468	1	9	10	10	0.0003	0.0738	CGGLGCSGAAATADLALGR	R	A	0.997	53.3	28.6	16.3	53.3	0	1	0	0	2	1777.83	4027		314594	1440	1458
	Laminin subunit beta-2 OS=Rattus norvegicus GN=Lamb2 PE=1 SV=1	LAMB2_RAT,M0R6K0_RAT	196468	1	9	10	10	0.0003	0.0738	DFLSQEGADPDSIEMVATR	K	V	0.995	86.2	25.7	18.4	86.2	0	1	0	0	2	2096.94	4685		533597	1524	1542
	Laminin subunit beta-2 OS=Rattus norvegicus GN=Lamb2 PE=1 SV=1	LAMB2_RAT,M0R6K0_RAT	196468	1	9	10	10	0.0003	0.0738	DGYSQQIVCHCR	R	A	0.997	53.1	25	16.3	53.1	0	1	0	0	2	1522.65	1809		326846	949	960
	Laminin subunit beta-2 OS=Rattus norvegicus GN=Lamb2 PE=1 SV=1	LAMB2_RAT,M0R6K0_RAT	196468	1	9	10	10	0.0003	0.0738	EGQEVEFLVTSLPR	R	A	0.997	51.6	31.3	18.1	49.6	0	0	1	0	2	1603.83	5591		2309490	607	620
	Laminin subunit beta-2 OS=Rattus norvegicus GN=Lamb2 PE=1 SV=1	LAMB2_RAT,M0R6K0_RAT	196468	1	9	10	10	0.0003	0.0738	EQVGDQYQTVR	R	A	0.997	45.4	30	15.8	45.4	0	1	0	0	2	1322.63	1686		250173	1707	1717
	Laminin subunit beta-2 OS=Rattus norvegicus GN=Lamb2 PE=1 SV=1	LAMB2_RAT,M0R6K0_RAT	196468	1	9	10	10	0.0003	0.0738	GQVEQANQELR	R	E	0.997	44.6	29.3	15.8	44.6	0	1	0	0	2	1271.63	1413		397959	1506	1516
	Laminin subunit beta-2 OS=Rattus norvegicus GN=Lamb2 PE=1 SV=1	LAMB2_RAT,M0R6K0_RAT	196468	1	9	10	10	0.0003	0.0738	NTEQTLQQVQER	K	M	0.997	80.9	29.8	18.1	80.9	0	1	0	0	2	1473.73	2001		1262660	1637	1648
	Laminin subunit beta-2 OS=Rattus norvegicus GN=Lamb2 PE=1 SV=1	LAMB2_RAT,M0R6K0_RAT	196468	1	9	10	10	0.0003	0.0738	VLDISIPASPEQIQR	R	L	0.997	44.1	29.1	19.3	40.5	0	1	1	0	2	1665.92	4947.5		7024420	1543	1557
	blastpHomologue_0.0	zz|FGCZCont0099_P35527|K1C9_HUMAN,zz|FGCZCont0219_P35527|K1C9_HUMAN	62131	1	2	2	2	0.0001	0.0626	EIETYHNLLEGGQEDFESSGAGK	K	I	0.997	66.8	26.4	17.2	66.8	0	0	1	0	2	2510.13	4178		1688680	450	472
	blastpHomologue_0.0	zz|FGCZCont0099_P35527|K1C9_HUMAN,zz|FGCZCont0219_P35527|K1C9_HUMAN	62131	1	2	2	2	0.0001	0.0626	HGVQELEIELQSQLSK	R	K	0.997	72.9	30.8	17.6	72.9	0	0	1	0	2	1837.97	4978		1064860	375	390
	Adenylate kinase 2, mitochondrial OS=Rattus norvegicus GN=Ak2 PE=1 SV=1	A0A0G2JSG6_RAT,KAD2_RAT	26380.4	1	2	2	3	0.0001	0.0991	DDITGEPLIR	K	R	0.997	40.2	30.2	15.5	40.2	0	1	0	0	2	1128.59	3474		2127850	165	174
	Adenylate kinase 2, mitochondrial OS=Rattus norvegicus GN=Ak2 PE=1 SV=1	A0A0G2JSG6_RAT,KAD2_RAT	26380.4	1	2	2	3	0.0001	0.0991	LVSDEMVVELIEK	K	N	0.997	89.2	31.2	30.6	77.1	0	2	0	0	2	1519.79	5106.5		3346230	73	85
	Ornithine aminotransferase, mitochondrial OS=Rattus norvegicus GN=Oat PE=1 SV=1	OAT_RAT	48333.9	1	6	6	6	0.0002	0.305	ALQDPNVAAFMVEPIQGEAGVIVPDPGYLTGVR	R	E	0.997	57.3	28.3	16.6	57.3	0	0	1	0	2	3439.76	6429		3641960	218	250
	Ornithine aminotransferase, mitochondrial OS=Rattus norvegicus GN=Oat PE=1 SV=1	OAT_RAT	48333.9	1	6	6	6	0.0002	0.305	ELMKLPSDVVTAVR	K	G	0.997	65	30.7	18.8	63.3	0	0	1	0	2	1573.86	3698		3106330	359	372
	Ornithine aminotransferase, mitochondrial OS=Rattus norvegicus GN=Oat PE=1 SV=1	OAT_RAT	48333.9	1	6	6	6	0.0002	0.305	IAIAALEVLEEEHLAENADK	R	M	0.997	45.1	30.6	15.8	45.1	0	0	1	0	2	2178.13	5806		4518300	332	351
	Ornithine aminotransferase, mitochondrial OS=Rattus norvegicus GN=Oat PE=1 SV=1	OAT_RAT	48333.9	1	6	6	6	0.0002	0.305	TEQGPPSSEYIFER	K	E	0.997	50.4	28.2	16.1	50.4	0	1	0	0	2	1639.76	3651		3707760	33	46
	Ornithine aminotransferase, mitochondrial OS=Rattus norvegicus GN=Oat PE=1 SV=1	OAT_RAT	48333.9	1	6	6	6	0.0002	0.305	TLSAVSSSTDPTSYDGFGPFMPGFETIPYNDLPALER	R	A	0.997	62	26.1	16.9	62	0	0	1	0	2	3995.85	6541		1612880	181	217
	Ornithine aminotransferase, mitochondrial OS=Rattus norvegicus GN=Oat PE=1 SV=1	OAT_RAT	48333.9	1	6	6	6	0.0002	0.305	VLPMNTGVEAGETACK	K	L	0.997	39	28.3	15.4	39	0	1	0	0	2	1692.79	2201		1176870	136	151
	Phosphoglycerate mutase 1 OS=Rattus norvegicus GN=Pgam1 PE=1 SV=4	PGAM1_RAT	28832.8	1	3	3	3	0.0001	0.228	DAGYEFDICFTSVQKR	R	A	0.997	38.5	28	15.4	38.5	0	0	1	0	2	1935.89	4824		2865620	47	62
	Phosphoglycerate mutase 1 OS=Rattus norvegicus GN=Pgam1 PE=1 SV=4	PGAM1_RAT	28832.8	1	3	3	3	0.0001	0.228	SYDVPPPPMEPDHPFYSNISK	R	D	0.963	30.7	27.7	14.9	30.7	0	0	1	0	2	2433.11	3896		2153850	118	138
	Phosphoglycerate mutase 1 OS=Rattus norvegicus GN=Pgam1 PE=1 SV=4	PGAM1_RAT	28832.8	1	3	3	3	0.0001	0.228	YADLTEDQLPSCESLKDTIAR	R	A	0.965	31.7	29.5	15	31.7	0	0	1	0	2	2425.16	4396		5534560	142	162
	Retinal dehydrogenase 1 OS=Rattus norvegicus GN=Aldh1a1 PE=1 SV=1	A0A0H2UHP1_RAT,AL1A1_RAT	54459.3	1	2	2	3	0.0001	0.0653	EEIFGPVQQIMK	K	F	0.948	31.4	31	29.2	17.2	0	1	0	0	2	1434.73	4117		1311770	399	410
	Retinal dehydrogenase 1 OS=Rattus norvegicus GN=Aldh1a1 PE=1 SV=1	A0A0H2UHP1_RAT,AL1A1_RAT	54459.3	1	2	2	3	0.0001	0.0653	ELGEHGLYEYTELK	R	T	0.966	31.7	30.1	15.3	31.4	0	1	0	0	2	1680.81	3844		1224500	477	490
	Retinal dehydrogenase 1 OS=Rattus norvegicus GN=Aldh1a1 PE=1 SV=1	A0A0H2UHP1_RAT,AL1A1_RAT	54459.3	1	2	2	3	0.0001	0.0653	SIDDVIKR	K	A	0.99	43.2	32.3	22	36.9	0	0	1	0	2	945.537	2181		1541360	413	420
	Calcineurin B homologous protein 1 OS=Rattus norvegicus GN=Chp1 PE=1 SV=2	CHP1_RAT	22433.2	1	4	5	5	0.0001	0.251	DELLQVLR	R	M	0.978	35.5	28.8	30.3	20.4	0	1	0	0	2	985.568	4658		3530390	133	140
	Calcineurin B homologous protein 1 OS=Rattus norvegicus GN=Chp1 PE=1 SV=2	CHP1_RAT	22433.2	1	4	5	5	0.0001	0.251	DVNGPEPLNSR	K	S	0.997	44.7	29	15.8	44.7	0	1	0	0	2	1197.59	1947		2603770	101	111
	Calcineurin B homologous protein 1 OS=Rattus norvegicus GN=Chp1 PE=1 SV=2	CHP1_RAT	22433.2	1	4	5	5	0.0001	0.251	TIQEADQDGDSAISFTEFVK	R	V	0.997	86.9	28.1	18.4	86.9	0	1	1	0	2	2201.02	5302.5		4102140	159	178
	Calcineurin B homologous protein 1 OS=Rattus norvegicus GN=Chp1 PE=1 SV=2	CHP1_RAT	22433.2	1	4	5	5	0.0001	0.251	VLEKVDVEQK	K	M	0.997	39.8	30.8	19.8	35.5	0	1	0	0	2	1186.67	1712		1449550	179	188
	Pyridine nucleotide-disulfide oxidoreductase domain-containing protein 2 OS=Rattus norvegicus GN=Pyroxd2 PE=2 SV=1	PYRD2_RAT	62879.8	1	5	7	7	0.0002	0.139	HVIGGAAVTEEIIPGFK	R	F	0.997	48	29.3	16	48	0	1	1	0	2	1737.95	4949		4705470	67	83
	Pyridine nucleotide-disulfide oxidoreductase domain-containing protein 2 OS=Rattus norvegicus GN=Pyroxd2 PE=2 SV=1	PYRD2_RAT	62879.8	1	5	7	7	0.0002	0.139	NTYADKVFDCIEAYAPGFK	K	R	0.997	60.6	28.3	16.8	60.6	0	0	1	0	2	2209.03	6171		1418570	477	495
	Pyridine nucleotide-disulfide oxidoreductase domain-containing protein 2 OS=Rattus norvegicus GN=Pyroxd2 PE=2 SV=1	PYRD2_RAT	62879.8	1	5	7	7	0.0002	0.139	SLLLGTDVAENQK	R	Q	0.997	100	30.7	30.4	89.3	0	1	0	0	2	1387.74	3686		6278250	134	146
	Pyridine nucleotide-disulfide oxidoreductase domain-containing protein 2 OS=Rattus norvegicus GN=Pyroxd2 PE=2 SV=1	PYRD2_RAT	62879.8	1	5	7	7	0.0002	0.139	TLGAQLPQYYEVLTAPISK	R	V	0.997	48.6	29.3	16	48.6	0	1	1	0	2	2092.13	6179		15300000	211	229
	Pyridine nucleotide-disulfide oxidoreductase domain-containing protein 2 OS=Rattus norvegicus GN=Pyroxd2 PE=2 SV=1	PYRD2_RAT	62879.8	1	5	7	7	0.0002	0.139	VQGVVLQGGEEVR	R	S	0.997	43.4	29.6	16.3	42.9	0	1	0	0	2	1369.74	2803		1870430	322	334
	Succinate-CoA ligase subunit beta OS=Rattus norvegicus GN=Suclg2 PE=1 SV=2	F1LPV8_RAT	46639.7	1	3	3	3	0.0001	0.155	IDATQVEVNPFGETPEGQVVCFDAK	K	I	0.997	73	28.7	17.6	73	0	0	1	0	2	2750.3	5610		2412630	234	258
	Succinate-CoA ligase subunit beta OS=Rattus norvegicus GN=Suclg2 PE=1 SV=2	F1LPV8_RAT	46639.7	1	3	3	3	0.0001	0.155	SENEPIENEAAR	K	Y	0.945	26.8	26.6	14.7	26.8	0	1	0	0	2	1358.62	1465		724673	279	290
	Succinate-CoA ligase subunit beta OS=Rattus norvegicus GN=Suclg2 PE=1 SV=2	F1LPV8_RAT	46639.7	1	3	3	3	0.0001	0.155	SHNGPVLVGSPQGGVDIEEVAASSPELIFK	R	E	0.997	50.5	29.7	16.2	50.5	0	0	1	0	2	3033.55	6261		628099	160	189
	Annexin OS=Rattus norvegicus GN=Anxa6 PE=1 SV=1	Q6IMZ3_RAT	75760.3	1	19	28	31	0.0009	0.3	DAFVAIVQSVK	K	N	0.997	40.1	30.7	21.5	34.1	0	1	0	0	2	1176.66	4994		6841120	588	598
[truncated: 14,610 more rows]
